# Supplementary material for: Decrypting Allostery in Membrane-Bound K-Ras4B Using Complementary In Silico Approaches Based on Unbiased Molecular Dynamics Simulations
Source: J Am Chem Soc. 2023 Dec 20;146(1):901–19. doi: 10.1021/jacs.3c11396 (PMC10785808; doi:10.1021/jacs.3c11396)
Supplement: Supplementary file 4 — ja3c11396_si_004.zip [file ja3c11396_si_004.zip]

Archive with 151 entries (139 files):
- SI_files/
- __MACOSX/._SI_files
- SI_files/.DS_Store
- __MACOSX/SI_files/._.DS_Store
- SI_files/DNEMD_topology/
- SI_files/input_files_preproduction_production/
- SI_files/input_files_DNEMD/
- SI_files/input_files_ATD/
- SI_files/SPM_input_matrices_output_PyMOL/
- SI_files/MD_coordinates_and_topology/
- SI_files/DNEMD_topology/Mg_allner.itp
- SI_files/DNEMD_topology/gdp_atomtypes.itp
- SI_files/DNEMD_topology/H2P_bonded.itp
- SI_files/DNEMD_topology/kras4bFCY_H2Pgdp_Mg_95POPS_319POPC_108vicinalNa_12vicinalCl_137crystSOL_7587membSOL_41541SOL_122distalNa_123distalCl.top
- SI_files/DNEMD_topology/posre_Mg.itp
- SI_files/DNEMD_topology/Mg_allner_atomtypes.itp
- SI_files/DNEMD_topology/H2P_atomtypes.itp
- SI_files/DNEMD_topology/gdp.itp
- SI_files/DNEMD_topology/posre_POPS_noH_new.itp
- SI_files/DNEMD_topology/POPS_Slipids.itp
- SI_files/DNEMD_topology/Slipids_2020.ff/
- SI_files/DNEMD_topology/amber99sb-ildn.ff/
- SI_files/DNEMD_topology/kras4bFCY_APO.itp
- SI_files/DNEMD_topology/posre_POPC_noH_new.itp
- SI_files/DNEMD_topology/posre_BB_FCY.itp
- SI_files/DNEMD_topology/POPC_Slipids.itp
- SI_files/input_files_preproduction_production/02_nvt.mdp
- SI_files/input_files_preproduction_production/01_em.mdp
- SI_files/input_files_preproduction_production/04_mdprod.mdp
- SI_files/input_files_preproduction_production/03_npt.mdp
- SI_files/input_files_DNEMD/05_mdpostreac.mdp
- SI_files/input_files_DNEMD/06_mdprod_continuation.mdp
- SI_files/input_files_ATD/07_mdprod.mdp
- __MACOSX/SI_files/input_files_ATD/._07_mdprod.mdp
- SI_files/input_files_ATD/06_npt.mdp
- __MACOSX/SI_files/input_files_ATD/._06_npt.mdp
- SI_files/input_files_ATD/05_nvt.mdp
- __MACOSX/SI_files/input_files_ATD/._05_nvt.mdp
- SI_files/SPM_input_matrices_output_PyMOL/pymol_shortest_path_kRAS.pml
- SI_files/SPM_input_matrices_output_PyMOL/average_from_aligned_backbone.in
- SI_files/SPM_input_matrices_output_PyMOL/.DS_Store
- __MACOSX/SI_files/SPM_input_matrices_output_PyMOL/._.DS_Store
- SI_files/SPM_input_matrices_output_PyMOL/align_backbone.in
- SI_files/SPM_input_matrices_output_PyMOL/SPM.pse
- SI_files/SPM_input_matrices_output_PyMOL/concatenate.in
- SI_files/SPM_input_matrices_output_PyMOL/README_residue_numbering
- SI_files/SPM_input_matrices_output_PyMOL/output_shortest_path_kRAS.out
- SI_files/SPM_input_matrices_output_PyMOL/corrmat_c0.dat
- SI_files/SPM_input_matrices_output_PyMOL/cluster_clust5/
- SI_files/SPM_input_matrices_output_PyMOL/align_on_C0_and_matrices.in
- SI_files/SPM_input_matrices_output_PyMOL/distmat_c0.dat
- SI_files/SPM_input_matrices_output_PyMOL/align_backbone_average.in
- SI_files/MD_coordinates_and_topology/Mg_allner.itp
- SI_files/MD_coordinates_and_topology/kras4bFCY_gtp_Mg_95POPS_319POPC_108vicinalNa_12vicinalCl_137crystSOL_7587membSOL_realigned_centered_box_solv_solv_ions.pdb
- SI_files/MD_coordinates_and_topology/kras4bFCY_gtp_Mg_95POPS_319POPC_108vicinalNa_12vicinalCl_137crystSOL_7587membSOL_realigned_centered_box_solv_solv_ions.gro
- SI_files/MD_coordinates_and_topology/gtp.itp
- SI_files/MD_coordinates_and_topology/posre_Mg.itp
- SI_files/MD_coordinates_and_topology/Mg_allner_atomtypes.itp
- SI_files/MD_coordinates_and_topology/posre_gtp.itp
- SI_files/MD_coordinates_and_topology/posre_POPS_noH_new.itp
- SI_files/MD_coordinates_and_topology/POPS_Slipids.itp
- SI_files/MD_coordinates_and_topology/gtp_atomtypes.itp
- SI_files/MD_coordinates_and_topology/Slipids_2020.ff/
- SI_files/MD_coordinates_and_topology/amber99sb-ildn.ff/
- SI_files/MD_coordinates_and_topology/kras4bFCY_gtp_Mg_95POPS_319POPC_108vicinalNa_12vicinalCl_137crystSOL_7587membSOL_41542SOL_122distalNa_123distalCl.top
- SI_files/MD_coordinates_and_topology/kras4bFCY_APO.itp
- SI_files/MD_coordinates_and_topology/posre_POPC_noH_new.itp
- SI_files/MD_coordinates_and_topology/posre_BB_FCY.itp
- SI_files/MD_coordinates_and_topology/POPC_Slipids.itp
- SI_files/DNEMD_topology/Slipids_2020.ff/lipids.rtp
- SI_files/DNEMD_topology/Slipids_2020.ff/spc.itp
- SI_files/DNEMD_topology/Slipids_2020.ff/tip3p.itp
- SI_files/DNEMD_topology/Slipids_2020.ff/ffbonded.itp
- SI_files/DNEMD_topology/Slipids_2020.ff/ffnonbonded.itp
- SI_files/DNEMD_topology/Slipids_2020.ff/watermodels.dat
- SI_files/DNEMD_topology/Slipids_2020.ff/spce.itp
- SI_files/DNEMD_topology/Slipids_2020.ff/ions.itp
- SI_files/DNEMD_topology/Slipids_2020.ff/forcefield.itp
- SI_files/DNEMD_topology/Slipids_2020.ff/atomtypes.atp
- SI_files/DNEMD_topology/amber99sb-ildn.ff/aminoacids.arn
- SI_files/DNEMD_topology/amber99sb-ildn.ff/rna.hdb
- SI_files/DNEMD_topology/amber99sb-ildn.ff/aminoacids.n.tdb
- SI_files/DNEMD_topology/amber99sb-ildn.ff/spc.itp
- SI_files/DNEMD_topology/amber99sb-ildn.ff/tip3p.itp
- SI_files/DNEMD_topology/amber99sb-ildn.ff/dna.arn
- SI_files/DNEMD_topology/amber99sb-ildn.ff/ffbonded.itp
- SI_files/DNEMD_topology/amber99sb-ildn.ff/dna.r2b
- SI_files/DNEMD_topology/amber99sb-ildn.ff/tip4p.itp
- SI_files/DNEMD_topology/amber99sb-ildn.ff/tip5p.itp
- SI_files/DNEMD_topology/amber99sb-ildn.ff/aminoacids.r2b
- SI_files/DNEMD_topology/amber99sb-ildn.ff/rna.rtp
- SI_files/DNEMD_topology/amber99sb-ildn.ff/ffnonbonded.itp
- SI_files/DNEMD_topology/amber99sb-ildn.ff/gbsa.itp
- SI_files/DNEMD_topology/amber99sb-ildn.ff/watermodels.dat
- SI_files/DNEMD_topology/amber99sb-ildn.ff/aminoacids.vsd
- SI_files/DNEMD_topology/amber99sb-ildn.ff/spce.itp
- SI_files/DNEMD_topology/amber99sb-ildn.ff/rna.arn
- SI_files/DNEMD_topology/amber99sb-ildn.ff/tip4pew.itp
- SI_files/DNEMD_topology/amber99sb-ildn.ff/aminoacids.hdb
- SI_files/DNEMD_topology/amber99sb-ildn.ff/urea.itp
- SI_files/DNEMD_topology/amber99sb-ildn.ff/dna.hdb
- SI_files/DNEMD_topology/amber99sb-ildn.ff/forcefield.doc
- SI_files/DNEMD_topology/amber99sb-ildn.ff/ions.itp
- SI_files/DNEMD_topology/amber99sb-ildn.ff/forcefield.itp
- SI_files/DNEMD_topology/amber99sb-ildn.ff/dna.rtp
- SI_files/DNEMD_topology/amber99sb-ildn.ff/atomtypes.atp
- SI_files/DNEMD_topology/amber99sb-ildn.ff/aminoacids.c.tdb
- SI_files/DNEMD_topology/amber99sb-ildn.ff/rna.r2b
- SI_files/DNEMD_topology/amber99sb-ildn.ff/aminoacids.rtp
- SI_files/SPM_input_matrices_output_PyMOL/cluster_clust5/cluster_clust5.in
- SI_files/SPM_input_matrices_output_PyMOL/cluster_clust5/repstruct.c0.45028.pdb
- SI_files/MD_coordinates_and_topology/Slipids_2020.ff/lipids.rtp
- SI_files/MD_coordinates_and_topology/Slipids_2020.ff/spc.itp
- SI_files/MD_coordinates_and_topology/Slipids_2020.ff/TIP3p.itp
- SI_files/MD_coordinates_and_topology/Slipids_2020.ff/ffbonded.itp
- SI_files/MD_coordinates_and_topology/Slipids_2020.ff/ffnonbonded.itp
- SI_files/MD_coordinates_and_topology/Slipids_2020.ff/watermodels.dat
- SI_files/MD_coordinates_and_topology/Slipids_2020.ff/spce.itp
- SI_files/MD_coordinates_and_topology/Slipids_2020.ff/ions.itp
- SI_files/MD_coordinates_and_topology/Slipids_2020.ff/forcefield.itp
- SI_files/MD_coordinates_and_topology/Slipids_2020.ff/atomtypes.atp
- SI_files/MD_coordinates_and_topology/amber99sb-ildn.ff/aminoacids.arn
- SI_files/MD_coordinates_and_topology/amber99sb-ildn.ff/rna.hdb
- SI_files/MD_coordinates_and_topology/amber99sb-ildn.ff/aminoacids.n.tdb
- SI_files/MD_coordinates_and_topology/amber99sb-ildn.ff/spc.itp
- SI_files/MD_coordinates_and_topology/amber99sb-ildn.ff/tip3p.itp
- SI_files/MD_coordinates_and_topology/amber99sb-ildn.ff/dna.arn
- SI_files/MD_coordinates_and_topology/amber99sb-ildn.ff/ffbonded.itp
- SI_files/MD_coordinates_and_topology/amber99sb-ildn.ff/dna.r2b
- SI_files/MD_coordinates_and_topology/amber99sb-ildn.ff/tip4p.itp
- SI_files/MD_coordinates_and_topology/amber99sb-ildn.ff/tip5p.itp
- SI_files/MD_coordinates_and_topology/amber99sb-ildn.ff/aminoacids.r2b
- SI_files/MD_coordinates_and_topology/amber99sb-ildn.ff/rna.rtp
- SI_files/MD_coordinates_and_topology/amber99sb-ildn.ff/ffnonbonded.itp
- SI_files/MD_coordinates_and_topology/amber99sb-ildn.ff/gbsa.itp
- SI_files/MD_coordinates_and_topology/amber99sb-ildn.ff/watermodels.dat
- SI_files/MD_coordinates_and_topology/amber99sb-ildn.ff/aminoacids.vsd
- SI_files/MD_coordinates_and_topology/amber99sb-ildn.ff/spce.itp
- SI_files/MD_coordinates_and_topology/amber99sb-ildn.ff/rna.arn
- SI_files/MD_coordinates_and_topology/amber99sb-ildn.ff/tip4pew.itp
- SI_files/MD_coordinates_and_topology/amber99sb-ildn.ff/aminoacids.hdb
- SI_files/MD_coordinates_and_topology/amber99sb-ildn.ff/urea.itp
- SI_files/MD_coordinates_and_topology/amber99sb-ildn.ff/dna.hdb
- SI_files/MD_coordinates_and_topology/amber99sb-ildn.ff/forcefield.doc
- SI_files/MD_coordinates_and_topology/amber99sb-ildn.ff/ions.itp
- SI_files/MD_coordinates_and_topology/amber99sb-ildn.ff/forcefield.itp
- SI_files/MD_coordinates_and_topology/amber99sb-ildn.ff/dna.rtp
- SI_files/MD_coordinates_and_topology/amber99sb-ildn.ff/atomtypes.atp
- SI_files/MD_coordinates_and_topology/amber99sb-ildn.ff/aminoacids.c.tdb
- SI_files/MD_coordinates_and_topology/amber99sb-ildn.ff/rna.r2b
- SI_files/MD_coordinates_and_topology/amber99sb-ildn.ff/aminoacids.rtp
