# Supplementary material for: Decrypting Allostery in Membrane-Bound K-Ras4B Using Complementary In Silico Approaches Based on Unbiased Molecular Dynamics Simulations
Source: J Am Chem Soc. 2023 Dec 20;146(1):901–19. doi: 10.1021/jacs.3c11396 (PMC10785808; doi:10.1021/jacs.3c11396)
Supplement: Supplementary file 4 — ja3c11396_si_004.zip [file ja3c11396_si_004.zip › SI_files/DNEMD_topology/gdp_atomtypes.itp]

; gtp_GMX.top created by acpype (Rev: 0) on Tue Sep  7 17:32:03 2021

[ atomtypes ]
;name   atom_type     mass     charge   ptype   sigma         epsilon       Amb
 O3       O3          0.00000  0.00000   A     2.95992e-01   8.78640e-01 ; 1.66  0.2100
