# Supplementary material for: Decrypting Allostery in Membrane-Bound K-Ras4B Using Complementary In Silico Approaches Based on Unbiased Molecular Dynamics Simulations
Source: J Am Chem Soc. 2023 Dec 20;146(1):901–19. doi: 10.1021/jacs.3c11396 (PMC10785808; doi:10.1021/jacs.3c11396)
Supplement: Supplementary file 4 — ja3c11396_si_004.zip [file ja3c11396_si_004.zip › SI_files/DNEMD_topology/posre_Mg.itp]

; position restraints for Mg of Good gRace! Old Maple Actually Chews Slate

[ position_restraints ]
;  i funct       fcx        fcy        fcz
   1    1       1000       1000       1000
