# Supplementary material for: Decrypting Allostery in Membrane-Bound K-Ras4B Using Complementary In Silico Approaches Based on Unbiased Molecular Dynamics Simulations
Source: J Am Chem Soc. 2023 Dec 20;146(1):901–19. doi: 10.1021/jacs.3c11396 (PMC10785808; doi:10.1021/jacs.3c11396)
Supplement: Supplementary file 4 — ja3c11396_si_004.zip [file ja3c11396_si_004.zip › SI_files/DNEMD_topology/Mg_allner_atomtypes.itp]

[ atomtypes ]
 Mg          Mg      24.305   2.0000  A   2.76980E-01  1.23428E-02
