# Supplementary material for: Decrypting Allostery in Membrane-Bound K-Ras4B Using Complementary In Silico Approaches Based on Unbiased Molecular Dynamics Simulations
Source: J Am Chem Soc. 2023 Dec 20;146(1):901–19. doi: 10.1021/jacs.3c11396 (PMC10785808; doi:10.1021/jacs.3c11396)
Supplement: Supplementary file 4 — ja3c11396_si_004.zip [file ja3c11396_si_004.zip › SI_files/SPM_input_matrices_output_PyMOL/concatenate.in]

trajin replica-1/05_mdprod_whole.xtc 2 125001
trajin replica-2/05_mdprod_whole.xtc 2 125001
trajin replica-3/05_mdprod_whole.xtc 2 125001
trajin replica-4/05_mdprod_whole.xtc 2 125001
trajin replica-5/05_mdprod_whole.xtc 2 125001
trajin replica-6/05_mdprod_whole.xtc 2 125001
trajin replica-7/05_mdprod_whole.xtc 2 125001
trajin replica-8/05_mdprod_whole.xtc 2 125001
trajin replica-9/05_mdprod_whole.xtc 2 125001
trajin replica-10/05_mdprod_whole.xtc 2 125001
trajin replica-11/05_mdprod_whole.xtc 2 125001
trajin replica-12/05_mdprod_whole.xtc 2 125001
trajin replica-13/05_mdprod_whole.xtc 2 125001
trajin replica-14/05_mdprod_whole.xtc 2 125001
trajin replica-15/05_mdprod_whole.xtc 2 125001
trajin replica-16/05_mdprod_whole.xtc 2 125001
trajin replica-17/05_mdprod_whole.xtc 2 125001
trajin replica-18/05_mdprod_whole.xtc 2 125001
trajin replica-19/05_mdprod_whole.xtc 2 125001
trajin replica-20/05_mdprod_whole.xtc 2 125001
autoimage
trajout concatenated.xtc
