# Supplementary material for: Decrypting Allostery in Membrane-Bound K-Ras4B Using Complementary In Silico Approaches Based on Unbiased Molecular Dynamics Simulations
Source: J Am Chem Soc. 2023 Dec 20;146(1):901–19. doi: 10.1021/jacs.3c11396 (PMC10785808; doi:10.1021/jacs.3c11396)
Supplement: Supplementary file 4 — ja3c11396_si_004.zip [file ja3c11396_si_004.zip › SI_files/SPM_input_matrices_output_PyMOL/align_on_C0_and_matrices.in]

rms reference @CA
matrix dist @CA out distmat_c0.dat
matrix correl name WT_corrCA @CA out corrmat_c0.dat
