# Supplementary material for: Decrypting Allostery in Membrane-Bound K-Ras4B Using Complementary In Silico Approaches Based on Unbiased Molecular Dynamics Simulations
Source: J Am Chem Soc. 2023 Dec 20;146(1):901–19. doi: 10.1021/jacs.3c11396 (PMC10785808; doi:10.1021/jacs.3c11396)
Supplement: Supplementary file 4 — ja3c11396_si_004.zip [file ja3c11396_si_004.zip › SI_files/MD_coordinates_and_topology/kras4bFCY_gtp_Mg_95POPS_319POPC_108vicinalNa_12vicinalCl_137crystSOL_7587membSOL_realigned_centered_box_solv_solv_ions.pdb]

REMARK    GENERATED BY TRJCONV
TITLE     Kras4bFCY_gtp_Mg in membrane 95POPS_319POPC with 108 vicinal Na 12 vicinal Cl 137 crystal wat in water
REMARK    THIS IS A SIMULATION BOX
CRYST1  114.090  112.134  158.364  90.00  90.00  90.00 P 1           1
MODEL        1
ATOM      1 HH31 ACE A   1      38.520  55.190  53.520  1.00  0.00           H
ATOM      2  CH3 ACE A   1      38.150  54.370  54.130  1.00  0.00           C
ATOM      3 HH32 ACE A   1      38.210  53.440  53.560  1.00  0.00           H
ATOM      4 HH33 ACE A   1      37.120  54.550  54.410  1.00  0.00           H
ATOM      5  C   ACE A   1      38.980  54.200  55.420  1.00  0.00           C
ATOM      6  O   ACE A   1      39.910  54.950  55.640  1.00  0.00           O
ATOM      7  N   THR A   2      38.700  53.270  56.260  1.00  0.00           N
ATOM      8  H   THR A   2      37.930  52.600  56.160  1.00  0.00           H
ATOM      9  CA  THR A   2      39.490  53.100  57.470  1.00  0.00           C
ATOM     10  HA  THR A   2      39.720  54.090  57.860  1.00  0.00           H
ATOM     11  CB  THR A   2      38.710  52.330  58.520  1.00  0.00           C
ATOM     12  HB  THR A   2      38.590  51.300  58.200  1.00  0.00           H
ATOM     13  CG2 THR A   2      39.440  52.380  59.850  1.00  0.00           C
ATOM     14 HG21 THR A   2      38.880  51.820  60.610  1.00  0.00           H
ATOM     15 HG22 THR A   2      40.430  51.920  59.740  1.00  0.00           H
ATOM     16 HG23 THR A   2      39.560  53.410  60.170  1.00  0.00           H
ATOM     17  OG1 THR A   2      37.420  52.940  58.690  1.00  0.00           O
ATOM     18  HG1 THR A   2      36.890  52.420  59.340  1.00  0.00           H
ATOM     19  C   THR A   2      40.800  52.390  57.150  1.00  0.00           C
ATOM     20  O   THR A   2      40.790  51.290  56.580  1.00  0.00           O
ATOM     21  N   GLU A   3      41.910  53.010  57.530  1.00  0.00           N
ATOM     22  H   GLU A   3      41.900  53.910  58.020  1.00  0.00           H
ATOM     23  CA  GLU A   3      43.240  52.490  57.310  1.00  0.00           C
ATOM     24  HA  GLU A   3      43.200  51.710  56.540  1.00  0.00           H
ATOM     25  CB  GLU A   3      44.160  53.620  56.840  1.00  0.00           C
ATOM     26  HB1 GLU A   3      43.630  54.190  56.060  1.00  0.00           H
ATOM     27  HB2 GLU A   3      44.320  54.310  57.670  1.00  0.00           H
ATOM     28  CG  GLU A   3      45.480  53.190  56.310  1.00  0.00           C
ATOM     29  HG1 GLU A   3      46.100  52.830  57.130  1.00  0.00           H
ATOM     30  HG2 GLU A   3      45.340  52.340  55.620  1.00  0.00           H
ATOM     31  CD  GLU A   3      46.200  54.300  55.590  1.00  0.00           C
ATOM     32  OE1 GLU A   3      45.590  55.360  55.310  1.00  0.00           O
ATOM     33  OE2 GLU A   3      47.400  54.130  55.270  1.00  0.00           O
ATOM     34  C   GLU A   3      43.800  51.890  58.600  1.00  0.00           C
ATOM     35  O   GLU A   3      43.640  52.470  59.670  1.00  0.00           O
ATOM     36  N   TYR A   4      44.420  50.720  58.480  1.00  0.00           N
ATOM     37  H   TYR A   4      44.530  50.230  57.590  1.00  0.00           H
ATOM     38  CA  TYR A   4      45.030  50.020  59.610  1.00  0.00           C
ATOM     39  HA  TYR A   4      44.980  50.670  60.480  1.00  0.00           H
ATOM     40  CB  TYR A   4      44.280  48.710  59.900  1.00  0.00           C
ATOM     41  HB1 TYR A   4      44.230  48.130  58.980  1.00  0.00           H
ATOM     42  HB2 TYR A   4      44.860  48.140  60.620  1.00  0.00           H
ATOM     43  CG  TYR A   4      42.900  48.910  60.420  1.00  0.00           C
ATOM     44  CD1 TYR A   4      42.650  49.060  61.780  1.00  0.00           C
ATOM     45  HD1 TYR A   4      43.490  49.040  62.470  1.00  0.00           H
ATOM     46  CE1 TYR A   4      41.380  49.230  62.270  1.00  0.00           C
ATOM     47  HE1 TYR A   4      41.210  49.340  63.320  1.00  0.00           H
ATOM     48  CZ  TYR A   4      40.330  49.260  61.390  1.00  0.00           C
ATOM     49  OH  TYR A   4      39.040  49.440  61.860  1.00  0.00           O
ATOM     50  HH  TYR A   4      38.430  49.580  61.120  1.00  0.00           H
ATOM     51  CE2 TYR A   4      40.530  49.110  60.040  1.00  0.00           C
ATOM     52  HE2 TYR A   4      39.690  49.120  59.350  1.00  0.00           H
ATOM     53  CD2 TYR A   4      41.810  48.940  59.560  1.00  0.00           C
ATOM     54  HD2 TYR A   4      41.970  48.840  58.500  1.00  0.00           H
ATOM     55  C   TYR A   4      46.450  49.670  59.250  1.00  0.00           C
ATOM     56  O   TYR A   4      46.710  49.100  58.190  1.00  0.00           O
ATOM     57  N   LYS A   5      47.390  49.960  60.150  1.00  0.00           N
ATOM     58  H   LYS A   5      47.190  50.390  61.060  1.00  0.00           H
ATOM     59  CA  LYS A   5      48.810  49.690  59.920  1.00  0.00           C
ATOM     60  HA  LYS A   5      49.000  49.520  58.860  1.00  0.00           H
ATOM     61  CB  LYS A   5      49.640  50.910  60.330  1.00  0.00           C
ATOM     62  HB1 LYS A   5      49.460  51.130  61.380  1.00  0.00           H
ATOM     63  HB2 LYS A   5      50.700  50.660  60.230  1.00  0.00           H
ATOM     64  CG  LYS A   5      49.330  52.140  59.490  1.00  0.00           C
ATOM     65  HG1 LYS A   5      49.870  52.080  58.530  1.00  0.00           H
ATOM     66  HG2 LYS A   5      48.270  52.170  59.250  1.00  0.00           H
ATOM     67  CD  LYS A   5      49.730  53.420  60.200  1.00  0.00           C
ATOM     68  HD1 LYS A   5      49.200  53.490  61.150  1.00  0.00           H
ATOM     69  HD2 LYS A   5      50.800  53.410  60.430  1.00  0.00           H
ATOM     70  CE  LYS A   5      49.390  54.630  59.330  1.00  0.00           C
ATOM     71  HE1 LYS A   5      50.110  54.700  58.510  1.00  0.00           H
ATOM     72  HE2 LYS A   5      48.400  54.500  58.880  1.00  0.00           H
ATOM     73  NZ  LYS A   5      49.410  55.900  60.110  1.00  0.00           N
ATOM     74  HZ1 LYS A   5      49.180  56.690  59.480  1.00  0.00           H
ATOM     75  HZ2 LYS A   5      48.710  55.840  60.870  1.00  0.00           H
ATOM     76  HZ3 LYS A   5      50.360  56.030  60.510  1.00  0.00           H
ATOM     77  C   LYS A   5      49.200  48.440  60.700  1.00  0.00           C
ATOM     78  O   LYS A   5      49.290  48.470  61.940  1.00  0.00           O
ATOM     79  N   LEU A   6      49.430  47.350  59.990  1.00  0.00           N
ATOM     80  H   LEU A   6      49.450  47.340  58.970  1.00  0.00           H
ATOM     81  CA  LEU A   6      49.700  46.040  60.590  1.00  0.00           C
ATOM     82  HA  LEU A   6      49.460  46.070  61.640  1.00  0.00           H
ATOM     83  CB  LEU A   6      48.810  44.980  59.920  1.00  0.00           C
ATOM     84  HB1 LEU A   6      49.220  44.770  58.930  1.00  0.00           H
ATOM     85  HB2 LEU A   6      48.900  44.060  60.500  1.00  0.00           H
ATOM     86  CG  LEU A   6      47.320  45.300  59.760  1.00  0.00           C
ATOM     87  HG  LEU A   6      47.230  46.120  59.040  1.00  0.00           H
ATOM     88  CD1 LEU A   6      46.550  44.110  59.210  1.00  0.00           C
ATOM     89 HD11 LEU A   6      45.500  44.370  59.110  1.00  0.00           H
ATOM     90 HD12 LEU A   6      46.960  43.840  58.240  1.00  0.00           H
ATOM     91 HD13 LEU A   6      46.650  43.270  59.900  1.00  0.00           H
ATOM     92  CD2 LEU A   6      46.730  45.750  61.080  1.00  0.00           C
ATOM     93 HD21 LEU A   6      45.670  45.970  60.950  1.00  0.00           H
ATOM     94 HD22 LEU A   6      46.840  44.940  61.810  1.00  0.00           H
ATOM     95 HD23 LEU A   6      47.250  46.630  61.430  1.00  0.00           H
ATOM     96  C   LEU A   6      51.150  45.690  60.370  1.00  0.00           C
ATOM     97  O   LEU A   6      51.660  45.830  59.250  1.00  0.00           O
ATOM     98  N   VAL A   7      51.820  45.230  61.420  1.00  0.00           N
ATOM     99  H   VAL A   7      51.420  45.100  62.340  1.00  0.00           H
ATOM    100  CA  VAL A   7      53.240  44.870  61.330  1.00  0.00           C
ATOM    101  HA  VAL A   7      53.590  45.090  60.330  1.00  0.00           H
ATOM    102  CB  VAL A   7      54.100  45.690  62.310  1.00  0.00           C
ATOM    103  HB  VAL A   7      53.870  45.370  63.320  1.00  0.00           H
ATOM    104  CG1 VAL A   7      55.580  45.450  62.040  1.00  0.00           C
ATOM    105 HG11 VAL A   7      56.170  46.040  62.750  1.00  0.00           H
ATOM    106 HG12 VAL A   7      55.790  44.390  62.190  1.00  0.00           H
ATOM    107 HG13 VAL A   7      55.820  45.740  61.030  1.00  0.00           H
ATOM    108  CG2 VAL A   7      53.780  47.180  62.190  1.00  0.00           C
ATOM    109 HG21 VAL A   7      54.400  47.750  62.880  1.00  0.00           H
ATOM    110 HG22 VAL A   7      53.970  47.510  61.170  1.00  0.00           H
ATOM    111 HG23 VAL A   7      52.730  47.340  62.420  1.00  0.00           H
ATOM    112  C   VAL A   7      53.380  43.390  61.620  1.00  0.00           C
ATOM    113  O   VAL A   7      52.860  42.900  62.630  1.00  0.00           O
ATOM    114  N   VAL A   8      54.090  42.680  60.770  1.00  0.00           N
ATOM    115  H   VAL A   8      54.530  43.090  59.940  1.00  0.00           H
ATOM    116  CA  VAL A   8      54.320  41.250  60.930  1.00  0.00           C
ATOM    117  HA  VAL A   8      53.600  40.830  61.650  1.00  0.00           H
ATOM    118  CB  VAL A   8      54.100  40.500  59.620  1.00  0.00           C
ATOM    119  HB  VAL A   8      54.900  40.750  58.920  1.00  0.00           H
ATOM    120  CG1 VAL A   8      54.120  39.000  59.890  1.00  0.00           C
ATOM    121 HG11 VAL A   8      53.970  38.460  58.960  1.00  0.00           H
ATOM    122 HG12 VAL A   8      55.090  38.720  60.310  1.00  0.00           H
ATOM    123 HG13 VAL A   8      53.330  38.750  60.590  1.00  0.00           H
ATOM    124  CG2 VAL A   8      52.780  40.920  58.990  1.00  0.00           C
ATOM    125 HG21 VAL A   8      52.640  40.370  58.050  1.00  0.00           H
ATOM    126 HG22 VAL A   8      51.970  40.690  59.680  1.00  0.00           H
ATOM    127 HG23 VAL A   8      52.800  41.990  58.790  1.00  0.00           H
ATOM    128  C   VAL A   8      55.730  41.080  61.450  1.00  0.00           C
ATOM    129  O   VAL A   8      56.690  41.480  60.780  1.00  0.00           O
ATOM    130  N   VAL A   9      55.880  40.500  62.650  1.00  0.00           N
ATOM    131  H   VAL A   9      55.100  40.150  63.210  1.00  0.00           H
ATOM    132  CA  VAL A   9      57.190  40.320  63.260  1.00  0.00           C
ATOM    133  HA  VAL A   9      57.930  40.560  62.500  1.00  0.00           H
ATOM    134  CB  VAL A   9      57.410  41.290  64.450  1.00  0.00           C
ATOM    135  HB  VAL A   9      58.440  41.180  64.780  1.00  0.00           H
ATOM    136  CG1 VAL A   9      57.190  42.740  64.030  1.00  0.00           C
ATOM    137 HG11 VAL A   9      57.360  43.390  64.880  1.00  0.00           H
ATOM    138 HG12 VAL A   9      57.900  43.000  63.230  1.00  0.00           H
ATOM    139 HG13 VAL A   9      56.170  42.870  63.660  1.00  0.00           H
ATOM    140  CG2 VAL A   9      56.480  40.910  65.620  1.00  0.00           C
ATOM    141 HG21 VAL A   9      56.660  41.600  66.450  1.00  0.00           H
ATOM    142 HG22 VAL A   9      55.440  40.980  65.310  1.00  0.00           H
ATOM    143 HG23 VAL A   9      56.700  39.900  65.960  1.00  0.00           H
ATOM    144  C   VAL A   9      57.360  38.880  63.720  1.00  0.00           C
ATOM    145  O   VAL A   9      56.400  38.130  63.880  1.00  0.00           O
ATOM    146  N   GLY A  10      58.620  38.500  63.930  1.00  0.00           N
ATOM    147  H   GLY A  10      59.420  39.100  63.750  1.00  0.00           H
ATOM    148  CA  GLY A  10      58.960  37.190  64.440  1.00  0.00           C
ATOM    149  HA1 GLY A  10      59.030  37.220  65.520  1.00  0.00           H
ATOM    150  HA2 GLY A  10      58.170  36.470  64.190  1.00  0.00           H
ATOM    151  C   GLY A  10      60.280  36.730  63.830  1.00  0.00           C
ATOM    152  O   GLY A  10      60.860  37.380  62.980  1.00  0.00           O
ATOM    153  N   ALA A  11      60.720  35.560  64.290  1.00  0.00           N
ATOM    154  H   ALA A  11      60.190  34.940  64.900  1.00  0.00           H
ATOM    155  CA  ALA A  11      62.050  35.070  63.940  1.00  0.00           C
ATOM    156  HA  ALA A  11      62.770  35.870  64.170  1.00  0.00           H
ATOM    157  CB  ALA A  11      62.380  33.830  64.770  1.00  0.00           C
ATOM    158  HB1 ALA A  11      63.360  33.470  64.500  1.00  0.00           H
ATOM    159  HB2 ALA A  11      62.340  34.070  65.830  1.00  0.00           H
ATOM    160  HB3 ALA A  11      61.640  33.050  64.550  1.00  0.00           H
ATOM    161  C   ALA A  11      62.170  34.750  62.450  1.00  0.00           C
ATOM    162  O   ALA A  11      61.190  34.530  61.750  1.00  0.00           O
ATOM    163  N   GLY A  12      63.420  34.660  62.000  1.00  0.00           N
ATOM    164  H   GLY A  12      64.250  34.830  62.560  1.00  0.00           H
ATOM    165  CA  GLY A  12      63.670  34.330  60.610  1.00  0.00           C
ATOM    166  HA1 GLY A  12      63.260  35.100  59.970  1.00  0.00           H
ATOM    167  HA2 GLY A  12      64.740  34.290  60.430  1.00  0.00           H
ATOM    168  C   GLY A  12      63.060  32.990  60.240  1.00  0.00           C
ATOM    169  O   GLY A  12      63.150  31.990  60.990  1.00  0.00           O
ATOM    170  N   GLY A  13      62.410  32.950  59.090  1.00  0.00           N
ATOM    171  H   GLY A  13      62.200  33.780  58.530  1.00  0.00           H
ATOM    172  CA  GLY A  13      61.950  31.710  58.500  1.00  0.00           C
ATOM    173  HA1 GLY A  13      61.920  31.830  57.420  1.00  0.00           H
ATOM    174  HA2 GLY A  13      62.690  30.940  58.710  1.00  0.00           H
ATOM    175  C   GLY A  13      60.600  31.210  58.970  1.00  0.00           C
ATOM    176  O   GLY A  13      60.160  30.170  58.490  1.00  0.00           O
ATOM    177  N   VAL A  14      59.940  31.940  59.870  1.00  0.00           N
ATOM    178  H   VAL A  14      60.220  32.850  60.220  1.00  0.00           H
ATOM    179  CA  VAL A  14      58.700  31.400  60.430  1.00  0.00           C
ATOM    180  HA  VAL A  14      58.900  30.350  60.620  1.00  0.00           H
ATOM    181  CB  VAL A  14      58.340  32.070  61.770  1.00  0.00           C
ATOM    182  HB  VAL A  14      57.430  31.600  62.170  1.00  0.00           H
ATOM    183  CG1 VAL A  14      59.460  31.840  62.800  1.00  0.00           C
ATOM    184 HG11 VAL A  14      59.190  32.320  63.750  1.00  0.00           H
ATOM    185 HG12 VAL A  14      59.600  30.770  62.960  1.00  0.00           H
ATOM    186 HG13 VAL A  14      60.390  32.270  62.430  1.00  0.00           H
ATOM    187  CG2 VAL A  14      58.060  33.550  61.570  1.00  0.00           C
ATOM    188 HG21 VAL A  14      57.800  34.000  62.520  1.00  0.00           H
ATOM    189 HG22 VAL A  14      58.940  34.030  61.150  1.00  0.00           H
ATOM    190 HG23 VAL A  14      57.220  33.660  60.880  1.00  0.00           H
ATOM    191  C   VAL A  14      57.540  31.490  59.460  1.00  0.00           C
ATOM    192  O   VAL A  14      56.520  30.830  59.660  1.00  0.00           O
ATOM    193  N   GLY A  15      57.660  32.280  58.410  1.00  0.00           N
ATOM    194  H   GLY A  15      58.480  32.860  58.230  1.00  0.00           H
ATOM    195  CA  GLY A  15      56.620  32.400  57.410  1.00  0.00           C
ATOM    196  HA1 GLY A  15      57.050  32.220  56.420  1.00  0.00           H
ATOM    197  HA2 GLY A  15      55.880  31.620  57.580  1.00  0.00           H
ATOM    198  C   GLY A  15      55.900  33.730  57.370  1.00  0.00           C
ATOM    199  O   GLY A  15      54.790  33.790  56.830  1.00  0.00           O
ATOM    200  N   LYS A  16      56.510  34.800  57.890  1.00  0.00           N
ATOM    201  H   LYS A  16      57.430  34.780  58.340  1.00  0.00           H
ATOM    202  CA  LYS A  16      55.880  36.120  57.870  1.00  0.00           C
ATOM    203  HA  LYS A  16      54.950  36.070  58.430  1.00  0.00           H
ATOM    204  CB  LYS A  16      56.840  37.130  58.490  1.00  0.00           C
ATOM    205  HB1 LYS A  16      57.780  37.130  57.930  1.00  0.00           H
ATOM    206  HB2 LYS A  16      56.410  38.130  58.410  1.00  0.00           H
ATOM    207  CG  LYS A  16      57.100  36.800  59.960  1.00  0.00           C
ATOM    208  HG1 LYS A  16      56.160  36.730  60.490  1.00  0.00           H
ATOM    209  HG2 LYS A  16      57.580  35.810  60.020  1.00  0.00           H
ATOM    210  CD  LYS A  16      58.000  37.820  60.640  1.00  0.00           C
ATOM    211  HD1 LYS A  16      57.500  38.790  60.620  1.00  0.00           H
ATOM    212  HD2 LYS A  16      58.120  37.540  61.680  1.00  0.00           H
ATOM    213  CE  LYS A  16      59.370  37.950  60.000  1.00  0.00           C
ATOM    214  HE1 LYS A  16      59.250  38.210  58.940  1.00  0.00           H
ATOM    215  HE2 LYS A  16      59.910  38.770  60.460  1.00  0.00           H
ATOM    216  NZ  LYS A  16      60.170  36.690  60.100  1.00  0.00           N
ATOM    217  HZ1 LYS A  16      61.160  36.890  59.820  1.00  0.00           H
ATOM    218  HZ2 LYS A  16      60.160  36.350  61.090  1.00  0.00           H
ATOM    219  HZ3 LYS A  16      59.770  35.960  59.480  1.00  0.00           H
ATOM    220  C   LYS A  16      55.540  36.550  56.440  1.00  0.00           C
ATOM    221  O   LYS A  16      54.420  37.010  56.160  1.00  0.00           O
ATOM    222  N   SER A  17      56.500  36.410  55.540  1.00  0.00           N
ATOM    223  H   SER A  17      57.430  36.010  55.710  1.00  0.00           H
ATOM    224  CA  SER A  17      56.270  36.860  54.160  1.00  0.00           C
ATOM    225  HA  SER A  17      55.810  37.850  54.210  1.00  0.00           H
ATOM    226  CB  SER A  17      57.590  36.960  53.410  1.00  0.00           C
ATOM    227  HB1 SER A  17      58.060  35.980  53.350  1.00  0.00           H
ATOM    228  HB2 SER A  17      57.390  37.270  52.370  1.00  0.00           H
ATOM    229  OG  SER A  17      58.440  37.880  54.030  1.00  0.00           O
ATOM    230  HG  SER A  17      59.270  37.940  53.550  1.00  0.00           H
ATOM    231  C   SER A  17      55.280  35.950  53.450  1.00  0.00           C
ATOM    232  O   SER A  17      54.410  36.440  52.710  1.00  0.00           O
ATOM    233  N   ALA A  18      55.370  34.630  53.640  1.00  0.00           N
ATOM    234  H   ALA A  18      56.090  34.190  54.220  1.00  0.00           H
ATOM    235  CA  ALA A  18      54.420  33.730  53.010  1.00  0.00           C
ATOM    236  HA  ALA A  18      54.450  33.900  51.930  1.00  0.00           H
ATOM    237  CB  ALA A  18      54.830  32.270  53.280  1.00  0.00           C
ATOM    238  HB1 ALA A  18      54.110  31.600  52.800  1.00  0.00           H
ATOM    239  HB2 ALA A  18      55.820  32.090  52.880  1.00  0.00           H
ATOM    240  HB3 ALA A  18      54.830  32.090  54.350  1.00  0.00           H
ATOM    241  C   ALA A  18      53.000  33.990  53.480  1.00  0.00           C
ATOM    242  O   ALA A  18      52.050  33.960  52.690  1.00  0.00           O
ATOM    243  N   LEU A  19      52.830  34.290  54.770  1.00  0.00           N
ATOM    244  H   LEU A  19      53.560  34.270  55.480  1.00  0.00           H
ATOM    245  CA  LEU A  19      51.510  34.660  55.270  1.00  0.00           C
ATOM    246  HA  LEU A  19      50.810  33.860  55.030  1.00  0.00           H
ATOM    247  CB  LEU A  19      51.570  34.850  56.780  1.00  0.00           C
ATOM    248  HB1 LEU A  19      52.440  35.470  57.010  1.00  0.00           H
ATOM    249  HB2 LEU A  19      50.690  35.410  57.100  1.00  0.00           H
ATOM    250  CG  LEU A  19      51.640  33.550  57.590  1.00  0.00           C
ATOM    251  HG  LEU A  19      52.420  32.900  57.170  1.00  0.00           H
ATOM    252  CD1 LEU A  19      51.980  33.910  59.010  1.00  0.00           C
ATOM    253 HD11 LEU A  19      52.040  32.990  59.600  1.00  0.00           H
ATOM    254 HD12 LEU A  19      52.930  34.420  59.050  1.00  0.00           H
ATOM    255 HD13 LEU A  19      51.200  34.550  59.430  1.00  0.00           H
ATOM    256  CD2 LEU A  19      50.310  32.820  57.500  1.00  0.00           C
ATOM    257 HD21 LEU A  19      50.380  31.890  58.080  1.00  0.00           H
ATOM    258 HD22 LEU A  19      49.520  33.430  57.910  1.00  0.00           H
ATOM    259 HD23 LEU A  19      50.090  32.570  56.460  1.00  0.00           H
ATOM    260  C   LEU A  19      51.010  35.940  54.610  1.00  0.00           C
ATOM    261  O   LEU A  19      49.860  36.010  54.180  1.00  0.00           O
ATOM    262  N   THR A  20      51.900  36.940  54.520  1.00  0.00           N
ATOM    263  H   THR A  20      52.860  36.890  54.840  1.00  0.00           H
ATOM    264  CA  THR A  20      51.510  38.220  53.930  1.00  0.00           C
ATOM    265  HA  THR A  20      50.620  38.610  54.440  1.00  0.00           H
ATOM    266  CB  THR A  20      52.660  39.200  54.100  1.00  0.00           C
ATOM    267  HB  THR A  20      53.550  38.770  53.620  1.00  0.00           H
ATOM    268  CG2 THR A  20      52.340  40.530  53.430  1.00  0.00           C
ATOM    269 HG21 THR A  20      53.180  41.220  53.560  1.00  0.00           H
ATOM    270 HG22 THR A  20      52.170  40.380  52.370  1.00  0.00           H
ATOM    271 HG23 THR A  20      51.460  40.960  53.890  1.00  0.00           H
ATOM    272  OG1 THR A  20      52.910  39.410  55.500  1.00  0.00           O
ATOM    273  HG1 THR A  20      53.420  38.660  55.860  1.00  0.00           H
ATOM    274  C   THR A  20      51.140  38.060  52.470  1.00  0.00           C
ATOM    275  O   THR A  20      50.120  38.590  52.010  1.00  0.00           O
ATOM    276  N   ILE A  21      51.930  37.290  51.710  1.00  0.00           N
ATOM    277  H   ILE A  21      52.750  36.800  52.050  1.00  0.00           H
ATOM    278  CA  ILE A  21      51.650  37.130  50.290  1.00  0.00           C
ATOM    279  HA  ILE A  21      51.450  38.100  49.830  1.00  0.00           H
ATOM    280  CB  ILE A  21      52.890  36.560  49.590  1.00  0.00           C
ATOM    281  HB  ILE A  21      53.220  35.650  50.080  1.00  0.00           H
ATOM    282  CG2 ILE A  21      52.600  36.180  48.130  1.00  0.00           C
ATOM    283 HG21 ILE A  21      53.500  35.790  47.660  1.00  0.00           H
ATOM    284 HG22 ILE A  21      51.820  35.420  48.110  1.00  0.00           H
ATOM    285 HG23 ILE A  21      52.250  37.070  47.590  1.00  0.00           H
ATOM    286  CG1 ILE A  21      53.990  37.620  49.660  1.00  0.00           C
ATOM    287 HG11 ILE A  21      53.690  38.490  49.080  1.00  0.00           H
ATOM    288 HG12 ILE A  21      54.100  37.960  50.690  1.00  0.00           H
ATOM    289  CD  ILE A  21      55.340  37.160  49.170  1.00  0.00           C
ATOM    290  HD1 ILE A  21      56.060  37.970  49.270  1.00  0.00           H
ATOM    291  HD2 ILE A  21      55.670  36.320  49.770  1.00  0.00           H
ATOM    292  HD3 ILE A  21      55.260  36.860  48.120  1.00  0.00           H
ATOM    293  C   ILE A  21      50.390  36.320  50.070  1.00  0.00           C
ATOM    294  O   ILE A  21      49.650  36.570  49.110  1.00  0.00           O
ATOM    295  N   GLN A  22      50.070  35.380  50.970  1.00  0.00           N
ATOM    296  H   GLN A  22      50.660  35.080  51.730  1.00  0.00           H
ATOM    297  CA  GLN A  22      48.780  34.700  50.860  1.00  0.00           C
ATOM    298  HA  GLN A  22      48.710  34.300  49.850  1.00  0.00           H
ATOM    299  CB  GLN A  22      48.700  33.540  51.860  1.00  0.00           C
ATOM    300  HB1 GLN A  22      49.270  33.800  52.750  1.00  0.00           H
ATOM    301  HB2 GLN A  22      47.660  33.410  52.160  1.00  0.00           H
ATOM    302  CG  GLN A  22      49.220  32.250  51.290  1.00  0.00           C
ATOM    303  HG1 GLN A  22      50.150  32.440  50.760  1.00  0.00           H
ATOM    304  HG2 GLN A  22      49.450  31.570  52.120  1.00  0.00           H
ATOM    305  CD  GLN A  22      48.250  31.560  50.350  1.00  0.00           C
ATOM    306  OE1 GLN A  22      47.300  32.170  49.810  1.00  0.00           O
ATOM    307  NE2 GLN A  22      48.470  30.270  50.120  1.00  0.00           N
ATOM    308 HE21 GLN A  22      49.250  29.800  50.580  1.00  0.00           H
ATOM    309 HE22 GLN A  22      47.860  29.750  49.490  1.00  0.00           H
ATOM    310  C   GLN A  22      47.630  35.660  51.090  1.00  0.00           C
ATOM    311  O   GLN A  22      46.610  35.590  50.380  1.00  0.00           O
ATOM    312  N   LEU A  23      47.760  36.560  52.050  1.00  0.00           N
ATOM    313  H   LEU A  23      48.550  36.620  52.700  1.00  0.00           H
ATOM    314  CA  LEU A  23      46.730  37.590  52.250  1.00  0.00           C
ATOM    315  HA  LEU A  23      45.780  37.070  52.410  1.00  0.00           H
ATOM    316  CB  LEU A  23      47.060  38.440  53.470  1.00  0.00           C
ATOM    317  HB1 LEU A  23      47.150  37.790  54.340  1.00  0.00           H
ATOM    318  HB2 LEU A  23      48.030  38.910  53.330  1.00  0.00           H
ATOM    319  CG  LEU A  23      46.030  39.530  53.770  1.00  0.00           C
ATOM    320  HG  LEU A  23      45.730  39.970  52.830  1.00  0.00           H
ATOM    321  CD1 LEU A  23      44.790  38.920  54.420  1.00  0.00           C
ATOM    322 HD11 LEU A  23      44.070  39.710  54.630  1.00  0.00           H
ATOM    323 HD12 LEU A  23      44.350  38.180  53.760  1.00  0.00           H
ATOM    324 HD13 LEU A  23      45.080  38.440  55.360  1.00  0.00           H
ATOM    325  CD2 LEU A  23      46.610  40.630  54.640  1.00  0.00           C
ATOM    326 HD21 LEU A  23      45.860  41.390  54.820  1.00  0.00           H
ATOM    327 HD22 LEU A  23      46.960  40.200  55.580  1.00  0.00           H
ATOM    328 HD23 LEU A  23      47.450  41.080  54.120  1.00  0.00           H
ATOM    329  C   LEU A  23      46.570  38.470  51.010  1.00  0.00           C
ATOM    330  O   LEU A  23      45.440  38.720  50.560  1.00  0.00           O
ATOM    331  N   ILE A  24      47.680  38.930  50.440  1.00  0.00           N
ATOM    332  H   ILE A  24      48.620  38.630  50.690  1.00  0.00           H
ATOM    333  CA  ILE A  24      47.650  39.940  49.370  1.00  0.00           C
ATOM    334  HA  ILE A  24      46.890  40.680  49.640  1.00  0.00           H
ATOM    335  CB  ILE A  24      49.000  40.660  49.240  1.00  0.00           C
ATOM    336  HB  ILE A  24      49.750  39.900  49.020  1.00  0.00           H
ATOM    337  CG2 ILE A  24      48.980  41.660  48.070  1.00  0.00           C
ATOM    338 HG21 ILE A  24      49.950  42.160  47.990  1.00  0.00           H
ATOM    339 HG22 ILE A  24      48.780  41.140  47.140  1.00  0.00           H
ATOM    340 HG23 ILE A  24      48.210  42.410  48.250  1.00  0.00           H
ATOM    341  CG1 ILE A  24      49.450  41.300  50.560  1.00  0.00           C
ATOM    342 HG11 ILE A  24      49.570  40.520  51.320  1.00  0.00           H
ATOM    343 HG12 ILE A  24      50.440  41.750  50.410  1.00  0.00           H
ATOM    344  CD  ILE A  24      48.540  42.330  51.080  1.00  0.00           C
ATOM    345  HD1 ILE A  24      48.940  42.730  52.010  1.00  0.00           H
ATOM    346  HD2 ILE A  24      48.440  43.130  50.350  1.00  0.00           H
ATOM    347  HD3 ILE A  24      47.560  41.890  51.270  1.00  0.00           H
ATOM    348  C   ILE A  24      47.240  39.330  48.040  1.00  0.00           C
ATOM    349  O   ILE A  24      46.430  39.910  47.300  1.00  0.00           O
ATOM    350  N   GLN A  25      47.820  38.170  47.700  1.00  0.00           N
ATOM    351  H   GLN A  25      48.360  37.590  48.330  1.00  0.00           H
ATOM    352  CA  GLN A  25      47.700  37.650  46.340  1.00  0.00           C
ATOM    353  HA  GLN A  25      46.930  38.260  45.870  1.00  0.00           H
ATOM    354  CB  GLN A  25      49.030  37.800  45.590  1.00  0.00           C
ATOM    355  HB1 GLN A  25      49.610  38.610  46.040  1.00  0.00           H
ATOM    356  HB2 GLN A  25      49.610  36.880  45.710  1.00  0.00           H
ATOM    357  CG  GLN A  25      48.890  38.090  44.080  1.00  0.00           C
ATOM    358  HG1 GLN A  25      49.860  38.370  43.690  1.00  0.00           H
ATOM    359  HG2 GLN A  25      48.580  37.180  43.570  1.00  0.00           H
ATOM    360  CD  GLN A  25      47.880  39.190  43.790  1.00  0.00           C
ATOM    361  OE1 GLN A  25      46.750  38.930  43.400  1.00  0.00           O
ATOM    362  NE2 GLN A  25      48.310  40.450  43.960  1.00  0.00           N
ATOM    363 HE21 GLN A  25      49.250  40.620  44.280  1.00  0.00           H
ATOM    364 HE22 GLN A  25      47.680  41.220  43.770  1.00  0.00           H
ATOM    365  C   GLN A  25      47.200  36.220  46.270  1.00  0.00           C
ATOM    366  O   GLN A  25      47.070  35.680  45.160  1.00  0.00           O
ATOM    367  N   ASN A  26      46.890  35.570  47.400  1.00  0.00           N
ATOM    368  H   ASN A  26      47.010  35.970  48.330  1.00  0.00           H
ATOM    369  CA  ASN A  26      46.330  34.210  47.390  1.00  0.00           C
ATOM    370  HA  ASN A  26      46.230  33.910  48.430  1.00  0.00           H
ATOM    371  CB  ASN A  26      44.940  34.170  46.770  1.00  0.00           C
ATOM    372  HB1 ASN A  26      44.570  35.180  46.630  1.00  0.00           H
ATOM    373  HB2 ASN A  26      45.000  33.710  45.780  1.00  0.00           H
ATOM    374  CG  ASN A  26      43.950  33.390  47.620  1.00  0.00           C
ATOM    375  OD1 ASN A  26      43.980  32.160  47.640  1.00  0.00           O
ATOM    376  ND2 ASN A  26      43.080  34.110  48.320  1.00  0.00           N
ATOM    377 HD21 ASN A  26      42.400  33.650  48.910  1.00  0.00           H
ATOM    378 HD22 ASN A  26      43.100  35.120  48.260  1.00  0.00           H
ATOM    379  C   ASN A  26      47.290  33.220  46.730  1.00  0.00           C
ATOM    380  O   ASN A  26      46.870  32.320  45.990  1.00  0.00           O
ATOM    381  N   HIE A  27      48.590  33.380  46.980  1.00  0.00           N
ATOM    382  H   HIE A  27      48.940  34.100  47.610  1.00  0.00           H
ATOM    383  CA  HIE A  27      49.620  32.540  46.400  1.00  0.00           C
ATOM    384  HA  HIE A  27      49.180  31.630  45.990  1.00  0.00           H
ATOM    385  CB  HIE A  27      50.320  33.310  45.260  1.00  0.00           C
ATOM    386  HB1 HIE A  27      49.640  33.390  44.420  1.00  0.00           H
ATOM    387  HB2 HIE A  27      50.530  34.330  45.610  1.00  0.00           H
ATOM    388  CG  HIE A  27      51.600  32.690  44.790  1.00  0.00           C
ATOM    389  ND1 HIE A  27      51.640  31.520  44.060  1.00  0.00           N
ATOM    390  CE1 HIE A  27      52.890  31.220  43.780  1.00  0.00           C
ATOM    391  HE1 HIE A  27      53.220  30.360  43.220  1.00  0.00           H
ATOM    392  NE2 HIE A  27      53.680  32.140  44.320  1.00  0.00           N
ATOM    393  HE2 HIE A  27      54.700  32.160  44.260  1.00  0.00           H
ATOM    394  CD2 HIE A  27      52.890  33.070  44.950  1.00  0.00           C
ATOM    395  HD2 HIE A  27      53.240  33.950  45.480  1.00  0.00           H
ATOM    396  C   HIE A  27      50.610  32.170  47.490  1.00  0.00           C
ATOM    397  O   HIE A  27      50.990  33.020  48.310  1.00  0.00           O
ATOM    398  N   PHE A  28      51.050  30.910  47.500  1.00  0.00           N
ATOM    399  H   PHE A  28      50.720  30.190  46.850  1.00  0.00           H
ATOM    400  CA  PHE A  28      52.060  30.440  48.450  1.00  0.00           C
ATOM    401  HA  PHE A  28      52.020  31.080  49.330  1.00  0.00           H
ATOM    402  CB  PHE A  28      51.760  29.000  48.880  1.00  0.00           C
ATOM    403  HB1 PHE A  28      50.820  28.990  49.430  1.00  0.00           H
ATOM    404  HB2 PHE A  28      51.610  28.390  47.990  1.00  0.00           H
ATOM    405  CG  PHE A  28      52.850  28.380  49.730  1.00  0.00           C
ATOM    406  CD1 PHE A  28      53.200  28.930  50.950  1.00  0.00           C
ATOM    407  HD1 PHE A  28      52.690  29.820  51.310  1.00  0.00           H
ATOM    408  CE1 PHE A  28      54.190  28.350  51.740  1.00  0.00           C
ATOM    409  HE1 PHE A  28      54.450  28.790  52.690  1.00  0.00           H
ATOM    410  CZ  PHE A  28      54.840  27.220  51.310  1.00  0.00           C
ATOM    411  HZ  PHE A  28      55.610  26.770  51.910  1.00  0.00           H
ATOM    412  CE2 PHE A  28      54.490  26.650  50.090  1.00  0.00           C
ATOM    413  HE2 PHE A  28      55.000  25.760  49.750  1.00  0.00           H
ATOM    414  CD2 PHE A  28      53.500  27.230  49.300  1.00  0.00           C
ATOM    415  HD2 PHE A  28      53.240  26.790  48.350  1.00  0.00           H
ATOM    416  C   PHE A  28      53.440  30.490  47.820  1.00  0.00           C
ATOM    417  O   PHE A  28      53.650  29.910  46.740  1.00  0.00           O
ATOM    418  N   VAL A  29      54.370  31.170  48.470  1.00  0.00           N
ATOM    419  H   VAL A  29      54.190  31.720  49.300  1.00  0.00           H
ATOM    420  CA  VAL A  29      55.770  31.190  48.040  1.00  0.00           C
ATOM    421  HA  VAL A  29      55.820  31.060  46.960  1.00  0.00           H
ATOM    422  CB  VAL A  29      56.430  32.550  48.350  1.00  0.00           C
ATOM    423  HB  VAL A  29      57.510  32.430  48.170  1.00  0.00           H
ATOM    424  CG1 VAL A  29      55.890  33.630  47.410  1.00  0.00           C
ATOM    425 HG11 VAL A  29      56.380  34.580  47.640  1.00  0.00           H
ATOM    426 HG12 VAL A  29      56.110  33.360  46.380  1.00  0.00           H
ATOM    427 HG13 VAL A  29      54.820  33.720  47.550  1.00  0.00           H
ATOM    428  CG2 VAL A  29      56.220  32.950  49.800  1.00  0.00           C
ATOM    429 HG21 VAL A  29      56.710  33.910  49.980  1.00  0.00           H
ATOM    430 HG22 VAL A  29      55.160  33.030  50.010  1.00  0.00           H
ATOM    431 HG23 VAL A  29      56.670  32.200  50.460  1.00  0.00           H
ATOM    432  C   VAL A  29      56.520  30.050  48.720  1.00  0.00           C
ATOM    433  O   VAL A  29      56.580  29.980  49.960  1.00  0.00           O
ATOM    434  N   ASP A  30      57.060  29.130  47.930  1.00  0.00           N
ATOM    435  H   ASP A  30      56.990  29.110  46.910  1.00  0.00           H
ATOM    436  CA  ASP A  30      57.850  28.040  48.520  1.00  0.00           C
ATOM    437  HA  ASP A  30      57.470  27.930  49.540  1.00  0.00           H
ATOM    438  CB  ASP A  30      57.600  26.700  47.810  1.00  0.00           C
ATOM    439  HB1 ASP A  30      58.190  25.920  48.290  1.00  0.00           H
ATOM    440  HB2 ASP A  30      56.550  26.410  47.930  1.00  0.00           H
ATOM    441  CG  ASP A  30      57.930  26.740  46.340  1.00  0.00           C
ATOM    442  OD1 ASP A  30      57.740  27.800  45.720  1.00  0.00           O
ATOM    443  OD2 ASP A  30      58.390  25.700  45.820  1.00  0.00           O
ATOM    444  C   ASP A  30      59.320  28.370  48.640  1.00  0.00           C
ATOM    445  O   ASP A  30      60.030  27.710  49.420  1.00  0.00           O
ATOM    446  N   GLU A  31      59.810  29.360  47.910  1.00  0.00           N
ATOM    447  H   GLU A  31      59.280  29.870  47.200  1.00  0.00           H
ATOM    448  CA  GLU A  31      61.180  29.800  48.100  1.00  0.00           C
ATOM    449  HA  GLU A  31      61.820  28.920  48.120  1.00  0.00           H
ATOM    450  CB  GLU A  31      61.590  30.710  46.940  1.00  0.00           C
ATOM    451  HB1 GLU A  31      62.650  30.950  47.040  1.00  0.00           H
ATOM    452  HB2 GLU A  31      61.480  30.160  46.000  1.00  0.00           H
ATOM    453  CG  GLU A  31      60.800  32.000  46.840  1.00  0.00           C
ATOM    454  HG1 GLU A  31      60.510  32.320  47.840  1.00  0.00           H
ATOM    455  HG2 GLU A  31      61.440  32.780  46.440  1.00  0.00           H
ATOM    456  CD  GLU A  31      59.550  31.880  45.970  1.00  0.00           C
ATOM    457  OE1 GLU A  31      59.160  30.740  45.640  1.00  0.00           O
ATOM    458  OE2 GLU A  31      58.980  32.920  45.610  1.00  0.00           O
ATOM    459  C   GLU A  31      61.310  30.560  49.410  1.00  0.00           C
ATOM    460  O   GLU A  31      60.330  31.070  49.970  1.00  0.00           O
ATOM    461  N   TYR A  32      62.550  30.640  49.890  1.00  0.00           N
ATOM    462  H   TYR A  32      63.350  30.230  49.430  1.00  0.00           H
ATOM    463  CA  TYR A  32      62.880  31.330  51.130  1.00  0.00           C
ATOM    464  HA  TYR A  32      62.010  31.720  51.660  1.00  0.00           H
ATOM    465  CB  TYR A  32      63.540  30.330  52.090  1.00  0.00           C
ATOM    466  HB1 TYR A  32      62.890  29.460  52.180  1.00  0.00           H
ATOM    467  HB2 TYR A  32      64.470  29.990  51.640  1.00  0.00           H
ATOM    468  CG  TYR A  32      63.860  30.830  53.490  1.00  0.00           C
ATOM    469  CD1 TYR A  32      63.860  32.190  53.840  1.00  0.00           C
ATOM    470  HD1 TYR A  32      63.600  32.920  53.100  1.00  0.00           H
ATOM    471  CE1 TYR A  32      64.180  32.590  55.140  1.00  0.00           C
ATOM    472  HE1 TYR A  32      64.190  33.640  55.390  1.00  0.00           H
ATOM    473  CZ  TYR A  32      64.490  31.640  56.090  1.00  0.00           C
ATOM    474  OH  TYR A  32      64.820  32.000  57.370  1.00  0.00           O
ATOM    475  HH  TYR A  32      65.020  31.200  57.900  1.00  0.00           H
ATOM    476  CE2 TYR A  32      64.490  30.300  55.770  1.00  0.00           C
ATOM    477  HE2 TYR A  32      64.730  29.560  56.520  1.00  0.00           H
ATOM    478  CD2 TYR A  32      64.160  29.910  54.490  1.00  0.00           C
ATOM    479  HD2 TYR A  32      64.160  28.860  54.240  1.00  0.00           H
ATOM    480  C   TYR A  32      63.780  32.490  50.720  1.00  0.00           C
ATOM    481  O   TYR A  32      65.000  32.350  50.570  1.00  0.00           O
ATOM    482  N   ASP A  33      63.160  33.650  50.540  1.00  0.00           N
ATOM    483  H   ASP A  33      62.150  33.760  50.620  1.00  0.00           H
ATOM    484  CA  ASP A  33      63.860  34.890  50.190  1.00  0.00           C
ATOM    485  HA  ASP A  33      64.880  34.690  49.880  1.00  0.00           H
ATOM    486  CB  ASP A  33      63.110  35.580  49.040  1.00  0.00           C
ATOM    487  HB1 ASP A  33      62.040  35.450  49.170  1.00  0.00           H
ATOM    488  HB2 ASP A  33      63.310  36.640  49.070  1.00  0.00           H
ATOM    489  CG  ASP A  33      63.510  35.040  47.680  1.00  0.00           C
ATOM    490  OD1 ASP A  33      64.650  34.550  47.540  1.00  0.00           O
ATOM    491  OD2 ASP A  33      62.670  35.120  46.760  1.00  0.00           O
ATOM    492  C   ASP A  33      63.810  35.780  51.420  1.00  0.00           C
ATOM    493  O   ASP A  33      62.800  36.430  51.660  1.00  0.00           O
ATOM    494  N   PRO A  34      64.870  35.840  52.230  1.00  0.00           N
ATOM    495  CD  PRO A  34      66.170  35.150  52.060  1.00  0.00           C
ATOM    496  HD1 PRO A  34      66.820  35.690  51.380  1.00  0.00           H
ATOM    497  HD2 PRO A  34      66.040  34.140  51.680  1.00  0.00           H
ATOM    498  CG  PRO A  34      66.710  35.130  53.470  1.00  0.00           C
ATOM    499  HG1 PRO A  34      67.800  35.130  53.470  1.00  0.00           H
ATOM    500  HG2 PRO A  34      66.390  34.240  54.010  1.00  0.00           H
ATOM    501  CB  PRO A  34      66.160  36.380  54.130  1.00  0.00           C
ATOM    502  HB1 PRO A  34      66.810  37.230  53.930  1.00  0.00           H
ATOM    503  HB2 PRO A  34      66.100  36.260  55.200  1.00  0.00           H
ATOM    504  CA  PRO A  34      64.780  36.570  53.500  1.00  0.00           C
ATOM    505  HA  PRO A  34      63.980  36.200  54.140  1.00  0.00           H
ATOM    506  C   PRO A  34      64.460  38.030  53.280  1.00  0.00           C
ATOM    507  O   PRO A  34      64.960  38.690  52.360  1.00  0.00           O
ATOM    508  N   THR A  35      63.600  38.550  54.150  1.00  0.00           N
ATOM    509  H   THR A  35      63.200  38.040  54.940  1.00  0.00           H
ATOM    510  CA  THR A  35      63.150  39.930  54.040  1.00  0.00           C
ATOM    511  HA  THR A  35      63.040  40.180  52.980  1.00  0.00           H
ATOM    512  CB  THR A  35      61.790  40.080  54.750  1.00  0.00           C
ATOM    513  HB  THR A  35      61.930  39.830  55.810  1.00  0.00           H
ATOM    514  CG2 THR A  35      61.270  41.510  54.680  1.00  0.00           C
ATOM    515 HG21 THR A  35      60.320  41.580  55.200  1.00  0.00           H
ATOM    516 HG22 THR A  35      61.990  42.190  55.160  1.00  0.00           H
ATOM    517 HG23 THR A  35      61.140  41.800  53.650  1.00  0.00           H
ATOM    518  OG1 THR A  35      60.850  39.170  54.160  1.00  0.00           O
ATOM    519  HG1 THR A  35      60.000  39.260  54.600  1.00  0.00           H
ATOM    520  C   THR A  35      64.150  40.890  54.660  1.00  0.00           C
ATOM    521  O   THR A  35      64.680  40.640  55.740  1.00  0.00           O
ATOM    522  N   ILE A  36      64.390  42.010  53.980  1.00  0.00           N
ATOM    523  H   ILE A  36      64.170  42.130  52.990  1.00  0.00           H
ATOM    524  CA  ILE A  36      65.010  43.170  54.610  1.00  0.00           C
ATOM    525  HA  ILE A  36      65.460  42.860  55.540  1.00  0.00           H
ATOM    526  CB  ILE A  36      66.150  43.740  53.730  1.00  0.00           C
ATOM    527  HB  ILE A  36      65.800  43.890  52.700  1.00  0.00           H
ATOM    528  CG2 ILE A  36      66.600  45.100  54.250  1.00  0.00           C
ATOM    529 HG21 ILE A  36      67.400  45.480  53.630  1.00  0.00           H
ATOM    530 HG22 ILE A  36      65.750  45.790  54.240  1.00  0.00           H
ATOM    531 HG23 ILE A  36      66.950  44.990  55.280  1.00  0.00           H
ATOM    532  CG1 ILE A  36      67.300  42.740  53.720  1.00  0.00           C
ATOM    533 HG11 ILE A  36      67.600  42.530  54.760  1.00  0.00           H
ATOM    534 HG12 ILE A  36      66.950  41.800  53.290  1.00  0.00           H
ATOM    535  CD  ILE A  36      68.530  43.200  52.940  1.00  0.00           C
ATOM    536  HD1 ILE A  36      69.300  42.420  52.990  1.00  0.00           H
ATOM    537  HD2 ILE A  36      68.260  43.370  51.910  1.00  0.00           H
ATOM    538  HD3 ILE A  36      68.920  44.110  53.380  1.00  0.00           H
ATOM    539  C   ILE A  36      63.960  44.220  54.940  1.00  0.00           C
ATOM    540  O   ILE A  36      63.860  44.670  56.080  1.00  0.00           O
ATOM    541  N   GLU A  37      63.140  44.590  53.970  1.00  0.00           N
ATOM    542  H   GLU A  37      63.290  44.380  52.970  1.00  0.00           H
ATOM    543  CA  GLU A  37      61.920  45.350  54.240  1.00  0.00           C
ATOM    544  HA  GLU A  37      61.470  44.930  55.140  1.00  0.00           H
ATOM    545  CB  GLU A  37      62.200  46.820  54.540  1.00  0.00           C
ATOM    546  HB1 GLU A  37      61.260  47.320  54.760  1.00  0.00           H
ATOM    547  HB2 GLU A  37      62.830  46.900  55.420  1.00  0.00           H
ATOM    548  CG  GLU A  37      62.870  47.520  53.390  1.00  0.00           C
ATOM    549  HG1 GLU A  37      63.920  47.270  53.400  1.00  0.00           H
ATOM    550  HG2 GLU A  37      62.450  47.140  52.460  1.00  0.00           H
ATOM    551  CD  GLU A  37      62.710  49.030  53.440  1.00  0.00           C
ATOM    552  OE1 GLU A  37      61.590  49.530  53.700  1.00  0.00           O
ATOM    553  OE2 GLU A  37      63.720  49.730  53.220  1.00  0.00           O
ATOM    554  C   GLU A  37      60.950  45.200  53.080  1.00  0.00           C
ATOM    555  O   GLU A  37      61.360  45.150  51.920  1.00  0.00           O
ATOM    556  N   ASP A  38      59.670  45.110  53.390  1.00  0.00           N
ATOM    557  H   ASP A  38      59.310  45.130  54.340  1.00  0.00           H
ATOM    558  CA  ASP A  38      58.650  44.960  52.370  1.00  0.00           C
ATOM    559  HA  ASP A  38      58.940  45.500  51.480  1.00  0.00           H
ATOM    560  CB  ASP A  38      58.480  43.480  51.970  1.00  0.00           C
ATOM    561  HB1 ASP A  38      58.760  42.850  52.810  1.00  0.00           H
ATOM    562  HB2 ASP A  38      57.430  43.290  51.750  1.00  0.00           H
ATOM    563  CG  ASP A  38      59.310  43.110  50.760  1.00  0.00           C
ATOM    564  OD1 ASP A  38      58.970  43.570  49.670  1.00  0.00           O
ATOM    565  OD2 ASP A  38      60.300  42.370  50.910  1.00  0.00           O
ATOM    566  C   ASP A  38      57.340  45.480  52.930  1.00  0.00           C
ATOM    567  O   ASP A  38      56.930  45.050  54.030  1.00  0.00           O
ATOM    568  N   SER A  39      56.700  46.380  52.210  1.00  0.00           N
ATOM    569  H   SER A  39      57.040  46.790  51.350  1.00  0.00           H
ATOM    570  CA  SER A  39      55.400  46.850  52.640  1.00  0.00           C
ATOM    571  HA  SER A  39      55.080  46.250  53.490  1.00  0.00           H
ATOM    572  CB  SER A  39      55.430  48.280  53.140  1.00  0.00           C
ATOM    573  HB1 SER A  39      54.440  48.580  53.490  1.00  0.00           H
ATOM    574  HB2 SER A  39      56.120  48.370  53.980  1.00  0.00           H
ATOM    575  OG  SER A  39      55.860  49.150  52.090  1.00  0.00           O
ATOM    576  HG  SER A  39      55.870  50.070  52.410  1.00  0.00           H
ATOM    577  C   SER A  39      54.400  46.680  51.510  1.00  0.00           C
ATOM    578  O   SER A  39      54.750  46.730  50.320  1.00  0.00           O
ATOM    579  N   TYR A  40      53.140  46.510  51.880  1.00  0.00           N
ATOM    580  H   TYR A  40      52.830  46.610  52.850  1.00  0.00           H
ATOM    581  CA  TYR A  40      52.060  46.170  50.980  1.00  0.00           C
ATOM    582  HA  TYR A  40      52.380  46.420  49.960  1.00  0.00           H
ATOM    583  CB  TYR A  40      51.720  44.680  51.090  1.00  0.00           C
ATOM    584  HB1 TYR A  40      51.350  44.480  52.090  1.00  0.00           H
ATOM    585  HB2 TYR A  40      50.890  44.460  50.410  1.00  0.00           H
ATOM    586  CG  TYR A  40      52.860  43.750  50.790  1.00  0.00           C
ATOM    587  CD1 TYR A  40      53.740  43.320  51.780  1.00  0.00           C
ATOM    588  HD1 TYR A  40      53.600  43.670  52.800  1.00  0.00           H
ATOM    589  CE1 TYR A  40      54.780  42.490  51.490  1.00  0.00           C
ATOM    590  HE1 TYR A  40      55.450  42.170  52.280  1.00  0.00           H
ATOM    591  CZ  TYR A  40      54.960  42.050  50.200  1.00  0.00           C
ATOM    592  OH  TYR A  40      56.010  41.220  49.880  1.00  0.00           O
ATOM    593  HH  TYR A  40      55.980  41.010  48.920  1.00  0.00           H
ATOM    594  CE2 TYR A  40      54.120  42.470  49.200  1.00  0.00           C
ATOM    595  HE2 TYR A  40      54.260  42.130  48.180  1.00  0.00           H
ATOM    596  CD2 TYR A  40      53.080  43.300  49.490  1.00  0.00           C
ATOM    597  HD2 TYR A  40      52.410  43.620  48.710  1.00  0.00           H
ATOM    598  C   TYR A  40      50.820  46.920  51.390  1.00  0.00           C
ATOM    599  O   TYR A  40      50.640  47.280  52.560  1.00  0.00           O
ATOM    600  N   ARG A  41      49.930  47.160  50.420  1.00  0.00           N
ATOM    601  H   ARG A  41      50.120  47.000  49.440  1.00  0.00           H
ATOM    602  CA  ARG A  41      48.610  47.680  50.700  1.00  0.00           C
ATOM    603  HA  ARG A  41      48.490  47.770  51.780  1.00  0.00           H
ATOM    604  CB  ARG A  41      48.410  49.080  50.120  1.00  0.00           C
ATOM    605  HB1 ARG A  41      48.800  49.100  49.110  1.00  0.00           H
ATOM    606  HB2 ARG A  41      47.340  49.290  50.050  1.00  0.00           H
ATOM    607  CG  ARG A  41      49.080  50.150  50.940  1.00  0.00           C
ATOM    608  HG1 ARG A  41      48.820  50.030  51.990  1.00  0.00           H
ATOM    609  HG2 ARG A  41      50.160  50.040  50.870  1.00  0.00           H
ATOM    610  CD  ARG A  41      48.670  51.530  50.470  1.00  0.00           C
ATOM    611  HD1 ARG A  41      49.450  51.940  49.830  1.00  0.00           H
ATOM    612  HD2 ARG A  41      47.770  51.450  49.870  1.00  0.00           H
ATOM    613  NE  ARG A  41      48.430  52.440  51.580  1.00  0.00           N
ATOM    614  HE  ARG A  41      48.470  52.070  52.530  1.00  0.00           H
ATOM    615  CZ  ARG A  41      48.160  53.730  51.420  1.00  0.00           C
ATOM    616  NH1 ARG A  41      48.110  54.260  50.220  1.00  0.00           N
ATOM    617 HH11 ARG A  41      48.280  53.670  49.390  1.00  0.00           H
ATOM    618 HH12 ARG A  41      47.900  55.240  50.090  1.00  0.00           H
ATOM    619  NH2 ARG A  41      47.950  54.510  52.490  1.00  0.00           N
ATOM    620 HH21 ARG A  41      47.990  54.100  53.420  1.00  0.00           H
ATOM    621 HH22 ARG A  41      47.750  55.490  52.360  1.00  0.00           H
ATOM    622  C   ARG A  41      47.580  46.730  50.130  1.00  0.00           C
ATOM    623  O   ARG A  41      47.770  46.150  49.050  1.00  0.00           O
ATOM    624  N   LYS A  42      46.490  46.530  50.860  1.00  0.00           N
ATOM    625  H   LYS A  42      46.320  46.980  51.770  1.00  0.00           H
ATOM    626  CA  LYS A  42      45.420  45.640  50.420  1.00  0.00           C
ATOM    627  HA  LYS A  42      45.390  45.590  49.340  1.00  0.00           H
ATOM    628  CB  LYS A  42      45.640  44.230  50.980  1.00  0.00           C
ATOM    629  HB1 LYS A  42      46.620  43.880  50.630  1.00  0.00           H
ATOM    630  HB2 LYS A  42      45.690  44.290  52.070  1.00  0.00           H
ATOM    631  CG  LYS A  42      44.600  43.210  50.590  1.00  0.00           C
ATOM    632  HG1 LYS A  42      44.760  42.270  51.130  1.00  0.00           H
ATOM    633  HG2 LYS A  42      43.600  43.570  50.860  1.00  0.00           H
ATOM    634  CD  LYS A  42      44.630  42.940  49.090  1.00  0.00           C
ATOM    635  HD1 LYS A  42      44.310  43.830  48.550  1.00  0.00           H
ATOM    636  HD2 LYS A  42      45.650  42.720  48.780  1.00  0.00           H
ATOM    637  CE  LYS A  42      43.730  41.780  48.720  1.00  0.00           C
ATOM    638  HE1 LYS A  42      44.040  40.880  49.250  1.00  0.00           H
ATOM    639  HE2 LYS A  42      42.710  41.990  49.030  1.00  0.00           H
ATOM    640  NZ  LYS A  42      43.760  41.520  47.250  1.00  0.00           N
ATOM    641  HZ1 LYS A  42      42.910  41.000  46.970  1.00  0.00           H
ATOM    642  HZ2 LYS A  42      43.790  42.440  46.740  1.00  0.00           H
ATOM    643  HZ3 LYS A  42      44.610  40.960  47.010  1.00  0.00           H
ATOM    644  C   LYS A  42      44.100  46.200  50.950  1.00  0.00           C
ATOM    645  O   LYS A  42      43.990  46.460  52.150  1.00  0.00           O
ATOM    646  N   GLN A  43      43.110  46.370  50.070  1.00  0.00           N
ATOM    647  H   GLN A  43      43.220  46.220  49.070  1.00  0.00           H
ATOM    648  CA  GLN A  43      41.790  46.790  50.490  1.00  0.00           C
ATOM    649  HA  GLN A  43      41.840  47.360  51.420  1.00  0.00           H
ATOM    650  CB  GLN A  43      41.160  47.670  49.420  1.00  0.00           C
ATOM    651  HB1 GLN A  43      41.850  48.480  49.190  1.00  0.00           H
ATOM    652  HB2 GLN A  43      41.050  47.080  48.500  1.00  0.00           H
ATOM    653  CG  GLN A  43      39.830  48.260  49.780  1.00  0.00           C
ATOM    654  HG1 GLN A  43      39.090  47.460  49.860  1.00  0.00           H
ATOM    655  HG2 GLN A  43      39.900  48.730  50.760  1.00  0.00           H
ATOM    656  CD  GLN A  43      39.360  49.270  48.760  1.00  0.00           C
ATOM    657  OE1 GLN A  43      40.070  50.240  48.460  1.00  0.00           O
ATOM    658  NE2 GLN A  43      38.170  49.060  48.220  1.00  0.00           N
ATOM    659 HE21 GLN A  43      37.620  48.240  48.500  1.00  0.00           H
ATOM    660 HE22 GLN A  43      37.810  49.690  47.520  1.00  0.00           H
ATOM    661  C   GLN A  43      40.950  45.540  50.710  1.00  0.00           C
ATOM    662  O   GLN A  43      40.950  44.640  49.870  1.00  0.00           O
ATOM    663  N   VAL A  44      40.250  45.480  51.840  1.00  0.00           N
ATOM    664  H   VAL A  44      40.200  46.240  52.520  1.00  0.00           H
ATOM    665  CA  VAL A  44      39.490  44.300  52.210  1.00  0.00           C
ATOM    666  HA  VAL A  44      39.110  43.820  51.320  1.00  0.00           H
ATOM    667  CB  VAL A  44      40.380  43.260  52.930  1.00  0.00           C
ATOM    668  HB  VAL A  44      41.280  43.130  52.330  1.00  0.00           H
ATOM    669  CG1 VAL A  44      40.790  43.750  54.310  1.00  0.00           C
ATOM    670 HG11 VAL A  44      41.420  43.000  54.780  1.00  0.00           H
ATOM    671 HG12 VAL A  44      41.340  44.680  54.200  1.00  0.00           H
ATOM    672 HG13 VAL A  44      39.900  43.920  54.900  1.00  0.00           H
ATOM    673  CG2 VAL A  44      39.680  41.920  53.020  1.00  0.00           C
ATOM    674 HG21 VAL A  44      40.330  41.200  53.520  1.00  0.00           H
ATOM    675 HG22 VAL A  44      38.750  42.030  53.590  1.00  0.00           H
ATOM    676 HG23 VAL A  44      39.450  41.560  52.010  1.00  0.00           H
ATOM    677  C   VAL A  44      38.320  44.730  53.080  1.00  0.00           C
ATOM    678  O   VAL A  44      38.390  45.700  53.850  1.00  0.00           O
ATOM    679  N   VAL A  45      37.200  44.020  52.930  1.00  0.00           N
ATOM    680  H   VAL A  45      37.090  43.280  52.230  1.00  0.00           H
ATOM    681  CA  VAL A  45      36.020  44.250  53.760  1.00  0.00           C
ATOM    682  HA  VAL A  45      35.970  45.300  54.050  1.00  0.00           H
ATOM    683  CB  VAL A  45      34.730  43.930  53.000  1.00  0.00           C
ATOM    684  HB  VAL A  45      34.720  42.870  52.730  1.00  0.00           H
ATOM    685  CG1 VAL A  45      33.530  44.200  53.890  1.00  0.00           C
ATOM    686 HG11 VAL A  45      32.620  43.980  53.340  1.00  0.00           H
ATOM    687 HG12 VAL A  45      33.590  43.580  54.790  1.00  0.00           H
ATOM    688 HG13 VAL A  45      33.530  45.250  54.190  1.00  0.00           H
ATOM    689  CG2 VAL A  45      34.640  44.750  51.720  1.00  0.00           C
ATOM    690 HG21 VAL A  45      33.710  44.510  51.200  1.00  0.00           H
ATOM    691 HG22 VAL A  45      34.660  45.810  51.970  1.00  0.00           H
ATOM    692 HG23 VAL A  45      35.490  44.520  51.080  1.00  0.00           H
ATOM    693  C   VAL A  45      36.150  43.360  54.990  1.00  0.00           C
ATOM    694  O   VAL A  45      36.340  42.150  54.870  1.00  0.00           O
ATOM    695  N   ILE A  46      36.090  43.970  56.170  1.00  0.00           N
ATOM    696  H   ILE A  46      35.980  44.980  56.280  1.00  0.00           H
ATOM    697  CA  ILE A  46      36.170  43.250  57.430  1.00  0.00           C
ATOM    698  HA  ILE A  46      36.090  42.180  57.250  1.00  0.00           H
ATOM    699  CB  ILE A  46      37.520  43.440  58.140  1.00  0.00           C
ATOM    700  HB  ILE A  46      37.650  44.500  58.340  1.00  0.00           H
ATOM    701  CG2 ILE A  46      37.550  42.670  59.480  1.00  0.00           C
ATOM    702 HG21 ILE A  46      38.520  42.820  59.960  1.00  0.00           H
ATOM    703 HG22 ILE A  46      36.760  43.040  60.130  1.00  0.00           H
ATOM    704 HG23 ILE A  46      37.400  41.610  59.300  1.00  0.00           H
ATOM    705  CG1 ILE A  46      38.680  42.990  57.250  1.00  0.00           C
ATOM    706 HG11 ILE A  46      38.610  41.920  57.080  1.00  0.00           H
ATOM    707 HG12 ILE A  46      38.590  43.480  56.270  1.00  0.00           H
ATOM    708  CD  ILE A  46      40.060  43.310  57.820  1.00  0.00           C
ATOM    709  HD1 ILE A  46      40.840  42.970  57.140  1.00  0.00           H
ATOM    710  HD2 ILE A  46      40.160  44.390  57.960  1.00  0.00           H
ATOM    711  HD3 ILE A  46      40.180  42.810  58.790  1.00  0.00           H
ATOM    712  C   ILE A  46      35.030  43.740  58.310  1.00  0.00           C
ATOM    713  O   ILE A  46      34.940  44.940  58.610  1.00  0.00           O
ATOM    714  N   ASP A  47      34.120  42.830  58.670  1.00  0.00           N
ATOM    715  H   ASP A  47      34.180  41.850  58.410  1.00  0.00           H
ATOM    716  CA  ASP A  47      32.970  43.170  59.510  1.00  0.00           C
ATOM    717  HA  ASP A  47      32.320  42.290  59.520  1.00  0.00           H
ATOM    718  CB  ASP A  47      33.380  43.440  60.960  1.00  0.00           C
ATOM    719  HB1 ASP A  47      33.980  44.350  61.000  1.00  0.00           H
ATOM    720  HB2 ASP A  47      32.490  43.620  61.560  1.00  0.00           H
ATOM    721  CG  ASP A  47      34.170  42.300  61.560  1.00  0.00           C
ATOM    722  OD1 ASP A  47      33.820  41.130  61.290  1.00  0.00           O
ATOM    723  OD2 ASP A  47      35.130  42.580  62.300  1.00  0.00           O
ATOM    724  C   ASP A  47      32.160  44.320  58.920  1.00  0.00           C
ATOM    725  O   ASP A  47      31.720  45.220  59.630  1.00  0.00           O
ATOM    726  N   GLY A  48      31.980  44.280  57.610  1.00  0.00           N
ATOM    727  H   GLY A  48      32.390  43.570  57.000  1.00  0.00           H
ATOM    728  CA  GLY A  48      31.190  45.270  56.920  1.00  0.00           C
ATOM    729  HA1 GLY A  48      30.850  44.850  55.980  1.00  0.00           H
ATOM    730  HA2 GLY A  48      30.300  45.480  57.520  1.00  0.00           H
ATOM    731  C   GLY A  48      31.880  46.590  56.630  1.00  0.00           C
ATOM    732  O   GLY A  48      31.260  47.460  56.000  1.00  0.00           O
ATOM    733  N   GLU A  49      33.120  46.770  57.060  1.00  0.00           N
ATOM    734  H   GLU A  49      33.640  46.060  57.570  1.00  0.00           H
ATOM    735  CA  GLU A  49      33.850  48.010  56.840  1.00  0.00           C
ATOM    736  HA  GLU A  49      33.160  48.800  56.540  1.00  0.00           H
ATOM    737  CB  GLU A  49      34.570  48.420  58.120  1.00  0.00           C
ATOM    738  HB1 GLU A  49      33.810  48.640  58.880  1.00  0.00           H
ATOM    739  HB2 GLU A  49      35.150  47.570  58.490  1.00  0.00           H
ATOM    740  CG  GLU A  49      35.480  49.630  58.000  1.00  0.00           C
ATOM    741  HG1 GLU A  49      36.250  49.410  57.240  1.00  0.00           H
ATOM    742  HG2 GLU A  49      34.910  50.480  57.640  1.00  0.00           H
ATOM    743  CD  GLU A  49      36.160  49.990  59.310  1.00  0.00           C
ATOM    744  OE1 GLU A  49      35.890  51.090  59.840  1.00  0.00           O
ATOM    745  OE2 GLU A  49      36.960  49.170  59.820  1.00  0.00           O
ATOM    746  C   GLU A  49      34.890  47.780  55.750  1.00  0.00           C
ATOM    747  O   GLU A  49      35.630  46.790  55.790  1.00  0.00           O
ATOM    748  N   THR A  50      34.920  48.660  54.760  1.00  0.00           N
ATOM    749  H   THR A  50      34.250  49.430  54.630  1.00  0.00           H
ATOM    750  CA  THR A  50      35.980  48.600  53.750  1.00  0.00           C
ATOM    751  HA  THR A  50      36.130  47.580  53.430  1.00  0.00           H
ATOM    752  CB  THR A  50      35.590  49.410  52.520  1.00  0.00           C
ATOM    753  HB  THR A  50      35.500  50.460  52.790  1.00  0.00           H
ATOM    754  CG2 THR A  50      36.660  49.260  51.450  1.00  0.00           C
ATOM    755 HG21 THR A  50      36.390  49.850  50.570  1.00  0.00           H
ATOM    756 HG22 THR A  50      37.620  49.630  51.840  1.00  0.00           H
ATOM    757 HG23 THR A  50      36.770  48.210  51.180  1.00  0.00           H
ATOM    758  OG1 THR A  50      34.360  48.920  52.000  1.00  0.00           O
ATOM    759  HG1 THR A  50      34.110  49.430  51.210  1.00  0.00           H
ATOM    760  C   THR A  50      37.240  49.150  54.390  1.00  0.00           C
ATOM    761  O   THR A  50      37.280  50.310  54.810  1.00  0.00           O
ATOM    762  N   CYS A  51      38.260  48.300  54.470  1.00  0.00           N
ATOM    763  H   CYS A  51      38.280  47.410  53.990  1.00  0.00           H
ATOM    764  CA  CYS A  51      39.460  48.570  55.250  1.00  0.00           C
ATOM    765  HA  CYS A  51      39.350  49.460  55.870  1.00  0.00           H
ATOM    766  CB  CYS A  51      39.720  47.340  56.170  1.00  0.00           C
ATOM    767  HB1 CYS A  51      39.640  46.430  55.590  1.00  0.00           H
ATOM    768  HB2 CYS A  51      40.740  47.400  56.560  1.00  0.00           H
ATOM    769  SG  CYS A  51      38.580  47.250  57.560  1.00  0.00           S
ATOM    770  HG  CYS A  51      37.360  47.100  57.100  1.00  0.00           H
ATOM    771  C   CYS A  51      40.620  48.700  54.270  1.00  0.00           C
ATOM    772  O   CYS A  51      40.700  47.930  53.310  1.00  0.00           O
ATOM    773  N   LEU A  52      41.490  49.690  54.470  1.00  0.00           N
ATOM    774  H   LEU A  52      41.350  50.470  55.120  1.00  0.00           H
ATOM    775  CA  LEU A  52      42.760  49.720  53.760  1.00  0.00           C
ATOM    776  HA  LEU A  52      42.710  49.090  52.870  1.00  0.00           H
ATOM    777  CB  LEU A  52      43.090  51.130  53.280  1.00  0.00           C
ATOM    778  HB1 LEU A  52      42.300  51.460  52.600  1.00  0.00           H
ATOM    779  HB2 LEU A  52      43.070  51.810  54.130  1.00  0.00           H
ATOM    780  CG  LEU A  52      44.440  51.280  52.560  1.00  0.00           C
ATOM    781  HG  LEU A  52      45.210  50.990  53.270  1.00  0.00           H
ATOM    782  CD1 LEU A  52      44.530  50.360  51.360  1.00  0.00           C
ATOM    783 HD11 LEU A  52      45.500  50.490  50.880  1.00  0.00           H
ATOM    784 HD12 LEU A  52      44.420  49.320  51.680  1.00  0.00           H
ATOM    785 HD13 LEU A  52      43.750  50.600  50.640  1.00  0.00           H
ATOM    786  CD2 LEU A  52      44.680  52.720  52.150  1.00  0.00           C
ATOM    787 HD21 LEU A  52      45.640  52.810  51.640  1.00  0.00           H
ATOM    788 HD22 LEU A  52      43.890  53.050  51.470  1.00  0.00           H
ATOM    789 HD23 LEU A  52      44.680  53.360  53.040  1.00  0.00           H
ATOM    790  C   LEU A  52      43.830  49.230  54.710  1.00  0.00           C
ATOM    791  O   LEU A  52      44.130  49.880  55.720  1.00  0.00           O
ATOM    792  N   LEU A  53      44.410  48.070  54.410  1.00  0.00           N
ATOM    793  H   LEU A  53      44.170  47.500  53.600  1.00  0.00           H
ATOM    794  CA  LEU A  53      45.460  47.510  55.260  1.00  0.00           C
ATOM    795  HA  LEU A  53      45.340  47.910  56.270  1.00  0.00           H
ATOM    796  CB  LEU A  53      45.330  45.980  55.330  1.00  0.00           C
ATOM    797  HB1 LEU A  53      45.580  45.570  54.350  1.00  0.00           H
ATOM    798  HB2 LEU A  53      46.070  45.610  56.040  1.00  0.00           H
ATOM    799  CG  LEU A  53      43.960  45.430  55.740  1.00  0.00           C
ATOM    800  HG  LEU A  53      43.240  45.690  54.960  1.00  0.00           H
ATOM    801  CD1 LEU A  53      44.060  43.930  55.900  1.00  0.00           C
ATOM    802 HD11 LEU A  53      43.090  43.520  56.190  1.00  0.00           H
ATOM    803 HD12 LEU A  53      44.360  43.480  54.960  1.00  0.00           H
ATOM    804 HD13 LEU A  53      44.800  43.680  56.660  1.00  0.00           H
ATOM    805  CD2 LEU A  53      43.440  46.090  57.030  1.00  0.00           C
ATOM    806 HD21 LEU A  53      42.470  45.660  57.280  1.00  0.00           H
ATOM    807 HD22 LEU A  53      44.140  45.890  57.840  1.00  0.00           H
ATOM    808 HD23 LEU A  53      43.340  47.160  56.880  1.00  0.00           H
ATOM    809  C   LEU A  53      46.810  47.870  54.700  1.00  0.00           C
ATOM    810  O   LEU A  53      47.100  47.610  53.530  1.00  0.00           O
ATOM    811  N   ASP A  54      47.650  48.500  55.520  1.00  0.00           N
ATOM    812  H   ASP A  54      47.350  48.920  56.410  1.00  0.00           H
ATOM    813  CA  ASP A  54      49.070  48.640  55.240  1.00  0.00           C
ATOM    814  HA  ASP A  54      49.230  48.610  54.150  1.00  0.00           H
ATOM    815  CB  ASP A  54      49.610  49.960  55.770  1.00  0.00           C
ATOM    816  HB1 ASP A  54      49.600  49.930  56.860  1.00  0.00           H
ATOM    817  HB2 ASP A  54      50.650  50.060  55.450  1.00  0.00           H
ATOM    818  CG  ASP A  54      48.830  51.160  55.300  1.00  0.00           C
ATOM    819  OD1 ASP A  54      48.530  51.250  54.090  1.00  0.00           O
ATOM    820  OD2 ASP A  54      48.560  52.020  56.150  1.00  0.00           O
ATOM    821  C   ASP A  54      49.760  47.520  55.990  1.00  0.00           C
ATOM    822  O   ASP A  54      49.700  47.500  57.230  1.00  0.00           O
ATOM    823  N   ILE A  55      50.360  46.600  55.260  1.00  0.00           N
ATOM    824  H   ILE A  55      50.390  46.590  54.240  1.00  0.00           H
ATOM    825  CA  ILE A  55      51.060  45.470  55.880  1.00  0.00           C
ATOM    826  HA  ILE A  55      50.720  45.380  56.920  1.00  0.00           H
ATOM    827  CB  ILE A  55      50.730  44.130  55.210  1.00  0.00           C
ATOM    828  HB  ILE A  55      51.170  44.110  54.220  1.00  0.00           H
ATOM    829  CG2 ILE A  55      51.330  42.970  56.010  1.00  0.00           C
ATOM    830 HG21 ILE A  55      51.090  42.030  55.520  1.00  0.00           H
ATOM    831 HG22 ILE A  55      52.410  43.090  56.060  1.00  0.00           H
ATOM    832 HG23 ILE A  55      50.930  42.970  57.020  1.00  0.00           H
ATOM    833  CG1 ILE A  55      49.220  43.980  54.980  1.00  0.00           C
ATOM    834 HG11 ILE A  55      48.860  44.820  54.400  1.00  0.00           H
ATOM    835 HG12 ILE A  55      49.050  43.080  54.370  1.00  0.00           H
ATOM    836  CD  ILE A  55      48.410  43.870  56.230  1.00  0.00           C
ATOM    837  HD1 ILE A  55      47.360  43.760  55.970  1.00  0.00           H
ATOM    838  HD2 ILE A  55      48.730  43.000  56.800  1.00  0.00           H
ATOM    839  HD3 ILE A  55      48.550  44.780  56.820  1.00  0.00           H
ATOM    840  C   ILE A  55      52.540  45.740  55.810  1.00  0.00           C
ATOM    841  O   ILE A  55      53.120  45.840  54.720  1.00  0.00           O
ATOM    842  N   LEU A  56      53.170  45.820  56.970  1.00  0.00           N
ATOM    843  H   LEU A  56      52.720  45.700  57.870  1.00  0.00           H
ATOM    844  CA  LEU A  56      54.600  46.080  57.080  1.00  0.00           C
ATOM    845  HA  LEU A  56      55.050  46.430  56.150  1.00  0.00           H
ATOM    846  CB  LEU A  56      54.840  47.180  58.110  1.00  0.00           C
ATOM    847  HB1 LEU A  56      54.700  46.780  59.110  1.00  0.00           H
ATOM    848  HB2 LEU A  56      55.880  47.520  58.050  1.00  0.00           H
ATOM    849  CG  LEU A  56      53.910  48.390  57.910  1.00  0.00           C
ATOM    850  HG  LEU A  56      52.900  48.020  58.080  1.00  0.00           H
ATOM    851  CD1 LEU A  56      54.180  49.510  58.910  1.00  0.00           C
ATOM    852 HD11 LEU A  56      53.490  50.340  58.730  1.00  0.00           H
ATOM    853 HD12 LEU A  56      54.030  49.130  59.930  1.00  0.00           H
ATOM    854 HD13 LEU A  56      55.200  49.860  58.810  1.00  0.00           H
ATOM    855  CD2 LEU A  56      53.980  48.940  56.490  1.00  0.00           C
ATOM    856 HD21 LEU A  56      53.300  49.790  56.400  1.00  0.00           H
ATOM    857 HD22 LEU A  56      54.990  49.250  56.270  1.00  0.00           H
ATOM    858 HD23 LEU A  56      53.680  48.160  55.800  1.00  0.00           H
ATOM    859  C   LEU A  56      55.260  44.760  57.480  1.00  0.00           C
ATOM    860  O   LEU A  56      55.180  44.330  58.630  1.00  0.00           O
ATOM    861  N   ASP A  57      55.880  44.100  56.500  1.00  0.00           N
ATOM    862  H   ASP A  57      55.970  44.470  55.560  1.00  0.00           H
ATOM    863  CA  ASP A  57      56.490  42.790  56.680  1.00  0.00           C
ATOM    864  HA  ASP A  57      56.010  42.240  57.490  1.00  0.00           H
ATOM    865  CB  ASP A  57      56.320  42.020  55.380  1.00  0.00           C
ATOM    866  HB1 ASP A  57      55.260  41.970  55.130  1.00  0.00           H
ATOM    867  HB2 ASP A  57      56.810  42.580  54.570  1.00  0.00           H
ATOM    868  CG  ASP A  57      56.880  40.630  55.420  1.00  0.00           C
ATOM    869  OD1 ASP A  57      57.050  40.090  56.540  1.00  0.00           O
ATOM    870  OD2 ASP A  57      57.160  40.080  54.340  1.00  0.00           O
ATOM    871  C   ASP A  57      57.960  42.990  57.000  1.00  0.00           C
ATOM    872  O   ASP A  57      58.710  43.540  56.180  1.00  0.00           O
ATOM    873  N   THR A  58      58.390  42.550  58.170  1.00  0.00           N
ATOM    874  H   THR A  58      57.840  41.960  58.800  1.00  0.00           H
ATOM    875  CA  THR A  58      59.710  42.900  58.680  1.00  0.00           C
ATOM    876  HA  THR A  58      60.070  43.710  58.040  1.00  0.00           H
ATOM    877  CB  THR A  58      59.640  43.380  60.130  1.00  0.00           C
ATOM    878  HB  THR A  58      60.630  43.770  60.390  1.00  0.00           H
ATOM    879  CG2 THR A  58      58.630  44.500  60.290  1.00  0.00           C
ATOM    880 HG21 THR A  58      58.610  44.830  61.330  1.00  0.00           H
ATOM    881 HG22 THR A  58      58.920  45.350  59.660  1.00  0.00           H
ATOM    882 HG23 THR A  58      57.650  44.140  60.000  1.00  0.00           H
ATOM    883  OG1 THR A  58      59.300  42.290  61.000  1.00  0.00           O
ATOM    884  HG1 THR A  58      58.370  42.020  60.830  1.00  0.00           H
ATOM    885  C   THR A  58      60.700  41.740  58.560  1.00  0.00           C
ATOM    886  O   THR A  58      60.340  40.580  58.360  1.00  0.00           O
ATOM    887  N   ALA A  59      61.970  42.090  58.730  1.00  0.00           N
ATOM    888  H   ALA A  59      62.290  43.040  58.860  1.00  0.00           H
ATOM    889  CA  ALA A  59      63.030  41.090  58.720  1.00  0.00           C
ATOM    890  HA  ALA A  59      62.860  40.410  57.890  1.00  0.00           H
ATOM    891  CB  ALA A  59      64.380  41.780  58.590  1.00  0.00           C
ATOM    892  HB1 ALA A  59      65.170  41.040  58.580  1.00  0.00           H
ATOM    893  HB2 ALA A  59      64.410  42.340  57.650  1.00  0.00           H
ATOM    894  HB3 ALA A  59      64.530  42.470  59.420  1.00  0.00           H
ATOM    895  C   ALA A  59      63.010  40.290  60.020  1.00  0.00           C
ATOM    896  O   ALA A  59      62.940  40.860  61.120  1.00  0.00           O
ATOM    897  N   GLY A  60      63.110  38.960  59.900  1.00  0.00           N
ATOM    898  H   GLY A  60      62.990  38.450  59.030  1.00  0.00           H
ATOM    899  CA  GLY A  60      63.410  38.150  61.060  1.00  0.00           C
ATOM    900  HA1 GLY A  60      62.810  38.490  61.910  1.00  0.00           H
ATOM    901  HA2 GLY A  60      63.090  37.120  60.860  1.00  0.00           H
ATOM    902  C   GLY A  60      64.870  38.170  61.430  1.00  0.00           C
ATOM    903  O   GLY A  60      65.220  37.980  62.600  1.00  0.00           O
ATOM    904  N   GLN A  61      65.740  38.380  60.450  1.00  0.00           N
ATOM    905  H   GLN A  61      65.500  38.520  59.470  1.00  0.00           H
ATOM    906  CA  GLN A  61      67.180  38.440  60.740  1.00  0.00           C
ATOM    907  HA  GLN A  61      67.460  37.570  61.330  1.00  0.00           H
ATOM    908  CB  GLN A  61      67.970  38.410  59.440  1.00  0.00           C
ATOM    909  HB1 GLN A  61      67.600  39.180  58.750  1.00  0.00           H
ATOM    910  HB2 GLN A  61      69.010  38.640  59.620  1.00  0.00           H
ATOM    911  CG  GLN A  61      67.870  37.040  58.770  1.00  0.00           C
ATOM    912  HG1 GLN A  61      68.850  36.780  58.370  1.00  0.00           H
ATOM    913  HG2 GLN A  61      67.620  36.300  59.520  1.00  0.00           H
ATOM    914  CD  GLN A  61      66.860  36.950  57.650  1.00  0.00           C
ATOM    915  OE1 GLN A  61      66.360  38.100  57.210  1.00  0.00           O
ATOM    916  NE2 GLN A  61      66.510  35.860  57.180  1.00  0.00           N
ATOM    917 HE21 GLN A  61      65.830  35.820  56.430  1.00  0.00           H
ATOM    918 HE22 GLN A  61      66.910  35.000  57.530  1.00  0.00           H
ATOM    919  C   GLN A  61      67.490  39.690  61.550  1.00  0.00           C
ATOM    920  O   GLN A  61      67.200  40.810  61.120  1.00  0.00           O
ATOM    921  N   GLU A  62      68.060  39.500  62.740  1.00  0.00           N
ATOM    922  H   GLU A  62      68.360  38.580  63.090  1.00  0.00           H
ATOM    923  CA  GLU A  62      68.310  40.600  63.650  1.00  0.00           C
ATOM    924  HA  GLU A  62      67.370  41.140  63.790  1.00  0.00           H
ATOM    925  CB  GLU A  62      68.780  40.070  65.010  1.00  0.00           C
ATOM    926  HB1 GLU A  62      69.520  39.280  64.850  1.00  0.00           H
ATOM    927  HB2 GLU A  62      69.290  40.870  65.550  1.00  0.00           H
ATOM    928  CG  GLU A  62      67.650  39.510  65.870  1.00  0.00           C
ATOM    929  HG1 GLU A  62      66.910  39.030  65.230  1.00  0.00           H
ATOM    930  HG2 GLU A  62      68.040  38.750  66.540  1.00  0.00           H
ATOM    931  CD  GLU A  62      66.970  40.600  66.690  1.00  0.00           C
ATOM    932  OE1 GLU A  62      67.680  41.480  67.230  1.00  0.00           O
ATOM    933  OE2 GLU A  62      65.730  40.560  66.820  1.00  0.00           O
ATOM    934  C   GLU A  62      69.310  41.610  63.100  1.00  0.00           C
ATOM    935  O   GLU A  62      69.330  42.760  63.560  1.00  0.00           O
ATOM    936  N   GLU A  63      70.120  41.210  62.120  1.00  0.00           N
ATOM    937  H   GLU A  63      70.190  40.250  61.790  1.00  0.00           H
ATOM    938  CA  GLU A  63      71.020  42.150  61.460  1.00  0.00           C
ATOM    939  HA  GLU A  63      71.740  42.510  62.190  1.00  0.00           H
ATOM    940  CB  GLU A  63      71.760  41.440  60.310  1.00  0.00           C
ATOM    941  HB1 GLU A  63      72.450  40.720  60.740  1.00  0.00           H
ATOM    942  HB2 GLU A  63      71.030  40.880  59.730  1.00  0.00           H
ATOM    943  CG  GLU A  63      72.530  42.360  59.380  1.00  0.00           C
ATOM    944  HG1 GLU A  63      71.840  43.060  58.910  1.00  0.00           H
ATOM    945  HG2 GLU A  63      73.230  42.950  59.970  1.00  0.00           H
ATOM    946  CD  GLU A  63      73.290  41.610  58.310  1.00  0.00           C
ATOM    947  OE1 GLU A  63      73.150  40.370  58.220  1.00  0.00           O
ATOM    948  OE2 GLU A  63      74.040  42.260  57.540  1.00  0.00           O
ATOM    949  C   GLU A  63      70.260  43.360  60.920  1.00  0.00           C
ATOM    950  O   GLU A  63      70.820  44.460  60.850  1.00  0.00           O
ATOM    951  N   TYR A  64      69.000  43.170  60.540  1.00  0.00           N
ATOM    952  H   TYR A  64      68.520  42.270  60.620  1.00  0.00           H
ATOM    953  CA  TYR A  64      68.170  44.230  59.970  1.00  0.00           C
ATOM    954  HA  TYR A  64      68.840  45.050  59.740  1.00  0.00           H
ATOM    955  CB  TYR A  64      67.500  43.770  58.680  1.00  0.00           C
ATOM    956  HB1 TYR A  64      66.740  43.020  58.910  1.00  0.00           H
ATOM    957  HB2 TYR A  64      66.990  44.610  58.220  1.00  0.00           H
ATOM    958  CG  TYR A  64      68.500  43.200  57.710  1.00  0.00           C
ATOM    959  CD1 TYR A  64      69.400  44.020  57.040  1.00  0.00           C
ATOM    960  HD1 TYR A  64      69.380  45.080  57.220  1.00  0.00           H
ATOM    961  CE1 TYR A  64      70.330  43.500  56.170  1.00  0.00           C
ATOM    962  HE1 TYR A  64      71.020  44.140  55.660  1.00  0.00           H
ATOM    963  CZ  TYR A  64      70.370  42.130  55.960  1.00  0.00           C
ATOM    964  OH  TYR A  64      71.290  41.590  55.080  1.00  0.00           O
ATOM    965  HH  TYR A  64      71.180  40.620  55.050  1.00  0.00           H
ATOM    966  CE2 TYR A  64      69.490  41.290  56.600  1.00  0.00           C
ATOM    967  HE2 TYR A  64      69.530  40.230  56.420  1.00  0.00           H
ATOM    968  CD2 TYR A  64      68.570  41.830  57.470  1.00  0.00           C
ATOM    969  HD2 TYR A  64      67.880  41.170  58.000  1.00  0.00           H
ATOM    970  C   TYR A  64      67.150  44.750  60.970  1.00  0.00           C
ATOM    971  O   TYR A  64      66.130  45.310  60.570  1.00  0.00           O
ATOM    972  N   SER A  65      67.410  44.580  62.270  1.00  0.00           N
ATOM    973  H   SER A  65      68.260  44.160  62.640  1.00  0.00           H
ATOM    974  CA  SER A  65      66.440  45.010  63.270  1.00  0.00           C
ATOM    975  HA  SER A  65      65.480  44.590  62.970  1.00  0.00           H
ATOM    976  CB  SER A  65      66.790  44.480  64.670  1.00  0.00           C
ATOM    977  HB1 SER A  65      65.930  44.600  65.320  1.00  0.00           H
ATOM    978  HB2 SER A  65      67.000  43.420  64.600  1.00  0.00           H
ATOM    979  OG  SER A  65      67.900  45.150  65.230  1.00  0.00           O
ATOM    980  HG  SER A  65      68.090  44.800  66.120  1.00  0.00           H
ATOM    981  C   SER A  65      66.250  46.520  63.300  1.00  0.00           C
ATOM    982  O   SER A  65      65.180  46.980  63.700  1.00  0.00           O
ATOM    983  N   ALA A  66      67.250  47.300  62.870  1.00  0.00           N
ATOM    984  H   ALA A  66      68.170  46.980  62.570  1.00  0.00           H
ATOM    985  CA  ALA A  66      67.050  48.750  62.810  1.00  0.00           C
ATOM    986  HA  ALA A  66      66.760  49.110  63.790  1.00  0.00           H
ATOM    987  CB  ALA A  66      68.350  49.450  62.400  1.00  0.00           C
ATOM    988  HB1 ALA A  66      68.180  50.530  62.360  1.00  0.00           H
ATOM    989  HB2 ALA A  66      69.120  49.230  63.140  1.00  0.00           H
ATOM    990  HB3 ALA A  66      68.670  49.100  61.420  1.00  0.00           H
ATOM    991  C   ALA A  66      65.940  49.090  61.820  1.00  0.00           C
ATOM    992  O   ALA A  66      65.110  49.980  62.100  1.00  0.00           O
ATOM    993  N   MET A  67      65.900  48.410  60.680  1.00  0.00           N
ATOM    994  H   MET A  67      66.600  47.730  60.400  1.00  0.00           H
ATOM    995  CA  MET A  67      64.810  48.610  59.730  1.00  0.00           C
ATOM    996  HA  MET A  67      64.720  49.680  59.530  1.00  0.00           H
ATOM    997  CB  MET A  67      65.140  47.870  58.430  1.00  0.00           C
ATOM    998  HB1 MET A  67      66.110  48.200  58.080  1.00  0.00           H
ATOM    999  HB2 MET A  67      65.210  46.810  58.630  1.00  0.00           H
ATOM   1000  CG  MET A  67      64.130  48.100  57.330  1.00  0.00           C
ATOM   1001  HG1 MET A  67      64.270  47.360  56.540  1.00  0.00           H
ATOM   1002  HG2 MET A  67      63.120  47.940  57.730  1.00  0.00           H
ATOM   1003  SD  MET A  67      64.260  49.760  56.660  1.00  0.00           S
ATOM   1004  CE  MET A  67      62.830  50.570  57.380  1.00  0.00           C
ATOM   1005  HE1 MET A  67      62.790  51.600  57.050  1.00  0.00           H
ATOM   1006  HE2 MET A  67      61.930  50.050  57.060  1.00  0.00           H
ATOM   1007  HE3 MET A  67      62.900  50.540  58.460  1.00  0.00           H
ATOM   1008  C   MET A  67      63.490  48.120  60.300  1.00  0.00           C
ATOM   1009  O   MET A  67      62.460  48.800  60.160  1.00  0.00           O
ATOM   1010  N   ARG A  68      63.500  46.960  60.940  1.00  0.00           N
ATOM   1011  H   ARG A  68      64.330  46.350  61.020  1.00  0.00           H
ATOM   1012  CA  ARG A  68      62.320  46.450  61.610  1.00  0.00           C
ATOM   1013  HA  ARG A  68      61.550  46.260  60.860  1.00  0.00           H
ATOM   1014  CB  ARG A  68      62.660  45.150  62.340  1.00  0.00           C
ATOM   1015  HB1 ARG A  68      63.050  44.440  61.630  1.00  0.00           H
ATOM   1016  HB2 ARG A  68      63.450  45.360  63.060  1.00  0.00           H
ATOM   1017  CG  ARG A  68      61.490  44.500  63.080  1.00  0.00           C
ATOM   1018  HG1 ARG A  68      60.850  45.280  63.510  1.00  0.00           H
ATOM   1019  HG2 ARG A  68      60.880  43.930  62.390  1.00  0.00           H
ATOM   1020  CD  ARG A  68      61.980  43.600  64.190  1.00  0.00           C
ATOM   1021  HD1 ARG A  68      61.160  43.010  64.600  1.00  0.00           H
ATOM   1022  HD2 ARG A  68      62.710  42.890  63.800  1.00  0.00           H
ATOM   1023  NE  ARG A  68      62.600  44.380  65.250  1.00  0.00           N
ATOM   1024  HE  ARG A  68      62.340  45.370  65.310  1.00  0.00           H
ATOM   1025  CZ  ARG A  68      63.470  43.910  66.130  1.00  0.00           C
ATOM   1026  NH1 ARG A  68      63.950  44.720  67.070  1.00  0.00           N
ATOM   1027 HH11 ARG A  68      63.660  45.690  67.090  1.00  0.00           H
ATOM   1028 HH12 ARG A  68      64.620  44.370  67.750  1.00  0.00           H
ATOM   1029  NH2 ARG A  68      63.860  42.640  66.070  1.00  0.00           N
ATOM   1030 HH21 ARG A  68      63.480  42.020  65.350  1.00  0.00           H
ATOM   1031 HH22 ARG A  68      64.520  42.270  66.760  1.00  0.00           H
ATOM   1032  C   ARG A  68      61.760  47.480  62.590  1.00  0.00           C
ATOM   1033  O   ARG A  68      60.550  47.720  62.610  1.00  0.00           O
ATOM   1034  N   ASP A  69      62.630  48.100  63.380  1.00  0.00           N
ATOM   1035  H   ASP A  69      63.640  47.970  63.340  1.00  0.00           H
ATOM   1036  CA  ASP A  69      62.160  49.040  64.390  1.00  0.00           C
ATOM   1037  HA  ASP A  69      61.410  48.540  64.980  1.00  0.00           H
ATOM   1038  CB  ASP A  69      63.320  49.480  65.290  1.00  0.00           C
ATOM   1039  HB1 ASP A  69      64.180  49.740  64.680  1.00  0.00           H
ATOM   1040  HB2 ASP A  69      63.030  50.370  65.840  1.00  0.00           H
ATOM   1041  CG  ASP A  69      63.710  48.400  66.270  1.00  0.00           C
ATOM   1042  OD1 ASP A  69      63.080  47.340  66.270  1.00  0.00           O
ATOM   1043  OD2 ASP A  69      64.680  48.630  67.030  1.00  0.00           O
ATOM   1044  C   ASP A  69      61.510  50.260  63.760  1.00  0.00           C
ATOM   1045  O   ASP A  69      60.560  50.810  64.340  1.00  0.00           O
ATOM   1046  N   GLN A  70      61.990  50.700  62.600  1.00  0.00           N
ATOM   1047  H   GLN A  70      62.800  50.310  62.120  1.00  0.00           H
ATOM   1048  CA  GLN A  70      61.340  51.830  61.930  1.00  0.00           C
ATOM   1049  HA  GLN A  70      61.250  52.650  62.630  1.00  0.00           H
ATOM   1050  CB  GLN A  70      62.190  52.280  60.740  1.00  0.00           C
ATOM   1051  HB1 GLN A  70      62.420  51.410  60.110  1.00  0.00           H
ATOM   1052  HB2 GLN A  70      61.600  52.960  60.130  1.00  0.00           H
ATOM   1053  CG  GLN A  70      63.490  52.960  61.150  1.00  0.00           C
ATOM   1054  HG1 GLN A  70      63.970  52.360  61.920  1.00  0.00           H
ATOM   1055  HG2 GLN A  70      64.160  52.980  60.300  1.00  0.00           H
ATOM   1056  CD  GLN A  70      63.270  54.370  61.660  1.00  0.00           C
ATOM   1057  OE1 GLN A  70      62.470  55.130  61.120  1.00  0.00           O
ATOM   1058  NE2 GLN A  70      63.990  54.740  62.720  1.00  0.00           N
ATOM   1059 HE21 GLN A  70      64.640  54.080  63.140  1.00  0.00           H
ATOM   1060 HE22 GLN A  70      63.890  55.680  63.100  1.00  0.00           H
ATOM   1061  C   GLN A  70      59.930  51.460  61.490  1.00  0.00           C
ATOM   1062  O   GLN A  70      59.000  52.280  61.620  1.00  0.00           O
ATOM   1063  N   TYR A  71      59.730  50.240  60.990  1.00  0.00           N
ATOM   1064  H   TYR A  71      60.470  49.570  60.820  1.00  0.00           H
ATOM   1065  CA  TYR A  71      58.390  49.780  60.640  1.00  0.00           C
ATOM   1066  HA  TYR A  71      57.940  50.520  59.980  1.00  0.00           H
ATOM   1067  CB  TYR A  71      58.480  48.420  59.930  1.00  0.00           C
ATOM   1068  HB1 TYR A  71      59.290  47.850  60.380  1.00  0.00           H
ATOM   1069  HB2 TYR A  71      57.560  47.870  60.130  1.00  0.00           H
ATOM   1070  CG  TYR A  71      58.700  48.470  58.440  1.00  0.00           C
ATOM   1071  CD1 TYR A  71      59.420  49.490  57.840  1.00  0.00           C
ATOM   1072  HD1 TYR A  71      59.830  50.280  58.450  1.00  0.00           H
ATOM   1073  CE1 TYR A  71      59.610  49.520  56.460  1.00  0.00           C
ATOM   1074  HE1 TYR A  71      60.170  50.330  56.010  1.00  0.00           H
ATOM   1075  CZ  TYR A  71      59.100  48.510  55.670  1.00  0.00           C
ATOM   1076  OH  TYR A  71      59.290  48.520  54.300  1.00  0.00           O
ATOM   1077  HH  TYR A  71      60.160  48.920  54.100  1.00  0.00           H
ATOM   1078  CE2 TYR A  71      58.390  47.480  56.240  1.00  0.00           C
ATOM   1079  HE2 TYR A  71      57.990  46.690  55.630  1.00  0.00           H
ATOM   1080  CD2 TYR A  71      58.200  47.460  57.610  1.00  0.00           C
ATOM   1081  HD2 TYR A  71      57.650  46.630  58.060  1.00  0.00           H
ATOM   1082  C   TYR A  71      57.510  49.630  61.870  1.00  0.00           C
ATOM   1083  O   TYR A  71      56.330  49.990  61.860  1.00  0.00           O
ATOM   1084  N   MET A  72      58.070  49.080  62.950  1.00  0.00           N
ATOM   1085  H   MET A  72      59.030  48.760  63.000  1.00  0.00           H
ATOM   1086  CA  MET A  72      57.280  48.880  64.150  1.00  0.00           C
ATOM   1087  HA  MET A  72      56.410  48.270  63.900  1.00  0.00           H
ATOM   1088  CB  MET A  72      58.100  48.120  65.190  1.00  0.00           C
ATOM   1089  HB1 MET A  72      59.050  48.620  65.340  1.00  0.00           H
ATOM   1090  HB2 MET A  72      57.570  48.160  66.150  1.00  0.00           H
ATOM   1091  CG  MET A  72      58.360  46.670  64.840  1.00  0.00           C
ATOM   1092  HG1 MET A  72      57.420  46.130  64.780  1.00  0.00           H
ATOM   1093  HG2 MET A  72      58.810  46.620  63.850  1.00  0.00           H
ATOM   1094  SD  MET A  72      59.430  45.810  65.990  1.00  0.00           S
ATOM   1095  CE  MET A  72      58.720  46.340  67.520  1.00  0.00           C
ATOM   1096  HE1 MET A  72      59.270  45.910  68.360  1.00  0.00           H
ATOM   1097  HE2 MET A  72      58.760  47.430  67.590  1.00  0.00           H
ATOM   1098  HE3 MET A  72      57.670  46.020  67.570  1.00  0.00           H
ATOM   1099  C   MET A  72      56.780  50.190  64.710  1.00  0.00           C
ATOM   1100  O   MET A  72      55.640  50.280  65.190  1.00  0.00           O
ATOM   1101  N   ARG A  73      57.610  51.240  64.640  1.00  0.00           N
ATOM   1102  H   ARG A  73      58.530  51.220  64.200  1.00  0.00           H
ATOM   1103  CA  ARG A  73      57.210  52.550  65.230  1.00  0.00           C
ATOM   1104  HA  ARG A  73      56.970  52.460  66.290  1.00  0.00           H
ATOM   1105  CB  ARG A  73      58.390  53.510  65.040  1.00  0.00           C
ATOM   1106  HB1 ARG A  73      59.310  52.920  65.110  1.00  0.00           H
ATOM   1107  HB2 ARG A  73      58.340  53.890  64.020  1.00  0.00           H
ATOM   1108  CG  ARG A  73      58.530  54.700  65.980  1.00  0.00           C
ATOM   1109  HG1 ARG A  73      57.650  55.330  65.890  1.00  0.00           H
ATOM   1110  HG2 ARG A  73      58.630  54.340  67.010  1.00  0.00           H
ATOM   1111  CD  ARG A  73      59.780  55.500  65.600  1.00  0.00           C
ATOM   1112  HD1 ARG A  73      60.660  54.870  65.680  1.00  0.00           H
ATOM   1113  HD2 ARG A  73      59.680  55.860  64.570  1.00  0.00           H
ATOM   1114  NE  ARG A  73      59.950  56.670  66.500  1.00  0.00           N
ATOM   1115  HE  ARG A  73      59.260  56.820  67.230  1.00  0.00           H
ATOM   1116  CZ  ARG A  73      60.950  57.530  66.380  1.00  0.00           C
ATOM   1117  NH1 ARG A  73      61.880  57.410  65.430  1.00  0.00           N
ATOM   1118 HH11 ARG A  73      61.830  56.640  64.780  1.00  0.00           H
ATOM   1119 HH12 ARG A  73      62.630  58.080  65.370  1.00  0.00           H
ATOM   1120  NH2 ARG A  73      61.010  58.550  67.230  1.00  0.00           N
ATOM   1121 HH21 ARG A  73      60.300  58.640  67.950  1.00  0.00           H
ATOM   1122 HH22 ARG A  73      61.750  59.220  67.170  1.00  0.00           H
ATOM   1123  C   ARG A  73      55.950  53.070  64.510  1.00  0.00           C
ATOM   1124  O   ARG A  73      55.140  53.680  65.170  1.00  0.00           O
ATOM   1125  N   THR A  74      55.780  52.810  63.220  1.00  0.00           N
ATOM   1126  H   THR A  74      56.440  52.280  62.640  1.00  0.00           H
ATOM   1127  CA  THR A  74      54.600  53.300  62.530  1.00  0.00           C
ATOM   1128  HA  THR A  74      54.370  54.270  62.970  1.00  0.00           H
ATOM   1129  CB  THR A  74      54.870  53.460  61.040  1.00  0.00           C
ATOM   1130  HB  THR A  74      54.010  53.930  60.570  1.00  0.00           H
ATOM   1131  CG2 THR A  74      56.090  54.340  60.800  1.00  0.00           C
ATOM   1132 HG21 THR A  74      56.260  54.440  59.730  1.00  0.00           H
ATOM   1133 HG22 THR A  74      55.910  55.330  61.230  1.00  0.00           H
ATOM   1134 HG23 THR A  74      56.970  53.900  61.270  1.00  0.00           H
ATOM   1135  OG1 THR A  74      55.110  52.170  60.460  1.00  0.00           O
ATOM   1136  HG1 THR A  74      55.470  51.570  61.150  1.00  0.00           H
ATOM   1137  C   THR A  74      53.380  52.410  62.740  1.00  0.00           C
ATOM   1138  O   THR A  74      52.260  52.860  62.500  1.00  0.00           O
ATOM   1139  N   GLY A  75      53.560  51.180  63.230  1.00  0.00           N
ATOM   1140  H   GLY A  75      54.440  50.830  63.600  1.00  0.00           H
ATOM   1141  CA  GLY A  75      52.460  50.240  63.250  1.00  0.00           C
ATOM   1142  HA1 GLY A  75      51.930  50.300  62.300  1.00  0.00           H
ATOM   1143  HA2 GLY A  75      52.870  49.230  63.310  1.00  0.00           H
ATOM   1144  C   GLY A  75      51.480  50.450  64.380  1.00  0.00           C
ATOM   1145  O   GLY A  75      51.800  50.950  65.460  1.00  0.00           O
ATOM   1146  N   GLU A  76      50.250  50.020  64.120  1.00  0.00           N
ATOM   1147  H   GLU A  76      49.970  49.620  63.230  1.00  0.00           H
ATOM   1148  CA  GLU A  76      49.180  50.090  65.110  1.00  0.00           C
ATOM   1149  HA  GLU A  76      49.510  50.810  65.870  1.00  0.00           H
ATOM   1150  CB  GLU A  76      47.880  50.560  64.450  1.00  0.00           C
ATOM   1151  HB1 GLU A  76      47.600  49.860  63.670  1.00  0.00           H
ATOM   1152  HB2 GLU A  76      47.080  50.550  65.200  1.00  0.00           H
ATOM   1153  CG  GLU A  76      47.950  51.940  63.840  1.00  0.00           C
ATOM   1154  HG1 GLU A  76      48.180  52.670  64.620  1.00  0.00           H
ATOM   1155  HG2 GLU A  76      48.760  51.980  63.120  1.00  0.00           H
ATOM   1156  CD  GLU A  76      46.660  52.310  63.180  1.00  0.00           C
ATOM   1157  OE1 GLU A  76      45.890  53.120  63.730  1.00  0.00           O
ATOM   1158  OE2 GLU A  76      46.370  51.750  62.110  1.00  0.00           O
ATOM   1159  C   GLU A  76      48.920  48.760  65.790  1.00  0.00           C
ATOM   1160  O   GLU A  76      48.420  48.740  66.910  1.00  0.00           O
ATOM   1161  N   GLY A  77      49.210  47.660  65.100  1.00  0.00           N
ATOM   1162  H   GLY A  77      49.600  47.650  64.160  1.00  0.00           H
ATOM   1163  CA  GLY A  77      48.980  46.340  65.670  1.00  0.00           C
ATOM   1164  HA1 GLY A  77      49.070  46.380  66.760  1.00  0.00           H
ATOM   1165  HA2 GLY A  77      47.970  46.000  65.450  1.00  0.00           H
ATOM   1166  C   GLY A  77      49.990  45.380  65.080  1.00  0.00           C
ATOM   1167  O   GLY A  77      50.540  45.620  64.010  1.00  0.00           O
ATOM   1168  N   PHE A  78      50.220  44.290  65.800  1.00  0.00           N
ATOM   1169  H   PHE A  78      49.650  43.970  66.600  1.00  0.00           H
ATOM   1170  CA  PHE A  78      51.360  43.410  65.490  1.00  0.00           C
ATOM   1171  HA  PHE A  78      51.740  43.700  64.520  1.00  0.00           H
ATOM   1172  CB  PHE A  78      52.450  43.580  66.560  1.00  0.00           C
ATOM   1173  HB1 PHE A  78      52.040  43.380  67.540  1.00  0.00           H
ATOM   1174  HB2 PHE A  78      53.240  42.850  66.380  1.00  0.00           H
ATOM   1175  CG  PHE A  78      53.050  44.950  66.550  1.00  0.00           C
ATOM   1176  CD1 PHE A  78      52.410  46.010  67.170  1.00  0.00           C
ATOM   1177  HD1 PHE A  78      51.510  45.830  67.720  1.00  0.00           H
ATOM   1178  CE1 PHE A  78      52.950  47.310  67.110  1.00  0.00           C
ATOM   1179  HE1 PHE A  78      52.440  48.120  67.590  1.00  0.00           H
ATOM   1180  CZ  PHE A  78      54.120  47.520  66.410  1.00  0.00           C
ATOM   1181  HZ  PHE A  78      54.540  48.520  66.360  1.00  0.00           H
ATOM   1182  CE2 PHE A  78      54.740  46.490  65.770  1.00  0.00           C
ATOM   1183  HE2 PHE A  78      55.650  46.670  65.210  1.00  0.00           H
ATOM   1184  CD2 PHE A  78      54.210  45.200  65.840  1.00  0.00           C
ATOM   1185  HD2 PHE A  78      54.720  44.380  65.340  1.00  0.00           H
ATOM   1186  C   PHE A  78      50.920  41.960  65.410  1.00  0.00           C
ATOM   1187  O   PHE A  78      50.270  41.450  66.330  1.00  0.00           O
ATOM   1188  N   LEU A  79      51.250  41.300  64.310  1.00  0.00           N
ATOM   1189  H   LEU A  79      51.580  41.760  63.460  1.00  0.00           H
ATOM   1190  CA  LEU A  79      51.170  39.840  64.230  1.00  0.00           C
ATOM   1191  HA  LEU A  79      50.340  39.490  64.830  1.00  0.00           H
ATOM   1192  CB  LEU A  79      50.940  39.390  62.780  1.00  0.00           C
ATOM   1193  HB1 LEU A  79      51.490  40.080  62.160  1.00  0.00           H
ATOM   1194  HB2 LEU A  79      51.440  38.420  62.710  1.00  0.00           H
ATOM   1195  CG  LEU A  79      49.580  39.220  62.110  1.00  0.00           C
ATOM   1196  HG  LEU A  79      49.240  40.200  61.790  1.00  0.00           H
ATOM   1197  CD1 LEU A  79      49.740  38.280  60.910  1.00  0.00           C
ATOM   1198 HD11 LEU A  79      48.770  38.150  60.420  1.00  0.00           H
ATOM   1199 HD12 LEU A  79      50.450  38.720  60.210  1.00  0.00           H
ATOM   1200 HD13 LEU A  79      50.100  37.310  61.250  1.00  0.00           H
ATOM   1201  CD2 LEU A  79      48.490  38.730  63.060  1.00  0.00           C
ATOM   1202 HD21 LEU A  79      47.550  38.630  62.510  1.00  0.00           H
ATOM   1203 HD22 LEU A  79      48.780  37.750  63.460  1.00  0.00           H
ATOM   1204 HD23 LEU A  79      48.360  39.430  63.880  1.00  0.00           H
ATOM   1205  C   LEU A  79      52.510  39.300  64.690  1.00  0.00           C
ATOM   1206  O   LEU A  79      53.540  39.590  64.070  1.00  0.00           O
ATOM   1207  N   CYS A  80      52.510  38.530  65.770  1.00  0.00           N
ATOM   1208  H   CYS A  80      51.670  38.280  66.280  1.00  0.00           H
ATOM   1209  CA  CYS A  80      53.730  37.970  66.320  1.00  0.00           C
ATOM   1210  HA  CYS A  80      54.610  38.480  65.930  1.00  0.00           H
ATOM   1211  CB  CYS A  80      53.770  38.130  67.830  1.00  0.00           C
ATOM   1212  HB1 CYS A  80      52.880  37.710  68.280  1.00  0.00           H
ATOM   1213  HB2 CYS A  80      54.620  37.590  68.240  1.00  0.00           H
ATOM   1214  SG  CYS A  80      53.900  39.880  68.300  1.00  0.00           S
ATOM   1215  HG  CYS A  80      53.750  40.000  69.590  1.00  0.00           H
ATOM   1216  C   CYS A  80      53.750  36.490  65.930  1.00  0.00           C
ATOM   1217  O   CYS A  80      52.970  35.690  66.480  1.00  0.00           O
ATOM   1218  N   VAL A  81      54.620  36.150  64.990  1.00  0.00           N
ATOM   1219  H   VAL A  81      55.370  36.750  64.670  1.00  0.00           H
ATOM   1220  CA  VAL A  81      54.560  34.860  64.310  1.00  0.00           C
ATOM   1221  HA  VAL A  81      53.610  34.390  64.540  1.00  0.00           H
ATOM   1222  CB  VAL A  81      54.650  35.010  62.780  1.00  0.00           C
ATOM   1223  HB  VAL A  81      55.650  35.370  62.530  1.00  0.00           H
ATOM   1224  CG1 VAL A  81      54.460  33.670  62.100  1.00  0.00           C
ATOM   1225 HG11 VAL A  81      54.520  33.800  61.020  1.00  0.00           H
ATOM   1226 HG12 VAL A  81      55.220  32.970  62.430  1.00  0.00           H
ATOM   1227 HG13 VAL A  81      53.470  33.270  62.360  1.00  0.00           H
ATOM   1228  CG2 VAL A  81      53.650  36.060  62.270  1.00  0.00           C
ATOM   1229 HG21 VAL A  81      53.730  36.150  61.180  1.00  0.00           H
ATOM   1230 HG22 VAL A  81      52.630  35.740  62.520  1.00  0.00           H
ATOM   1231 HG23 VAL A  81      53.850  37.030  62.720  1.00  0.00           H
ATOM   1232  C   VAL A  81      55.710  33.980  64.810  1.00  0.00           C
ATOM   1233  O   VAL A  81      56.850  34.420  64.890  1.00  0.00           O
ATOM   1234  N   PHE A  82      55.390  32.720  65.130  1.00  0.00           N
ATOM   1235  H   PHE A  82      54.420  32.400  65.260  1.00  0.00           H
ATOM   1236  CA  PHE A  82      56.390  31.680  65.330  1.00  0.00           C
ATOM   1237  HA  PHE A  82      57.370  32.070  65.080  1.00  0.00           H
ATOM   1238  CB  PHE A  82      56.480  31.240  66.810  1.00  0.00           C
ATOM   1239  HB1 PHE A  82      57.380  30.620  66.930  1.00  0.00           H
ATOM   1240  HB2 PHE A  82      56.620  32.120  67.430  1.00  0.00           H
ATOM   1241  CG  PHE A  82      55.290  30.470  67.310  1.00  0.00           C
ATOM   1242  CD1 PHE A  82      54.170  31.120  67.800  1.00  0.00           C
ATOM   1243  HD1 PHE A  82      54.150  32.200  67.830  1.00  0.00           H
ATOM   1244  CE1 PHE A  82      53.090  30.410  68.260  1.00  0.00           C
ATOM   1245  HE1 PHE A  82      52.200  30.930  68.610  1.00  0.00           H
ATOM   1246  CZ  PHE A  82      53.110  29.020  68.260  1.00  0.00           C
ATOM   1247  HZ  PHE A  82      52.270  28.470  68.630  1.00  0.00           H
ATOM   1248  CE2 PHE A  82      54.210  28.360  67.770  1.00  0.00           C
ATOM   1249  HE2 PHE A  82      54.220  27.280  67.750  1.00  0.00           H
ATOM   1250  CD2 PHE A  82      55.290  29.080  67.310  1.00  0.00           C
ATOM   1251  HD2 PHE A  82      56.170  28.570  66.940  1.00  0.00           H
ATOM   1252  C   PHE A  82      56.030  30.510  64.430  1.00  0.00           C
ATOM   1253  O   PHE A  82      54.930  30.430  63.880  1.00  0.00           O
ATOM   1254  N   ALA A  83      56.970  29.590  64.260  1.00  0.00           N
ATOM   1255  H   ALA A  83      57.910  29.650  64.640  1.00  0.00           H
ATOM   1256  CA  ALA A  83      56.710  28.380  63.480  1.00  0.00           C
ATOM   1257  HA  ALA A  83      55.770  28.530  62.940  1.00  0.00           H
ATOM   1258  CB  ALA A  83      57.820  28.120  62.480  1.00  0.00           C
ATOM   1259  HB1 ALA A  83      57.600  27.220  61.910  1.00  0.00           H
ATOM   1260  HB2 ALA A  83      57.900  28.970  61.790  1.00  0.00           H
ATOM   1261  HB3 ALA A  83      58.770  28.000  63.010  1.00  0.00           H
ATOM   1262  C   ALA A  83      56.590  27.180  64.420  1.00  0.00           C
ATOM   1263  O   ALA A  83      57.350  27.060  65.390  1.00  0.00           O
ATOM   1264  N   ILE A  84      55.650  26.290  64.100  1.00  0.00           N
ATOM   1265  H   ILE A  84      55.090  26.320  63.250  1.00  0.00           H
ATOM   1266  CA  ILE A  84      55.330  25.180  65.000  1.00  0.00           C
ATOM   1267  HA  ILE A  84      55.330  25.610  66.010  1.00  0.00           H
ATOM   1268  CB  ILE A  84      53.910  24.610  64.780  1.00  0.00           C
ATOM   1269  HB  ILE A  84      53.830  23.720  65.420  1.00  0.00           H
ATOM   1270  CG2 ILE A  84      52.870  25.680  65.150  1.00  0.00           C
ATOM   1271 HG21 ILE A  84      51.860  25.270  65.000  1.00  0.00           H
ATOM   1272 HG22 ILE A  84      52.990  25.960  66.200  1.00  0.00           H
ATOM   1273 HG23 ILE A  84      53.010  26.550  64.530  1.00  0.00           H
ATOM   1274  CG1 ILE A  84      53.620  24.150  63.340  1.00  0.00           C
ATOM   1275 HG11 ILE A  84      52.560  23.870  63.280  1.00  0.00           H
ATOM   1276 HG12 ILE A  84      53.760  25.000  62.680  1.00  0.00           H
ATOM   1277  CD  ILE A  84      54.450  22.970  62.790  1.00  0.00           C
ATOM   1278  HD1 ILE A  84      54.150  22.760  61.780  1.00  0.00           H
ATOM   1279  HD2 ILE A  84      55.510  23.240  62.810  1.00  0.00           H
ATOM   1280  HD3 ILE A  84      54.290  22.090  63.410  1.00  0.00           H
ATOM   1281  C   ILE A  84      56.400  24.080  65.010  1.00  0.00           C
ATOM   1282  O   ILE A  84      56.260  23.080  65.720  1.00  0.00           O
ATOM   1283  N   ASN A  85      57.450  24.270  64.220  1.00  0.00           N
ATOM   1284  H   ASN A  85      57.530  25.060  63.570  1.00  0.00           H
ATOM   1285  CA  ASN A  85      58.600  23.380  64.190  1.00  0.00           C
ATOM   1286  HA  ASN A  85      58.380  22.550  64.870  1.00  0.00           H
ATOM   1287  CB  ASN A  85      58.810  22.830  62.780  1.00  0.00           C
ATOM   1288  HB1 ASN A  85      59.560  22.040  62.800  1.00  0.00           H
ATOM   1289  HB2 ASN A  85      57.880  22.370  62.430  1.00  0.00           H
ATOM   1290  CG  ASN A  85      59.240  23.900  61.800  1.00  0.00           C
ATOM   1291  OD1 ASN A  85      59.060  25.090  62.060  1.00  0.00           O
ATOM   1292  ND2 ASN A  85      59.800  23.490  60.650  1.00  0.00           N
ATOM   1293 HD21 ASN A  85      60.110  24.170  59.970  1.00  0.00           H
ATOM   1294 HD22 ASN A  85      59.920  22.490  60.480  1.00  0.00           H
ATOM   1295  C   ASN A  85      59.880  24.040  64.680  1.00  0.00           C
ATOM   1296  O   ASN A  85      60.980  23.550  64.390  1.00  0.00           O
ATOM   1297  N   ASN A  86      59.770  25.160  65.380  1.00  0.00           N
ATOM   1298  H   ASN A  86      58.880  25.560  65.690  1.00  0.00           H
ATOM   1299  CA  ASN A  86      60.950  25.940  65.790  1.00  0.00           C
ATOM   1300  HA  ASN A  86      61.850  25.320  65.830  1.00  0.00           H
ATOM   1301  CB  ASN A  86      61.240  27.030  64.770  1.00  0.00           C
ATOM   1302  HB1 ASN A  86      61.420  26.570  63.780  1.00  0.00           H
ATOM   1303  HB2 ASN A  86      60.360  27.670  64.670  1.00  0.00           H
ATOM   1304  CG  ASN A  86      62.450  27.890  65.130  1.00  0.00           C
ATOM   1305  OD1 ASN A  86      62.900  27.920  66.280  1.00  0.00           O
ATOM   1306  ND2 ASN A  86      62.950  28.640  64.150  1.00  0.00           N
ATOM   1307 HD21 ASN A  86      63.730  29.250  64.330  1.00  0.00           H
ATOM   1308 HD22 ASN A  86      62.540  28.580  63.220  1.00  0.00           H
ATOM   1309  C   ASN A  86      60.680  26.480  67.190  1.00  0.00           C
ATOM   1310  O   ASN A  86      60.060  27.540  67.350  1.00  0.00           O
ATOM   1311  N   THR A  87      61.120  25.740  68.190  1.00  0.00           N
ATOM   1312  H   THR A  87      61.670  24.880  68.070  1.00  0.00           H
ATOM   1313  CA  THR A  87      60.830  26.100  69.570  1.00  0.00           C
ATOM   1314  HA  THR A  87      59.770  26.250  69.680  1.00  0.00           H
ATOM   1315  CB  THR A  87      61.250  24.960  70.500  1.00  0.00           C
ATOM   1316  HB  THR A  87      62.300  24.730  70.310  1.00  0.00           H
ATOM   1317  CG2 THR A  87      61.090  25.340  71.980  1.00  0.00           C
ATOM   1318 HG21 THR A  87      61.390  24.500  72.600  1.00  0.00           H
ATOM   1319 HG22 THR A  87      61.730  26.200  72.200  1.00  0.00           H
ATOM   1320 HG23 THR A  87      60.060  25.590  72.180  1.00  0.00           H
ATOM   1321  OG1 THR A  87      60.400  23.830  70.250  1.00  0.00           O
ATOM   1322  HG1 THR A  87      60.650  23.090  70.840  1.00  0.00           H
ATOM   1323  C   THR A  87      61.500  27.420  69.960  1.00  0.00           C
ATOM   1324  O   THR A  87      60.910  28.210  70.700  1.00  0.00           O
ATOM   1325  N   LYS A  88      62.700  27.700  69.440  1.00  0.00           N
ATOM   1326  H   LYS A  88      63.240  27.070  68.820  1.00  0.00           H
ATOM   1327  CA  LYS A  88      63.330  28.980  69.740  1.00  0.00           C
ATOM   1328  HA  LYS A  88      63.390  29.070  70.820  1.00  0.00           H
ATOM   1329  CB  LYS A  88      64.750  29.030  69.180  1.00  0.00           C
ATOM   1330  HB1 LYS A  88      65.320  28.170  69.540  1.00  0.00           H
ATOM   1331  HB2 LYS A  88      64.710  28.940  68.090  1.00  0.00           H
ATOM   1332  CG  LYS A  88      65.540  30.310  69.540  1.00  0.00           C
ATOM   1333  HG1 LYS A  88      66.560  30.230  69.170  1.00  0.00           H
ATOM   1334  HG2 LYS A  88      65.080  31.160  69.030  1.00  0.00           H
ATOM   1335  CD  LYS A  88      65.560  30.580  71.040  1.00  0.00           C
ATOM   1336  HD1 LYS A  88      64.560  30.820  71.390  1.00  0.00           H
ATOM   1337  HD2 LYS A  88      65.860  29.670  71.560  1.00  0.00           H
ATOM   1338  CE  LYS A  88      66.530  31.710  71.370  1.00  0.00           C
ATOM   1339  HE1 LYS A  88      67.550  31.350  71.310  1.00  0.00           H
ATOM   1340  HE2 LYS A  88      66.420  32.500  70.630  1.00  0.00           H
ATOM   1341  NZ  LYS A  88      66.290  32.290  72.740  1.00  0.00           N
ATOM   1342  HZ1 LYS A  88      67.170  32.730  73.070  1.00  0.00           H
ATOM   1343  HZ2 LYS A  88      65.530  33.000  72.680  1.00  0.00           H
ATOM   1344  HZ3 LYS A  88      66.010  31.520  73.390  1.00  0.00           H
ATOM   1345  C   LYS A  88      62.500  30.150  69.210  1.00  0.00           C
ATOM   1346  O   LYS A  88      62.370  31.180  69.900  1.00  0.00           O
ATOM   1347  N   SER A  89      61.900  30.010  68.030  1.00  0.00           N
ATOM   1348  H   SER A  89      61.990  29.190  67.430  1.00  0.00           H
ATOM   1349  CA  SER A  89      61.030  31.080  67.510  1.00  0.00           C
ATOM   1350  HA  SER A  89      61.610  31.990  67.490  1.00  0.00           H
ATOM   1351  CB  SER A  89      60.590  30.770  66.070  1.00  0.00           C
ATOM   1352  HB1 SER A  89      60.300  31.700  65.590  1.00  0.00           H
ATOM   1353  HB2 SER A  89      61.440  30.390  65.510  1.00  0.00           H
ATOM   1354  OG  SER A  89      59.510  29.830  65.970  1.00  0.00           O
ATOM   1355  HG  SER A  89      59.770  28.980  66.380  1.00  0.00           H
ATOM   1356  C   SER A  89      59.830  31.300  68.410  1.00  0.00           C
ATOM   1357  O   SER A  89      59.360  32.420  68.570  1.00  0.00           O
ATOM   1358  N   PHE A  90      59.330  30.230  69.030  1.00  0.00           N
ATOM   1359  H   PHE A  90      59.680  29.280  68.890  1.00  0.00           H
ATOM   1360  CA  PHE A  90      58.230  30.330  69.980  1.00  0.00           C
ATOM   1361  HA  PHE A  90      57.430  30.940  69.570  1.00  0.00           H
ATOM   1362  CB  PHE A  90      57.730  28.910  70.250  1.00  0.00           C
ATOM   1363  HB1 PHE A  90      57.310  28.500  69.340  1.00  0.00           H
ATOM   1364  HB2 PHE A  90      58.590  28.280  70.510  1.00  0.00           H
ATOM   1365  CG  PHE A  90      56.720  28.800  71.340  1.00  0.00           C
ATOM   1366  CD1 PHE A  90      55.460  29.350  71.170  1.00  0.00           C
ATOM   1367  HD1 PHE A  90      55.220  29.860  70.260  1.00  0.00           H
ATOM   1368  CE1 PHE A  90      54.500  29.230  72.160  1.00  0.00           C
ATOM   1369  HE1 PHE A  90      53.520  29.660  72.020  1.00  0.00           H
ATOM   1370  CZ  PHE A  90      54.810  28.570  73.330  1.00  0.00           C
ATOM   1371  HZ  PHE A  90      54.050  28.490  74.110  1.00  0.00           H
ATOM   1372  CE2 PHE A  90      56.050  28.020  73.520  1.00  0.00           C
ATOM   1373  HE2 PHE A  90      56.300  27.500  74.440  1.00  0.00           H
ATOM   1374  CD2 PHE A  90      57.010  28.120  72.510  1.00  0.00           C
ATOM   1375  HD2 PHE A  90      57.990  27.680  72.640  1.00  0.00           H
ATOM   1376  C   PHE A  90      58.690  31.000  71.260  1.00  0.00           C
ATOM   1377  O   PHE A  90      58.030  31.920  71.760  1.00  0.00           O
ATOM   1378  N   GLU A  91      59.840  30.580  71.790  1.00  0.00           N
ATOM   1379  H   GLU A  91      60.410  29.830  71.410  1.00  0.00           H
ATOM   1380  CA  GLU A  91      60.360  31.200  73.010  1.00  0.00           C
ATOM   1381  HA  GLU A  91      59.610  31.120  73.790  1.00  0.00           H
ATOM   1382  CB  GLU A  91      61.610  30.460  73.470  1.00  0.00           C
ATOM   1383  HB1 GLU A  91      62.330  30.420  72.650  1.00  0.00           H
ATOM   1384  HB2 GLU A  91      62.090  31.020  74.280  1.00  0.00           H
ATOM   1385  CG  GLU A  91      61.320  29.040  73.940  1.00  0.00           C
ATOM   1386  HG1 GLU A  91      60.690  29.090  74.830  1.00  0.00           H
ATOM   1387  HG2 GLU A  91      60.750  28.520  73.160  1.00  0.00           H
ATOM   1388  CD  GLU A  91      62.560  28.260  74.260  1.00  0.00           C
ATOM   1389  OE1 GLU A  91      63.680  28.710  73.940  1.00  0.00           O
ATOM   1390  OE2 GLU A  91      62.420  27.150  74.810  1.00  0.00           O
ATOM   1391  C   GLU A  91      60.660  32.660  72.780  1.00  0.00           C
ATOM   1392  O   GLU A  91      60.430  33.500  73.670  1.00  0.00           O
ATOM   1393  N   ASP A  92      61.130  33.010  71.590  1.00  0.00           N
ATOM   1394  H   ASP A  92      61.260  32.360  70.810  1.00  0.00           H
ATOM   1395  CA  ASP A  92      61.490  34.390  71.300  1.00  0.00           C
ATOM   1396  HA  ASP A  92      61.960  34.770  72.200  1.00  0.00           H
ATOM   1397  CB  ASP A  92      62.510  34.450  70.160  1.00  0.00           C
ATOM   1398  HB1 ASP A  92      62.190  33.790  69.350  1.00  0.00           H
ATOM   1399  HB2 ASP A  92      62.520  35.460  69.750  1.00  0.00           H
ATOM   1400  CG  ASP A  92      63.890  34.060  70.620  1.00  0.00           C
ATOM   1401  OD1 ASP A  92      64.130  34.080  71.850  1.00  0.00           O
ATOM   1402  OD2 ASP A  92      64.720  33.730  69.770  1.00  0.00           O
ATOM   1403  C   ASP A  92      60.300  35.300  71.050  1.00  0.00           C
ATOM   1404  O   ASP A  92      60.510  36.490  70.840  1.00  0.00           O
ATOM   1405  N   ILE A  93      59.070  34.780  71.090  1.00  0.00           N
ATOM   1406  H   ILE A  93      58.840  33.790  71.130  1.00  0.00           H
ATOM   1407  CA  ILE A  93      57.920  35.680  71.070  1.00  0.00           C
ATOM   1408  HA  ILE A  93      57.900  36.210  70.110  1.00  0.00           H
ATOM   1409  CB  ILE A  93      56.590  34.880  71.140  1.00  0.00           C
ATOM   1410  HB  ILE A  93      56.670  34.170  71.970  1.00  0.00           H
ATOM   1411  CG2 ILE A  93      55.420  35.810  71.430  1.00  0.00           C
ATOM   1412 HG21 ILE A  93      54.490  35.230  71.480  1.00  0.00           H
ATOM   1413 HG22 ILE A  93      55.580  36.310  72.390  1.00  0.00           H
ATOM   1414 HG23 ILE A  93      55.330  36.550  70.640  1.00  0.00           H
ATOM   1415  CG1 ILE A  93      56.370  34.080  69.860  1.00  0.00           C
ATOM   1416 HG11 ILE A  93      57.240  33.440  69.680  1.00  0.00           H
ATOM   1417 HG12 ILE A  93      55.510  33.410  70.000  1.00  0.00           H
ATOM   1418  CD  ILE A  93      56.120  34.950  68.630  1.00  0.00           C
ATOM   1419  HD1 ILE A  93      55.960  34.310  67.760  1.00  0.00           H
ATOM   1420  HD2 ILE A  93      55.230  35.570  68.790  1.00  0.00           H
ATOM   1421  HD3 ILE A  93      56.980  35.600  68.460  1.00  0.00           H
ATOM   1422  C   ILE A  93      58.030  36.700  72.180  1.00  0.00           C
ATOM   1423  O   ILE A  93      57.670  37.870  72.000  1.00  0.00           O
ATOM   1424  N   HIE A  94      58.570  36.290  73.330  1.00  0.00           N
ATOM   1425  H   HIE A  94      58.870  35.330  73.520  1.00  0.00           H
ATOM   1426  CA  HIE A  94      58.780  37.230  74.410  1.00  0.00           C
ATOM   1427  HA  HIE A  94      57.810  37.660  74.690  1.00  0.00           H
ATOM   1428  CB  HIE A  94      59.350  36.510  75.640  1.00  0.00           C
ATOM   1429  HB1 HIE A  94      58.690  35.680  75.900  1.00  0.00           H
ATOM   1430  HB2 HIE A  94      60.310  36.080  75.380  1.00  0.00           H
ATOM   1431  CG  HIE A  94      59.500  37.400  76.820  1.00  0.00           C
ATOM   1432  ND1 HIE A  94      58.430  37.850  77.560  1.00  0.00           N
ATOM   1433  CE1 HIE A  94      58.860  38.650  78.520  1.00  0.00           C
ATOM   1434  HE1 HIE A  94      58.250  39.140  79.270  1.00  0.00           H
ATOM   1435  NE2 HIE A  94      60.170  38.740  78.420  1.00  0.00           N
ATOM   1436  HE2 HIE A  94      60.780  39.300  79.020  1.00  0.00           H
ATOM   1437  CD2 HIE A  94      60.600  37.980  77.370  1.00  0.00           C
ATOM   1438  HD2 HIE A  94      61.620  37.850  77.030  1.00  0.00           H
ATOM   1439  C   HIE A  94      59.700  38.370  74.000  1.00  0.00           C
ATOM   1440  O   HIE A  94      59.440  39.540  74.330  1.00  0.00           O
ATOM   1441  N   HIE A  95      60.780  38.040  73.280  1.00  0.00           N
ATOM   1442  H   HIE A  95      61.060  37.090  73.060  1.00  0.00           H
ATOM   1443  CA  HIE A  95      61.690  39.070  72.750  1.00  0.00           C
ATOM   1444  HA  HIE A  95      62.100  39.640  73.580  1.00  0.00           H
ATOM   1445  CB  HIE A  95      62.830  38.390  71.980  1.00  0.00           C
ATOM   1446  HB1 HIE A  95      63.490  37.900  72.700  1.00  0.00           H
ATOM   1447  HB2 HIE A  95      62.410  37.610  71.350  1.00  0.00           H
ATOM   1448  CG  HIE A  95      63.630  39.320  71.130  1.00  0.00           C
ATOM   1449  ND1 HIE A  95      64.550  40.200  71.650  1.00  0.00           N
ATOM   1450  CE1 HIE A  95      65.130  40.880  70.680  1.00  0.00           C
ATOM   1451  HE1 HIE A  95      65.880  41.650  70.800  1.00  0.00           H
ATOM   1452  NE2 HIE A  95      64.640  40.450  69.530  1.00  0.00           N
ATOM   1453  HE2 HIE A  95      64.900  40.790  68.600  1.00  0.00           H
ATOM   1454  CD2 HIE A  95      63.710  39.460  69.780  1.00  0.00           C
ATOM   1455  HD2 HIE A  95      63.140  38.910  69.050  1.00  0.00           H
ATOM   1456  C   HIE A  95      60.930  40.050  71.860  1.00  0.00           C
ATOM   1457  O   HIE A  95      61.080  41.270  72.000  1.00  0.00           O
ATOM   1458  N   TYR A  96      60.110  39.540  70.940  1.00  0.00           N
ATOM   1459  H   TYR A  96      59.930  38.550  70.810  1.00  0.00           H
ATOM   1460  CA  TYR A  96      59.400  40.430  70.030  1.00  0.00           C
ATOM   1461  HA  TYR A  96      60.110  41.120  69.590  1.00  0.00           H
ATOM   1462  CB  TYR A  96      58.770  39.630  68.890  1.00  0.00           C
ATOM   1463  HB1 TYR A  96      58.180  38.810  69.300  1.00  0.00           H
ATOM   1464  HB2 TYR A  96      58.080  40.260  68.330  1.00  0.00           H
ATOM   1465  CG  TYR A  96      59.830  39.110  67.990  1.00  0.00           C
ATOM   1466  CD1 TYR A  96      60.480  39.960  67.100  1.00  0.00           C
ATOM   1467  HD1 TYR A  96      60.180  41.000  67.050  1.00  0.00           H
ATOM   1468  CE1 TYR A  96      61.490  39.520  66.290  1.00  0.00           C
ATOM   1469  HE1 TYR A  96      61.970  40.210  65.600  1.00  0.00           H
ATOM   1470  CZ  TYR A  96      61.910  38.220  66.360  1.00  0.00           C
ATOM   1471  OH  TYR A  96      62.930  37.820  65.540  1.00  0.00           O
ATOM   1472  HH  TYR A  96      63.430  37.090  65.970  1.00  0.00           H
ATOM   1473  CE2 TYR A  96      61.310  37.340  67.250  1.00  0.00           C
ATOM   1474  HE2 TYR A  96      61.640  36.300  67.300  1.00  0.00           H
ATOM   1475  CD2 TYR A  96      60.280  37.790  68.060  1.00  0.00           C
ATOM   1476  HD2 TYR A  96      59.800  37.110  68.750  1.00  0.00           H
ATOM   1477  C   TYR A  96      58.380  41.290  70.770  1.00  0.00           C
ATOM   1478  O   TYR A  96      58.260  42.480  70.490  1.00  0.00           O
ATOM   1479  N   ARG A  97      57.690  40.730  71.740  1.00  0.00           N
ATOM   1480  H   ARG A  97      57.730  39.740  72.000  1.00  0.00           H
ATOM   1481  CA  ARG A  97      56.760  41.530  72.530  1.00  0.00           C
ATOM   1482  HA  ARG A  97      56.060  42.010  71.860  1.00  0.00           H
ATOM   1483  CB  ARG A  97      55.930  40.650  73.490  1.00  0.00           C
ATOM   1484  HB1 ARG A  97      55.470  39.850  72.900  1.00  0.00           H
ATOM   1485  HB2 ARG A  97      56.600  40.180  74.210  1.00  0.00           H
ATOM   1486  CG  ARG A  97      54.840  41.420  74.230  1.00  0.00           C
ATOM   1487  HG1 ARG A  97      55.300  42.190  74.850  1.00  0.00           H
ATOM   1488  HG2 ARG A  97      54.200  41.930  73.510  1.00  0.00           H
ATOM   1489  CD  ARG A  97      53.970  40.510  75.110  1.00  0.00           C
ATOM   1490  HD1 ARG A  97      53.560  39.690  74.500  1.00  0.00           H
ATOM   1491  HD2 ARG A  97      54.590  40.040  75.870  1.00  0.00           H
ATOM   1492  NE  ARG A  97      52.860  41.220  75.750  1.00  0.00           N
ATOM   1493  HE  ARG A  97      51.980  41.300  75.250  1.00  0.00           H
ATOM   1494  CZ  ARG A  97      52.920  41.780  76.960  1.00  0.00           C
ATOM   1495  NH1 ARG A  97      54.060  41.710  77.650  1.00  0.00           N
ATOM   1496 HH11 ARG A  97      54.870  41.230  77.250  1.00  0.00           H
ATOM   1497 HH12 ARG A  97      54.120  42.140  78.570  1.00  0.00           H
ATOM   1498  NH2 ARG A  97      51.890  42.420  77.470  1.00  0.00           N
ATOM   1499 HH21 ARG A  97      51.020  42.490  76.940  1.00  0.00           H
ATOM   1500 HH22 ARG A  97      51.950  42.850  78.390  1.00  0.00           H
ATOM   1501  C   ARG A  97      57.500  42.630  73.290  1.00  0.00           C
ATOM   1502  O   ARG A  97      57.040  43.770  73.370  1.00  0.00           O
ATOM   1503  N   GLU A  98      58.680  42.300  73.840  1.00  0.00           N
ATOM   1504  H   GLU A  98      59.090  41.370  73.820  1.00  0.00           H
ATOM   1505  CA  GLU A  98      59.460  43.310  74.530  1.00  0.00           C
ATOM   1506  HA  GLU A  98      58.820  43.810  75.260  1.00  0.00           H
ATOM   1507  CB  GLU A  98      60.630  42.670  75.270  1.00  0.00           C
ATOM   1508  HB1 GLU A  98      61.170  42.020  74.600  1.00  0.00           H
ATOM   1509  HB2 GLU A  98      61.320  43.450  75.600  1.00  0.00           H
ATOM   1510  CG  GLU A  98      60.190  41.860  76.500  1.00  0.00           C
ATOM   1511  HG1 GLU A  98      59.530  41.060  76.170  1.00  0.00           H
ATOM   1512  HG2 GLU A  98      61.060  41.380  76.930  1.00  0.00           H
ATOM   1513  CD  GLU A  98      59.480  42.700  77.540  1.00  0.00           C
ATOM   1514  OE1 GLU A  98      60.030  43.760  77.930  1.00  0.00           O
ATOM   1515  OE2 GLU A  98      58.380  42.320  78.000  1.00  0.00           O
ATOM   1516  C   GLU A  98      59.940  44.400  73.570  1.00  0.00           C
ATOM   1517  O   GLU A  98      60.010  45.570  73.930  1.00  0.00           O
ATOM   1518  N   GLN A  99      60.320  44.010  72.350  1.00  0.00           N
ATOM   1519  H   GLN A  99      60.380  43.050  72.040  1.00  0.00           H
ATOM   1520  CA  GLN A  99      60.700  45.010  71.350  1.00  0.00           C
ATOM   1521  HA  GLN A  99      61.520  45.620  71.750  1.00  0.00           H
ATOM   1522  CB  GLN A  99      61.200  44.330  70.080  1.00  0.00           C
ATOM   1523  HB1 GLN A  99      60.430  43.660  69.700  1.00  0.00           H
ATOM   1524  HB2 GLN A  99      61.370  45.080  69.310  1.00  0.00           H
ATOM   1525  CG  GLN A  99      62.500  43.520  70.260  1.00  0.00           C
ATOM   1526  HG1 GLN A  99      62.240  42.500  70.550  1.00  0.00           H
ATOM   1527  HG2 GLN A  99      63.010  43.460  69.300  1.00  0.00           H
ATOM   1528  CD  GLN A  99      63.420  44.130  71.290  1.00  0.00           C
ATOM   1529  OE1 GLN A  99      63.950  45.230  71.120  1.00  0.00           O
ATOM   1530  NE2 GLN A  99      63.650  43.390  72.390  1.00  0.00           N
ATOM   1531 HE21 GLN A  99      63.210  42.480  72.490  1.00  0.00           H
ATOM   1532 HE22 GLN A  99      64.270  43.740  73.110  1.00  0.00           H
ATOM   1533  C   GLN A  99      59.530  45.940  71.060  1.00  0.00           C
ATOM   1534  O   GLN A  99      59.690  47.170  71.040  1.00  0.00           O
ATOM   1535  N   ILE A 100      58.330  45.370  70.870  1.00  0.00           N
ATOM   1536  H   ILE A 100      58.170  44.360  70.880  1.00  0.00           H
ATOM   1537  CA  ILE A 100      57.160  46.190  70.600  1.00  0.00           C
ATOM   1538  HA  ILE A 100      57.340  46.780  69.700  1.00  0.00           H
ATOM   1539  CB  ILE A 100      55.920  45.320  70.350  1.00  0.00           C
ATOM   1540  HB  ILE A 100      55.810  44.610  71.170  1.00  0.00           H
ATOM   1541  CG2 ILE A 100      54.670  46.170  70.270  1.00  0.00           C
ATOM   1542 HG21 ILE A 100      53.800  45.540  70.090  1.00  0.00           H
ATOM   1543 HG22 ILE A 100      54.540  46.720  71.200  1.00  0.00           H
ATOM   1544 HG23 ILE A 100      54.770  46.890  69.450  1.00  0.00           H
ATOM   1545  CG1 ILE A 100      56.090  44.530  69.050  1.00  0.00           C
ATOM   1546 HG11 ILE A 100      55.900  45.200  68.210  1.00  0.00           H
ATOM   1547 HG12 ILE A 100      57.140  44.220  68.970  1.00  0.00           H
ATOM   1548  CD  ILE A 100      55.210  43.310  68.920  1.00  0.00           C
ATOM   1549  HD1 ILE A 100      55.400  42.810  67.980  1.00  0.00           H
ATOM   1550  HD2 ILE A 100      55.430  42.620  69.750  1.00  0.00           H
ATOM   1551  HD3 ILE A 100      54.170  43.610  68.980  1.00  0.00           H
ATOM   1552  C   ILE A 100      56.920  47.180  71.740  1.00  0.00           C
ATOM   1553  O   ILE A 100      56.730  48.380  71.510  1.00  0.00           O
ATOM   1554  N   LYS A 101      56.940  46.690  72.980  1.00  0.00           N
ATOM   1555  H   LYS A 101      57.060  45.710  73.210  1.00  0.00           H
ATOM   1556  CA  LYS A 101      56.800  47.580  74.120  1.00  0.00           C
ATOM   1557  HA  LYS A 101      55.810  48.050  74.060  1.00  0.00           H
ATOM   1558  CB  LYS A 101      56.860  46.780  75.430  1.00  0.00           C
ATOM   1559  HB1 LYS A 101      57.770  46.160  75.420  1.00  0.00           H
ATOM   1560  HB2 LYS A 101      56.950  47.470  76.270  1.00  0.00           H
ATOM   1561  CG  LYS A 101      55.660  45.880  75.650  1.00  0.00           C
ATOM   1562  HG1 LYS A 101      54.770  46.490  75.850  1.00  0.00           H
ATOM   1563  HG2 LYS A 101      55.460  45.300  74.750  1.00  0.00           H
ATOM   1564  CD  LYS A 101      55.880  44.920  76.820  1.00  0.00           C
ATOM   1565  HD1 LYS A 101      55.070  44.200  76.850  1.00  0.00           H
ATOM   1566  HD2 LYS A 101      56.800  44.360  76.660  1.00  0.00           H
ATOM   1567  CE  LYS A 101      55.940  45.670  78.140  1.00  0.00           C
ATOM   1568  HE1 LYS A 101      56.770  46.380  78.110  1.00  0.00           H
ATOM   1569  HE2 LYS A 101      55.030  46.230  78.280  1.00  0.00           H
ATOM   1570  NZ  LYS A 101      56.150  44.730  79.280  1.00  0.00           N
ATOM   1571  HZ1 LYS A 101      56.190  45.280  80.170  1.00  0.00           H
ATOM   1572  HZ2 LYS A 101      55.350  44.070  79.320  1.00  0.00           H
ATOM   1573  HZ3 LYS A 101      57.030  44.200  79.150  1.00  0.00           H
ATOM   1574  C   LYS A 101      57.840  48.690  74.120  1.00  0.00           C
ATOM   1575  O   LYS A 101      57.530  49.850  74.420  1.00  0.00           O
ATOM   1576  N   ARG A 102      59.080  48.360  73.760  1.00  0.00           N
ATOM   1577  H   ARG A 102      59.360  47.430  73.450  1.00  0.00           H
ATOM   1578  CA  ARG A 102      60.150  49.350  73.760  1.00  0.00           C
ATOM   1579  HA  ARG A 102      60.160  49.850  74.730  1.00  0.00           H
ATOM   1580  CB  ARG A 102      61.490  48.650  73.510  1.00  0.00           C
ATOM   1581  HB1 ARG A 102      61.660  47.930  74.320  1.00  0.00           H
ATOM   1582  HB2 ARG A 102      61.420  48.080  72.590  1.00  0.00           H
ATOM   1583  CG  ARG A 102      62.680  49.600  73.430  1.00  0.00           C
ATOM   1584  HG1 ARG A 102      62.500  50.310  72.630  1.00  0.00           H
ATOM   1585  HG2 ARG A 102      62.740  50.170  74.360  1.00  0.00           H
ATOM   1586  CD  ARG A 102      64.010  48.880  73.180  1.00  0.00           C
ATOM   1587  HD1 ARG A 102      64.810  49.610  73.210  1.00  0.00           H
ATOM   1588  HD2 ARG A 102      64.190  48.180  74.000  1.00  0.00           H
ATOM   1589  NE  ARG A 102      64.070  48.140  71.920  1.00  0.00           N
ATOM   1590  HE  ARG A 102      63.910  47.140  71.950  1.00  0.00           H
ATOM   1591  CZ  ARG A 102      64.330  48.700  70.730  1.00  0.00           C
ATOM   1592  NH1 ARG A 102      64.520  50.000  70.630  1.00  0.00           N
ATOM   1593 HH11 ARG A 102      64.480  50.600  71.460  1.00  0.00           H
ATOM   1594 HH12 ARG A 102      64.730  50.420  69.720  1.00  0.00           H
ATOM   1595  NH2 ARG A 102      64.380  47.930  69.650  1.00  0.00           N
ATOM   1596 HH21 ARG A 102      64.230  46.920  69.720  1.00  0.00           H
ATOM   1597 HH22 ARG A 102      64.580  48.350  68.740  1.00  0.00           H
ATOM   1598  C   ARG A 102      59.920  50.420  72.690  1.00  0.00           C
ATOM   1599  O   ARG A 102      60.020  51.620  72.970  1.00  0.00           O
ATOM   1600  N   VAL A 103      59.630  49.980  71.460  1.00  0.00           N
ATOM   1601  H   VAL A 103      59.480  49.010  71.220  1.00  0.00           H
ATOM   1602  CA  VAL A 103      59.510  50.910  70.330  1.00  0.00           C
ATOM   1603  HA  VAL A 103      60.320  51.640  70.390  1.00  0.00           H
ATOM   1604  CB  VAL A 103      59.650  50.150  69.010  1.00  0.00           C
ATOM   1605  HB  VAL A 103      58.950  49.310  69.020  1.00  0.00           H
ATOM   1606  CG1 VAL A 103      59.290  51.030  67.820  1.00  0.00           C
ATOM   1607 HG11 VAL A 103      59.400  50.460  66.900  1.00  0.00           H
ATOM   1608 HG12 VAL A 103      58.260  51.370  67.920  1.00  0.00           H
ATOM   1609 HG13 VAL A 103      59.950  51.900  67.790  1.00  0.00           H
ATOM   1610  CG2 VAL A 103      61.060  49.610  68.860  1.00  0.00           C
ATOM   1611 HG21 VAL A 103      61.160  49.070  67.930  1.00  0.00           H
ATOM   1612 HG22 VAL A 103      61.770  50.440  68.880  1.00  0.00           H
ATOM   1613 HG23 VAL A 103      61.280  48.930  69.690  1.00  0.00           H
ATOM   1614  C   VAL A 103      58.210  51.720  70.420  1.00  0.00           C
ATOM   1615  O   VAL A 103      58.170  52.880  70.030  1.00  0.00           O
ATOM   1616  N   LYS A 104      57.140  51.100  70.910  1.00  0.00           N
ATOM   1617  H   LYS A 104      57.130  50.130  71.230  1.00  0.00           H
ATOM   1618  CA  LYS A 104      55.860  51.790  71.050  1.00  0.00           C
ATOM   1619  HA  LYS A 104      55.850  52.540  70.250  1.00  0.00           H
ATOM   1620  CB  LYS A 104      54.680  50.830  70.860  1.00  0.00           C
ATOM   1621  HB1 LYS A 104      54.710  50.090  71.660  1.00  0.00           H
ATOM   1622  HB2 LYS A 104      53.750  51.390  70.970  1.00  0.00           H
ATOM   1623  CG  LYS A 104      54.660  50.100  69.530  1.00  0.00           C
ATOM   1624  HG1 LYS A 104      55.560  49.490  69.430  1.00  0.00           H
ATOM   1625  HG2 LYS A 104      53.810  49.410  69.510  1.00  0.00           H
ATOM   1626  CD  LYS A 104      54.560  51.070  68.350  1.00  0.00           C
ATOM   1627  HD1 LYS A 104      55.380  51.780  68.400  1.00  0.00           H
ATOM   1628  HD2 LYS A 104      54.670  50.510  67.420  1.00  0.00           H
ATOM   1629  CE  LYS A 104      53.250  51.810  68.320  1.00  0.00           C
ATOM   1630  HE1 LYS A 104      52.410  51.110  68.370  1.00  0.00           H
ATOM   1631  HE2 LYS A 104      53.170  52.450  69.210  1.00  0.00           H
ATOM   1632  NZ  LYS A 104      53.130  52.650  67.100  1.00  0.00           N
ATOM   1633  HZ1 LYS A 104      52.730  53.580  67.340  1.00  0.00           H
ATOM   1634  HZ2 LYS A 104      54.070  52.780  66.660  1.00  0.00           H
ATOM   1635  HZ3 LYS A 104      52.510  52.180  66.400  1.00  0.00           H
ATOM   1636  C   LYS A 104      55.740  52.530  72.370  1.00  0.00           C
ATOM   1637  O   LYS A 104      54.740  53.230  72.580  1.00  0.00           O
ATOM   1638  N   ASP A 105      56.730  52.410  73.250  1.00  0.00           N
ATOM   1639  H   ASP A 105      57.560  51.840  73.090  1.00  0.00           H
ATOM   1640  CA  ASP A 105      56.730  53.070  74.560  1.00  0.00           C
ATOM   1641  HA  ASP A 105      57.540  52.640  75.140  1.00  0.00           H
ATOM   1642  CB  ASP A 105      57.000  54.580  74.430  1.00  0.00           C
ATOM   1643  HB1 ASP A 105      57.700  54.750  73.620  1.00  0.00           H
ATOM   1644  HB2 ASP A 105      56.070  55.090  74.150  1.00  0.00           H
ATOM   1645  CG  ASP A 105      57.540  55.180  75.700  1.00  0.00           C
ATOM   1646  OD1 ASP A 105      58.040  54.430  76.570  1.00  0.00           O
ATOM   1647  OD2 ASP A 105      57.480  56.420  75.850  1.00  0.00           O
ATOM   1648  C   ASP A 105      55.430  52.810  75.330  1.00  0.00           C
ATOM   1649  O   ASP A 105      54.930  53.660  76.060  1.00  0.00           O
ATOM   1650  N   SER A 106      54.880  51.610  75.150  1.00  0.00           N
ATOM   1651  H   SER A 106      55.330  50.840  74.660  1.00  0.00           H
ATOM   1652  CA  SER A 106      53.560  51.300  75.690  1.00  0.00           C
ATOM   1653  HA  SER A 106      53.430  51.840  76.630  1.00  0.00           H
ATOM   1654  CB  SER A 106      52.470  51.730  74.720  1.00  0.00           C
ATOM   1655  HB1 SER A 106      52.400  52.820  74.710  1.00  0.00           H
ATOM   1656  HB2 SER A 106      52.720  51.420  73.710  1.00  0.00           H
ATOM   1657  OG  SER A 106      51.210  51.190  75.080  1.00  0.00           O
ATOM   1658  HG  SER A 106      50.530  51.490  74.450  1.00  0.00           H
ATOM   1659  C   SER A 106      53.450  49.800  75.940  1.00  0.00           C
ATOM   1660  O   SER A 106      54.010  49.000  75.190  1.00  0.00           O
ATOM   1661  N   GLU A 107      52.730  49.440  77.000  1.00  0.00           N
ATOM   1662  H   GLU A 107      52.340  50.110  77.670  1.00  0.00           H
ATOM   1663  CA  GLU A 107      52.410  48.050  77.270  1.00  0.00           C
ATOM   1664  HA  GLU A 107      53.150  47.440  76.750  1.00  0.00           H
ATOM   1665  CB  GLU A 107      52.520  47.790  78.790  1.00  0.00           C
ATOM   1666  HB1 GLU A 107      52.150  46.780  79.000  1.00  0.00           H
ATOM   1667  HB2 GLU A 107      53.560  47.800  79.080  1.00  0.00           H
ATOM   1668  CG  GLU A 107      51.760  48.790  79.640  1.00  0.00           C
ATOM   1669  HG1 GLU A 107      52.320  48.970  80.560  1.00  0.00           H
ATOM   1670  HG2 GLU A 107      51.680  49.730  79.110  1.00  0.00           H
ATOM   1671  CD  GLU A 107      50.370  48.300  79.990  1.00  0.00           C
ATOM   1672  OE1 GLU A 107      50.130  47.070  79.930  1.00  0.00           O
ATOM   1673  OE2 GLU A 107      49.500  49.140  80.330  1.00  0.00           O
ATOM   1674  C   GLU A 107      51.040  47.650  76.770  1.00  0.00           C
ATOM   1675  O   GLU A 107      50.580  46.530  77.030  1.00  0.00           O
ATOM   1676  N   ASP A 108      50.370  48.530  76.020  1.00  0.00           N
ATOM   1677  H   ASP A 108      50.800  49.380  75.650  1.00  0.00           H
ATOM   1678  CA  ASP A 108      48.960  48.380  75.660  1.00  0.00           C
ATOM   1679  HA  ASP A 108      48.580  47.420  75.980  1.00  0.00           H
ATOM   1680  CB  ASP A 108      48.150  49.500  76.330  1.00  0.00           C
ATOM   1681  HB1 ASP A 108      48.580  49.690  77.320  1.00  0.00           H
ATOM   1682  HB2 ASP A 108      48.260  50.420  75.760  1.00  0.00           H
ATOM   1683  CG  ASP A 108      46.690  49.160  76.470  1.00  0.00           C
ATOM   1684  OD1 ASP A 108      46.190  48.300  75.720  1.00  0.00           O
ATOM   1685  OD2 ASP A 108      46.030  49.770  77.350  1.00  0.00           O
ATOM   1686  C   ASP A 108      48.840  48.470  74.140  1.00  0.00           C
ATOM   1687  O   ASP A 108      48.260  49.410  73.610  1.00  0.00           O
ATOM   1688  N   VAL A 109      49.400  47.480  73.440  1.00  0.00           N
ATOM   1689  H   VAL A 109      49.770  46.640  73.870  1.00  0.00           H
ATOM   1690  CA  VAL A 109      49.520  47.500  71.990  1.00  0.00           C
ATOM   1691  HA  VAL A 109      49.070  48.420  71.610  1.00  0.00           H
ATOM   1692  CB  VAL A 109      50.990  47.510  71.530  1.00  0.00           C
ATOM   1693  HB  VAL A 109      51.490  46.630  71.930  1.00  0.00           H
ATOM   1694  CG1 VAL A 109      51.070  47.450  70.030  1.00  0.00           C
ATOM   1695 HG11 VAL A 109      52.110  47.460  69.720  1.00  0.00           H
ATOM   1696 HG12 VAL A 109      50.590  46.540  69.670  1.00  0.00           H
ATOM   1697 HG13 VAL A 109      50.560  48.310  69.600  1.00  0.00           H
ATOM   1698  CG2 VAL A 109      51.700  48.750  72.050  1.00  0.00           C
ATOM   1699 HG21 VAL A 109      52.730  48.750  71.720  1.00  0.00           H
ATOM   1700 HG22 VAL A 109      51.190  49.650  71.670  1.00  0.00           H
ATOM   1701 HG23 VAL A 109      51.660  48.760  73.140  1.00  0.00           H
ATOM   1702  C   VAL A 109      48.800  46.290  71.420  1.00  0.00           C
ATOM   1703  O   VAL A 109      49.070  45.170  71.840  1.00  0.00           O
ATOM   1704  N   PRO A 110      47.890  46.450  70.450  1.00  0.00           N
ATOM   1705  CD  PRO A 110      47.370  47.720  69.910  1.00  0.00           C
ATOM   1706  HD1 PRO A 110      48.080  48.190  69.230  1.00  0.00           H
ATOM   1707  HD2 PRO A 110      47.180  48.440  70.710  1.00  0.00           H
ATOM   1708  CG  PRO A 110      46.110  47.310  69.220  1.00  0.00           C
ATOM   1709  HG1 PRO A 110      45.900  47.970  68.380  1.00  0.00           H
ATOM   1710  HG2 PRO A 110      45.260  47.360  69.890  1.00  0.00           H
ATOM   1711  CB  PRO A 110      46.330  45.930  68.770  1.00  0.00           C
ATOM   1712  HB1 PRO A 110      46.830  45.890  67.800  1.00  0.00           H
ATOM   1713  HB2 PRO A 110      45.390  45.390  68.660  1.00  0.00           H
ATOM   1714  CA  PRO A 110      47.210  45.300  69.850  1.00  0.00           C
ATOM   1715  HA  PRO A 110      46.640  44.730  70.600  1.00  0.00           H
ATOM   1716  C   PRO A 110      48.180  44.290  69.250  1.00  0.00           C
ATOM   1717  O   PRO A 110      49.090  44.640  68.500  1.00  0.00           O
ATOM   1718  N   MET A 111      47.950  43.020  69.570  1.00  0.00           N
ATOM   1719  H   MET A 111      47.130  42.710  70.090  1.00  0.00           H
ATOM   1720  CA  MET A 111      48.870  41.950  69.200  1.00  0.00           C
ATOM   1721  HA  MET A 111      49.390  42.180  68.270  1.00  0.00           H
ATOM   1722  CB  MET A 111      49.850  41.780  70.360  1.00  0.00           C
ATOM   1723  HB1 MET A 111      50.240  42.760  70.630  1.00  0.00           H
ATOM   1724  HB2 MET A 111      49.310  41.410  71.220  1.00  0.00           H
ATOM   1725  CG  MET A 111      51.010  40.880  70.120  1.00  0.00           C
ATOM   1726  HG1 MET A 111      50.680  39.850  69.990  1.00  0.00           H
ATOM   1727  HG2 MET A 111      51.530  41.160  69.200  1.00  0.00           H
ATOM   1728  SD  MET A 111      52.090  41.050  71.560  1.00  0.00           S
ATOM   1729  CE  MET A 111      52.310  42.820  71.600  1.00  0.00           C
ATOM   1730  HE1 MET A 111      52.960  43.090  72.430  1.00  0.00           H
ATOM   1731  HE2 MET A 111      52.780  43.150  70.660  1.00  0.00           H
ATOM   1732  HE3 MET A 111      51.340  43.310  71.710  1.00  0.00           H
ATOM   1733  C   MET A 111      48.070  40.660  69.060  1.00  0.00           C
ATOM   1734  O   MET A 111      47.120  40.430  69.810  1.00  0.00           O
ATOM   1735  N   VAL A 112      48.490  39.820  68.110  1.00  0.00           N
ATOM   1736  H   VAL A 112      49.230  40.050  67.450  1.00  0.00           H
ATOM   1737  CA  VAL A 112      47.920  38.490  67.920  1.00  0.00           C
ATOM   1738  HA  VAL A 112      47.300  38.240  68.780  1.00  0.00           H
ATOM   1739  CB  VAL A 112      47.010  38.440  66.680  1.00  0.00           C
ATOM   1740  HB  VAL A 112      47.550  38.830  65.830  1.00  0.00           H
ATOM   1741  CG1 VAL A 112      46.620  37.010  66.330  1.00  0.00           C
ATOM   1742 HG11 VAL A 112      45.970  37.000  65.450  1.00  0.00           H
ATOM   1743 HG12 VAL A 112      47.520  36.430  66.120  1.00  0.00           H
ATOM   1744 HG13 VAL A 112      46.090  36.550  67.160  1.00  0.00           H
ATOM   1745  CG2 VAL A 112      45.780  39.300  66.900  1.00  0.00           C
ATOM   1746 HG21 VAL A 112      45.140  39.260  66.030  1.00  0.00           H
ATOM   1747 HG22 VAL A 112      45.230  38.940  67.770  1.00  0.00           H
ATOM   1748 HG23 VAL A 112      46.090  40.330  67.080  1.00  0.00           H
ATOM   1749  C   VAL A 112      49.070  37.510  67.770  1.00  0.00           C
ATOM   1750  O   VAL A 112      50.050  37.800  67.080  1.00  0.00           O
ATOM   1751  N   LEU A 113      48.970  36.370  68.470  1.00  0.00           N
ATOM   1752  H   LEU A 113      48.210  36.160  69.110  1.00  0.00           H
ATOM   1753  CA  LEU A 113      49.970  35.320  68.350  1.00  0.00           C
ATOM   1754  HA  LEU A 113      50.930  35.780  68.120  1.00  0.00           H
ATOM   1755  CB  LEU A 113      50.070  34.540  69.650  1.00  0.00           C
ATOM   1756  HB1 LEU A 113      50.300  35.240  70.460  1.00  0.00           H
ATOM   1757  HB2 LEU A 113      49.100  34.110  69.870  1.00  0.00           H
ATOM   1758  CG  LEU A 113      51.110  33.420  69.660  1.00  0.00           C
ATOM   1759  HG  LEU A 113      50.970  32.780  68.800  1.00  0.00           H
ATOM   1760  CD1 LEU A 113      52.510  34.030  69.590  1.00  0.00           C
ATOM   1761 HD11 LEU A 113      53.260  33.240  69.610  1.00  0.00           H
ATOM   1762 HD12 LEU A 113      52.610  34.610  68.670  1.00  0.00           H
ATOM   1763 HD13 LEU A 113      52.670  34.690  70.450  1.00  0.00           H
ATOM   1764  CD2 LEU A 113      50.950  32.540  70.930  1.00  0.00           C
ATOM   1765 HD21 LEU A 113      51.710  31.760  70.930  1.00  0.00           H
ATOM   1766 HD22 LEU A 113      51.080  33.160  71.820  1.00  0.00           H
ATOM   1767 HD23 LEU A 113      49.960  32.100  70.950  1.00  0.00           H
ATOM   1768  C   LEU A 113      49.590  34.360  67.230  1.00  0.00           C
ATOM   1769  O   LEU A 113      48.470  33.860  67.180  1.00  0.00           O
ATOM   1770  N   VAL A 114      50.530  34.110  66.310  1.00  0.00           N
ATOM   1771  H   VAL A 114      51.480  34.490  66.360  1.00  0.00           H
ATOM   1772  CA  VAL A 114      50.280  33.270  65.160  1.00  0.00           C
ATOM   1773  HA  VAL A 114      49.260  32.890  65.200  1.00  0.00           H
ATOM   1774  CB  VAL A 114      50.420  34.060  63.840  1.00  0.00           C
ATOM   1775  HB  VAL A 114      51.410  34.500  63.800  1.00  0.00           H
ATOM   1776  CG1 VAL A 114      50.260  33.130  62.660  1.00  0.00           C
ATOM   1777 HG11 VAL A 114      50.370  33.700  61.740  1.00  0.00           H
ATOM   1778 HG12 VAL A 114      51.040  32.360  62.710  1.00  0.00           H
ATOM   1779 HG13 VAL A 114      49.280  32.660  62.700  1.00  0.00           H
ATOM   1780  CG2 VAL A 114      49.400  35.170  63.800  1.00  0.00           C
ATOM   1781 HG21 VAL A 114      49.510  35.720  62.860  1.00  0.00           H
ATOM   1782 HG22 VAL A 114      48.400  34.750  63.850  1.00  0.00           H
ATOM   1783 HG23 VAL A 114      49.560  35.850  64.640  1.00  0.00           H
ATOM   1784  C   VAL A 114      51.270  32.120  65.180  1.00  0.00           C
ATOM   1785  O   VAL A 114      52.480  32.340  65.210  1.00  0.00           O
ATOM   1786  N   GLY A 115      50.750  30.890  65.180  1.00  0.00           N
ATOM   1787  H   GLY A 115      49.760  30.680  65.270  1.00  0.00           H
ATOM   1788  CA  GLY A 115      51.600  29.710  65.040  1.00  0.00           C
ATOM   1789  HA1 GLY A 115      52.640  29.980  65.240  1.00  0.00           H
ATOM   1790  HA2 GLY A 115      51.310  28.950  65.760  1.00  0.00           H
ATOM   1791  C   GLY A 115      51.490  29.150  63.630  1.00  0.00           C
ATOM   1792  O   GLY A 115      50.460  28.580  63.280  1.00  0.00           O
ATOM   1793  N   ASN A 116      52.520  29.350  62.810  1.00  0.00           N
ATOM   1794  H   ASN A 116      53.420  29.730  63.120  1.00  0.00           H
ATOM   1795  CA  ASN A 116      52.470  29.040  61.400  1.00  0.00           C
ATOM   1796  HA  ASN A 116      51.420  28.940  61.110  1.00  0.00           H
ATOM   1797  CB  ASN A 116      53.120  30.180  60.600  1.00  0.00           C
ATOM   1798  HB1 ASN A 116      52.710  31.130  60.940  1.00  0.00           H
ATOM   1799  HB2 ASN A 116      54.190  30.200  60.830  1.00  0.00           H
ATOM   1800  CG  ASN A 116      52.920  30.040  59.110  1.00  0.00           C
ATOM   1801  OD1 ASN A 116      51.820  29.780  58.640  1.00  0.00           O
ATOM   1802  ND2 ASN A 116      54.010  30.220  58.360  1.00  0.00           N
ATOM   1803 HD21 ASN A 116      53.930  30.140  57.340  1.00  0.00           H
ATOM   1804 HD22 ASN A 116      54.910  30.430  58.790  1.00  0.00           H
ATOM   1805  C   ASN A 116      53.150  27.710  61.080  1.00  0.00           C
ATOM   1806  O   ASN A 116      53.930  27.170  61.870  1.00  0.00           O
ATOM   1807  N   LYS A 117      52.860  27.200  59.880  1.00  0.00           N
ATOM   1808  H   LYS A 117      52.210  27.670  59.250  1.00  0.00           H
ATOM   1809  CA  LYS A 117      53.390  25.970  59.300  1.00  0.00           C
ATOM   1810  HA  LYS A 117      53.190  26.040  58.230  1.00  0.00           H
ATOM   1811  CB  LYS A 117      54.930  25.820  59.420  1.00  0.00           C
ATOM   1812  HB1 LYS A 117      55.170  25.600  60.460  1.00  0.00           H
ATOM   1813  HB2 LYS A 117      55.240  24.970  58.830  1.00  0.00           H
ATOM   1814  CG  LYS A 117      55.740  27.050  58.980  1.00  0.00           C
ATOM   1815  HG1 LYS A 117      55.250  27.520  58.120  1.00  0.00           H
ATOM   1816  HG2 LYS A 117      55.750  27.790  59.780  1.00  0.00           H
ATOM   1817  CD  LYS A 117      57.180  26.680  58.620  1.00  0.00           C
ATOM   1818  HD1 LYS A 117      57.660  26.210  59.480  1.00  0.00           H
ATOM   1819  HD2 LYS A 117      57.170  25.950  57.820  1.00  0.00           H
ATOM   1820  CE  LYS A 117      57.950  27.920  58.200  1.00  0.00           C
ATOM   1821  HE1 LYS A 117      57.490  28.370  57.330  1.00  0.00           H
ATOM   1822  HE2 LYS A 117      57.920  28.660  59.000  1.00  0.00           H
ATOM   1823  NZ  LYS A 117      59.360  27.560  57.890  1.00  0.00           N
ATOM   1824  HZ1 LYS A 117      59.970  28.400  58.050  1.00  0.00           H
ATOM   1825  HZ2 LYS A 117      59.670  26.800  58.530  1.00  0.00           H
ATOM   1826  HZ3 LYS A 117      59.440  27.250  56.910  1.00  0.00           H
ATOM   1827  C   LYS A 117      52.670  24.730  59.820  1.00  0.00           C
ATOM   1828  O   LYS A 117      53.240  23.640  59.880  1.00  0.00           O
ATOM   1829  N   CYS A 118      51.390  24.890  60.170  1.00  0.00           N
ATOM   1830  H   CYS A 118      50.850  25.750  60.050  1.00  0.00           H
ATOM   1831  CA  CYS A 118      50.640  23.780  60.770  1.00  0.00           C
ATOM   1832  HA  CYS A 118      51.290  23.390  61.550  1.00  0.00           H
ATOM   1833  CB  CYS A 118      49.340  24.260  61.410  1.00  0.00           C
ATOM   1834  HB1 CYS A 118      48.770  24.820  60.670  1.00  0.00           H
ATOM   1835  HB2 CYS A 118      48.730  23.400  61.700  1.00  0.00           H
ATOM   1836  SG  CYS A 118      49.610  25.300  62.850  1.00  0.00           S
ATOM   1837  HG  CYS A 118      49.920  26.500  62.470  1.00  0.00           H
ATOM   1838  C   CYS A 118      50.390  22.610  59.830  1.00  0.00           C
ATOM   1839  O   CYS A 118      49.960  21.550  60.300  1.00  0.00           O
ATOM   1840  N   ASP A 119      50.650  22.780  58.530  1.00  0.00           N
ATOM   1841  H   ASP A 119      50.930  23.660  58.120  1.00  0.00           H
ATOM   1842  CA  ASP A 119      50.580  21.680  57.580  1.00  0.00           C
ATOM   1843  HA  ASP A 119      49.650  21.130  57.800  1.00  0.00           H
ATOM   1844  CB  ASP A 119      50.570  22.250  56.160  1.00  0.00           C
ATOM   1845  HB1 ASP A 119      50.500  21.430  55.450  1.00  0.00           H
ATOM   1846  HB2 ASP A 119      49.690  22.870  56.020  1.00  0.00           H
ATOM   1847  CG  ASP A 119      51.810  23.060  55.870  1.00  0.00           C
ATOM   1848  OD1 ASP A 119      51.890  24.210  56.370  1.00  0.00           O
ATOM   1849  OD2 ASP A 119      52.730  22.520  55.210  1.00  0.00           O
ATOM   1850  C   ASP A 119      51.740  20.700  57.690  1.00  0.00           C
ATOM   1851  O   ASP A 119      51.680  19.630  57.100  1.00  0.00           O
ATOM   1852  N   LEU A 120      52.800  21.050  58.410  1.00  0.00           N
ATOM   1853  H   LEU A 120      52.860  21.920  58.960  1.00  0.00           H
ATOM   1854  CA  LEU A 120      53.980  20.220  58.460  1.00  0.00           C
ATOM   1855  HA  LEU A 120      54.220  19.920  57.430  1.00  0.00           H
ATOM   1856  CB  LEU A 120      55.150  20.980  59.080  1.00  0.00           C
ATOM   1857  HB1 LEU A 120      54.790  21.470  59.980  1.00  0.00           H
ATOM   1858  HB2 LEU A 120      55.920  20.250  59.380  1.00  0.00           H
ATOM   1859  CG  LEU A 120      55.830  22.040  58.200  1.00  0.00           C
ATOM   1860  HG  LEU A 120      55.080  22.770  57.880  1.00  0.00           H
ATOM   1861  CD1 LEU A 120      56.890  22.740  59.040  1.00  0.00           C
ATOM   1862 HD11 LEU A 120      57.380  23.500  58.430  1.00  0.00           H
ATOM   1863 HD12 LEU A 120      56.420  23.220  59.900  1.00  0.00           H
ATOM   1864 HD13 LEU A 120      57.630  22.010  59.380  1.00  0.00           H
ATOM   1865  CD2 LEU A 120      56.420  21.440  56.960  1.00  0.00           C
ATOM   1866 HD21 LEU A 120      56.900  22.220  56.370  1.00  0.00           H
ATOM   1867 HD22 LEU A 120      57.170  20.690  57.230  1.00  0.00           H
ATOM   1868 HD23 LEU A 120      55.630  20.970  56.370  1.00  0.00           H
ATOM   1869  C   LEU A 120      53.740  18.950  59.290  1.00  0.00           C
ATOM   1870  O   LEU A 120      52.920  18.930  60.210  1.00  0.00           O
ATOM   1871  N   PRO A 121      54.450  17.870  58.980  1.00  0.00           N
ATOM   1872  CD  PRO A 121      55.370  17.710  57.830  1.00  0.00           C
ATOM   1873  HD1 PRO A 121      56.100  18.520  57.790  1.00  0.00           H
ATOM   1874  HD2 PRO A 121      54.830  17.710  56.890  1.00  0.00           H
ATOM   1875  CG  PRO A 121      56.030  16.380  58.110  1.00  0.00           C
ATOM   1876  HG1 PRO A 121      56.990  16.520  58.590  1.00  0.00           H
ATOM   1877  HG2 PRO A 121      56.210  15.840  57.180  1.00  0.00           H
ATOM   1878  CB  PRO A 121      55.090  15.620  58.990  1.00  0.00           C
ATOM   1879  HB1 PRO A 121      55.620  14.880  59.590  1.00  0.00           H
ATOM   1880  HB2 PRO A 121      54.330  15.090  58.410  1.00  0.00           H
ATOM   1881  CA  PRO A 121      54.460  16.710  59.870  1.00  0.00           C
ATOM   1882  HA  PRO A 121      53.480  16.440  60.260  1.00  0.00           H
ATOM   1883  C   PRO A 121      55.340  16.990  61.080  1.00  0.00           C
ATOM   1884  O   PRO A 121      56.140  17.920  61.100  1.00  0.00           O
ATOM   1885  N   SER A 122      55.170  16.170  62.100  1.00  0.00           N
ATOM   1886  H   SER A 122      54.380  15.520  62.180  1.00  0.00           H
ATOM   1887  CA  SER A 122      56.110  16.120  63.220  1.00  0.00           C
ATOM   1888  HA  SER A 122      55.710  15.390  63.940  1.00  0.00           H
ATOM   1889  CB  SER A 122      57.490  15.650  62.770  1.00  0.00           C
ATOM   1890  HB1 SER A 122      57.900  16.360  62.040  1.00  0.00           H
ATOM   1891  HB2 SER A 122      58.170  15.630  63.620  1.00  0.00           H
ATOM   1892  OG  SER A 122      57.400  14.360  62.190  1.00  0.00           O
ATOM   1893  HG  SER A 122      58.290  14.070  61.890  1.00  0.00           H
ATOM   1894  C   SER A 122      56.200  17.460  63.950  1.00  0.00           C
ATOM   1895  O   SER A 122      57.270  17.880  64.400  1.00  0.00           O
ATOM   1896  N   ARG A 123      55.060  18.130  64.090  1.00  0.00           N
ATOM   1897  H   ARG A 123      54.160  17.830  63.700  1.00  0.00           H
ATOM   1898  CA  ARG A 123      55.000  19.380  64.830  1.00  0.00           C
ATOM   1899  HA  ARG A 123      55.620  20.120  64.320  1.00  0.00           H
ATOM   1900  CB  ARG A 123      53.550  19.830  64.880  1.00  0.00           C
ATOM   1901  HB1 ARG A 123      53.220  20.090  63.880  1.00  0.00           H
ATOM   1902  HB2 ARG A 123      52.940  19.000  65.230  1.00  0.00           H
ATOM   1903  CG  ARG A 123      53.300  21.010  65.800  1.00  0.00           C
ATOM   1904  HG1 ARG A 123      53.450  20.710  66.840  1.00  0.00           H
ATOM   1905  HG2 ARG A 123      54.040  21.800  65.590  1.00  0.00           H
ATOM   1906  CD  ARG A 123      51.910  21.540  65.620  1.00  0.00           C
ATOM   1907  HD1 ARG A 123      51.800  21.960  64.620  1.00  0.00           H
ATOM   1908  HD2 ARG A 123      51.190  20.740  65.700  1.00  0.00           H
ATOM   1909  NE  ARG A 123      51.620  22.570  66.610  1.00  0.00           N
ATOM   1910  HE  ARG A 123      52.330  22.750  67.320  1.00  0.00           H
ATOM   1911  CZ  ARG A 123      50.490  23.270  66.680  1.00  0.00           C
ATOM   1912  NH1 ARG A 123      49.510  23.050  65.790  1.00  0.00           N
ATOM   1913 HH11 ARG A 123      49.630  22.350  65.060  1.00  0.00           H
ATOM   1914 HH12 ARG A 123      48.650  23.590  65.850  1.00  0.00           H
ATOM   1915  NH2 ARG A 123      50.350  24.170  67.630  1.00  0.00           N
ATOM   1916 HH21 ARG A 123      51.090  24.340  68.300  1.00  0.00           H
ATOM   1917 HH22 ARG A 123      49.480  24.720  67.690  1.00  0.00           H
ATOM   1918  C   ARG A 123      55.570  19.210  66.230  1.00  0.00           C
ATOM   1919  O   ARG A 123      55.310  18.200  66.900  1.00  0.00           O
ATOM   1920  N   THR A 124      56.320  20.210  66.690  1.00  0.00           N
ATOM   1921  H   THR A 124      56.470  21.080  66.190  1.00  0.00           H
ATOM   1922  CA  THR A 124      57.020  20.140  67.970  1.00  0.00           C
ATOM   1923  HA  THR A 124      56.730  19.170  68.390  1.00  0.00           H
ATOM   1924  CB  THR A 124      58.540  20.210  67.750  1.00  0.00           C
ATOM   1925  HB  THR A 124      59.030  20.330  68.720  1.00  0.00           H
ATOM   1926  CG2 THR A 124      59.070  18.930  67.100  1.00  0.00           C
ATOM   1927 HG21 THR A 124      60.140  19.010  66.970  1.00  0.00           H
ATOM   1928 HG22 THR A 124      58.840  18.070  67.740  1.00  0.00           H
ATOM   1929 HG23 THR A 124      58.580  18.790  66.140  1.00  0.00           H
ATOM   1930  OG1 THR A 124      58.820  21.300  66.880  1.00  0.00           O
ATOM   1931  HG1 THR A 124      59.790  21.360  66.730  1.00  0.00           H
ATOM   1932  C   THR A 124      56.610  21.190  68.990  1.00  0.00           C
ATOM   1933  O   THR A 124      56.910  21.000  70.180  1.00  0.00           O
ATOM   1934  N   VAL A 125      55.920  22.250  68.600  1.00  0.00           N
ATOM   1935  H   VAL A 125      55.750  22.480  67.620  1.00  0.00           H
ATOM   1936  CA  VAL A 125      55.330  23.200  69.530  1.00  0.00           C
ATOM   1937  HA  VAL A 125      55.800  23.120  70.520  1.00  0.00           H
ATOM   1938  CB  VAL A 125      55.560  24.650  69.090  1.00  0.00           C
ATOM   1939  HB  VAL A 125      55.040  24.820  68.140  1.00  0.00           H
ATOM   1940  CG1 VAL A 125      54.980  25.600  70.150  1.00  0.00           C
ATOM   1941 HG11 VAL A 125      55.140  26.630  69.830  1.00  0.00           H
ATOM   1942 HG12 VAL A 125      53.920  25.420  70.260  1.00  0.00           H
ATOM   1943 HG13 VAL A 125      55.490  25.430  71.100  1.00  0.00           H
ATOM   1944  CG2 VAL A 125      57.030  24.910  68.860  1.00  0.00           C
ATOM   1945 HG21 VAL A 125      57.170  25.940  68.550  1.00  0.00           H
ATOM   1946 HG22 VAL A 125      57.580  24.740  69.790  1.00  0.00           H
ATOM   1947 HG23 VAL A 125      57.400  24.240  68.090  1.00  0.00           H
ATOM   1948  C   VAL A 125      53.840  22.880  69.610  1.00  0.00           C
ATOM   1949  O   VAL A 125      53.110  23.120  68.660  1.00  0.00           O
ATOM   1950  N   ASP A 126      53.390  22.370  70.750  1.00  0.00           N
ATOM   1951  H   ASP A 126      53.930  22.310  71.620  1.00  0.00           H
ATOM   1952  CA  ASP A 126      52.030  21.850  70.830  1.00  0.00           C
ATOM   1953  HA  ASP A 126      51.770  21.450  69.850  1.00  0.00           H
ATOM   1954  CB  ASP A 126      51.940  20.680  71.810  1.00  0.00           C
ATOM   1955  HB1 ASP A 126      51.210  19.960  71.450  1.00  0.00           H
ATOM   1956  HB2 ASP A 126      52.910  20.170  71.840  1.00  0.00           H
ATOM   1957  CG  ASP A 126      51.570  21.110  73.230  1.00  0.00           C
ATOM   1958  OD1 ASP A 126      52.020  22.170  73.680  1.00  0.00           O
ATOM   1959  OD2 ASP A 126      50.820  20.350  73.880  1.00  0.00           O
ATOM   1960  C   ASP A 126      51.030  22.960  71.120  1.00  0.00           C
ATOM   1961  O   ASP A 126      51.370  24.080  71.490  1.00  0.00           O
ATOM   1962  N   THR A 127      49.750  22.610  70.940  1.00  0.00           N
ATOM   1963  H   THR A 127      49.450  21.670  70.680  1.00  0.00           H
ATOM   1964  CA  THR A 127      48.660  23.580  71.080  1.00  0.00           C
ATOM   1965  HA  THR A 127      48.850  24.410  70.410  1.00  0.00           H
ATOM   1966  CB  THR A 127      47.340  22.910  70.700  1.00  0.00           C
ATOM   1967  HB  THR A 127      47.210  22.020  71.320  1.00  0.00           H
ATOM   1968  CG2 THR A 127      46.180  23.870  70.960  1.00  0.00           C
ATOM   1969 HG21 THR A 127      45.240  23.380  70.680  1.00  0.00           H
ATOM   1970 HG22 THR A 127      46.160  24.130  72.010  1.00  0.00           H
ATOM   1971 HG23 THR A 127      46.320  24.760  70.350  1.00  0.00           H
ATOM   1972  OG1 THR A 127      47.370  22.540  69.310  1.00  0.00           O
ATOM   1973  HG1 THR A 127      46.510  22.110  69.080  1.00  0.00           H
ATOM   1974  C   THR A 127      48.610  24.150  72.490  1.00  0.00           C
ATOM   1975  O   THR A 127      48.360  25.350  72.670  1.00  0.00           O
ATOM   1976  N   LYS A 128      48.850  23.300  73.490  1.00  0.00           N
ATOM   1977  H   LYS A 128      49.090  22.320  73.390  1.00  0.00           H
ATOM   1978  CA  LYS A 128      48.790  23.760  74.880  1.00  0.00           C
ATOM   1979  HA  LYS A 128      47.830  24.260  75.040  1.00  0.00           H
ATOM   1980  CB  LYS A 128      48.900  22.570  75.840  1.00  0.00           C
ATOM   1981  HB1 LYS A 128      48.260  21.770  75.480  1.00  0.00           H
ATOM   1982  HB2 LYS A 128      49.930  22.200  75.820  1.00  0.00           H
ATOM   1983  CG  LYS A 128      48.510  22.890  77.280  1.00  0.00           C
ATOM   1984  HG1 LYS A 128      49.380  22.760  77.920  1.00  0.00           H
ATOM   1985  HG2 LYS A 128      48.210  23.940  77.350  1.00  0.00           H
ATOM   1986  CD  LYS A 128      47.380  22.000  77.750  1.00  0.00           C
ATOM   1987  HD1 LYS A 128      46.510  22.130  77.100  1.00  0.00           H
ATOM   1988  HD2 LYS A 128      47.670  20.960  77.690  1.00  0.00           H
ATOM   1989  CE  LYS A 128      46.980  22.330  79.180  1.00  0.00           C
ATOM   1990  HE1 LYS A 128      46.010  21.900  79.400  1.00  0.00           H
ATOM   1991  HE2 LYS A 128      47.690  21.880  79.880  1.00  0.00           H
ATOM   1992  NZ  LYS A 128      46.920  23.810  79.430  1.00  0.00           N
ATOM   1993  HZ1 LYS A 128      46.420  23.990  80.320  1.00  0.00           H
ATOM   1994  HZ2 LYS A 128      47.890  24.190  79.490  1.00  0.00           H
ATOM   1995  HZ3 LYS A 128      46.400  24.270  78.650  1.00  0.00           H
ATOM   1996  C   LYS A 128      49.870  24.810  75.190  1.00  0.00           C
ATOM   1997  O   LYS A 128      49.590  25.830  75.830  1.00  0.00           O
ATOM   1998  N   GLN A 129      51.100  24.570  74.730  1.00  0.00           N
ATOM   1999  H   GLN A 129      51.380  23.710  74.270  1.00  0.00           H
ATOM   2000  CA  GLN A 129      52.170  25.570  74.870  1.00  0.00           C
ATOM   2001  HA  GLN A 129      52.380  25.690  75.940  1.00  0.00           H
ATOM   2002  CB  GLN A 129      53.410  25.070  74.130  1.00  0.00           C
ATOM   2003  HB1 GLN A 129      53.080  24.670  73.160  1.00  0.00           H
ATOM   2004  HB2 GLN A 129      54.040  25.940  73.920  1.00  0.00           H
ATOM   2005  CG  GLN A 129      54.250  24.020  74.820  1.00  0.00           C
ATOM   2006  HG1 GLN A 129      54.640  24.420  75.760  1.00  0.00           H
ATOM   2007  HG2 GLN A 129      53.640  23.150  75.060  1.00  0.00           H
ATOM   2008  CD  GLN A 129      55.420  23.590  73.930  1.00  0.00           C
ATOM   2009  OE1 GLN A 129      55.250  22.760  73.040  1.00  0.00           O
ATOM   2010  NE2 GLN A 129      56.580  24.160  74.180  1.00  0.00           N
ATOM   2011 HE21 GLN A 129      56.670  24.840  74.930  1.00  0.00           H
ATOM   2012 HE22 GLN A 129      57.390  23.920  73.610  1.00  0.00           H
ATOM   2013  C   GLN A 129      51.740  26.900  74.270  1.00  0.00           C
ATOM   2014  O   GLN A 129      51.910  27.950  74.880  1.00  0.00           O
ATOM   2015  N   ALA A 130      51.230  26.830  73.040  1.00  0.00           N
ATOM   2016  H   ALA A 130      51.010  25.970  72.550  1.00  0.00           H
ATOM   2017  CA  ALA A 130      50.910  28.060  72.300  1.00  0.00           C
ATOM   2018  HA  ALA A 130      51.790  28.710  72.320  1.00  0.00           H
ATOM   2019  CB  ALA A 130      50.580  27.710  70.860  1.00  0.00           C
ATOM   2020  HB1 ALA A 130      50.350  28.610  70.310  1.00  0.00           H
ATOM   2021  HB2 ALA A 130      51.430  27.210  70.400  1.00  0.00           H
ATOM   2022  HB3 ALA A 130      49.720  27.040  70.840  1.00  0.00           H
ATOM   2023  C   ALA A 130      49.770  28.810  72.960  1.00  0.00           C
ATOM   2024  O   ALA A 130      49.830  30.040  73.120  1.00  0.00           O
ATOM   2025  N   GLN A 131      48.710  28.090  73.330  1.00  0.00           N
ATOM   2026  H   GLN A 131      48.610  27.090  73.210  1.00  0.00           H
ATOM   2027  CA  GLN A 131      47.580  28.770  73.960  1.00  0.00           C
ATOM   2028  HA  GLN A 131      47.300  29.620  73.350  1.00  0.00           H
ATOM   2029  CB  GLN A 131      46.380  27.820  74.040  1.00  0.00           C
ATOM   2030  HB1 GLN A 131      46.700  26.870  74.490  1.00  0.00           H
ATOM   2031  HB2 GLN A 131      45.630  28.250  74.720  1.00  0.00           H
ATOM   2032  CG  GLN A 131      45.740  27.550  72.700  1.00  0.00           C
ATOM   2033  HG1 GLN A 131      45.480  28.510  72.230  1.00  0.00           H
ATOM   2034  HG2 GLN A 131      46.480  27.080  72.040  1.00  0.00           H
ATOM   2035  CD  GLN A 131      44.520  26.690  72.780  1.00  0.00           C
ATOM   2036  OE1 GLN A 131      44.420  25.830  73.660  1.00  0.00           O
ATOM   2037  NE2 GLN A 131      43.580  26.890  71.870  1.00  0.00           N
ATOM   2038 HE21 GLN A 131      43.710  27.610  71.150  1.00  0.00           H
ATOM   2039 HE22 GLN A 131      42.730  26.320  71.870  1.00  0.00           H
ATOM   2040  C   GLN A 131      47.960  29.330  75.330  1.00  0.00           C
ATOM   2041  O   GLN A 131      47.460  30.400  75.700  1.00  0.00           O
ATOM   2042  N   ASP A 132      48.830  28.650  76.080  1.00  0.00           N
ATOM   2043  H   ASP A 132      49.230  27.750  75.820  1.00  0.00           H
ATOM   2044  CA  ASP A 132      49.270  29.200  77.350  1.00  0.00           C
ATOM   2045  HA  ASP A 132      48.390  29.440  77.950  1.00  0.00           H
ATOM   2046  CB  ASP A 132      50.100  28.150  78.120  1.00  0.00           C
ATOM   2047  HB1 ASP A 132      50.650  27.540  77.400  1.00  0.00           H
ATOM   2048  HB2 ASP A 132      50.820  28.660  78.740  1.00  0.00           H
ATOM   2049  CG  ASP A 132      49.230  27.250  78.990  1.00  0.00           C
ATOM   2050  OD1 ASP A 132      48.000  27.200  78.780  1.00  0.00           O
ATOM   2051  OD2 ASP A 132      49.790  26.570  79.880  1.00  0.00           O
ATOM   2052  C   ASP A 132      50.070  30.480  77.160  1.00  0.00           C
ATOM   2053  O   ASP A 132      49.920  31.420  77.940  1.00  0.00           O
ATOM   2054  N   LEU A 133      50.920  30.540  76.130  1.00  0.00           N
ATOM   2055  H   LEU A 133      51.090  29.780  75.470  1.00  0.00           H
ATOM   2056  CA  LEU A 133      51.670  31.760  75.880  1.00  0.00           C
ATOM   2057  HA  LEU A 133      52.200  32.030  76.790  1.00  0.00           H
ATOM   2058  CB  LEU A 133      52.730  31.520  74.790  1.00  0.00           C
ATOM   2059  HB1 LEU A 133      53.380  30.710  75.100  1.00  0.00           H
ATOM   2060  HB2 LEU A 133      52.220  31.190  73.880  1.00  0.00           H
ATOM   2061  CG  LEU A 133      53.580  32.750  74.470  1.00  0.00           C
ATOM   2062  HG  LEU A 133      52.900  33.580  74.220  1.00  0.00           H
ATOM   2063  CD1 LEU A 133      54.400  33.170  75.680  1.00  0.00           C
ATOM   2064 HD11 LEU A 133      55.000  34.040  75.440  1.00  0.00           H
ATOM   2065 HD12 LEU A 133      53.730  33.400  76.510  1.00  0.00           H
ATOM   2066 HD13 LEU A 133      55.060  32.340  75.980  1.00  0.00           H
ATOM   2067  CD2 LEU A 133      54.460  32.520  73.250  1.00  0.00           C
ATOM   2068 HD21 LEU A 133      55.050  33.420  73.050  1.00  0.00           H
ATOM   2069 HD22 LEU A 133      55.130  31.680  73.440  1.00  0.00           H
ATOM   2070 HD23 LEU A 133      53.830  32.300  72.380  1.00  0.00           H
ATOM   2071  C   LEU A 133      50.760  32.920  75.510  1.00  0.00           C
ATOM   2072  O   LEU A 133      50.900  34.040  76.040  1.00  0.00           O
ATOM   2073  N   ALA A 134      49.820  32.690  74.600  1.00  0.00           N
ATOM   2074  H   ALA A 134      49.700  31.810  74.090  1.00  0.00           H
ATOM   2075  CA  ALA A 134      48.850  33.730  74.240  1.00  0.00           C
ATOM   2076  HA  ALA A 134      49.410  34.590  73.860  1.00  0.00           H
ATOM   2077  CB  ALA A 134      47.910  33.210  73.160  1.00  0.00           C
ATOM   2078  HB1 ALA A 134      47.190  34.000  72.900  1.00  0.00           H
ATOM   2079  HB2 ALA A 134      48.480  32.940  72.270  1.00  0.00           H
ATOM   2080  HB3 ALA A 134      47.370  32.340  73.520  1.00  0.00           H
ATOM   2081  C   ALA A 134      48.070  34.180  75.460  1.00  0.00           C
ATOM   2082  O   ALA A 134      47.870  35.380  75.670  1.00  0.00           O
ATOM   2083  N   ARG A 135      47.640  33.220  76.290  1.00  0.00           N
ATOM   2084  H   ARG A 135      47.790  32.220  76.130  1.00  0.00           H
ATOM   2085  CA  ARG A 135      46.910  33.550  77.500  1.00  0.00           C
ATOM   2086  HA  ARG A 135      46.010  34.110  77.230  1.00  0.00           H
ATOM   2087  CB  ARG A 135      46.510  32.260  78.210  1.00  0.00           C
ATOM   2088  HB1 ARG A 135      45.940  31.640  77.520  1.00  0.00           H
ATOM   2089  HB2 ARG A 135      47.420  31.710  78.450  1.00  0.00           H
ATOM   2090  CG  ARG A 135      45.710  32.460  79.470  1.00  0.00           C
ATOM   2091  HG1 ARG A 135      45.490  31.490  79.920  1.00  0.00           H
ATOM   2092  HG2 ARG A 135      46.290  33.010  80.210  1.00  0.00           H
ATOM   2093  CD  ARG A 135      44.420  33.190  79.170  1.00  0.00           C
ATOM   2094  HD1 ARG A 135      44.640  34.250  79.010  1.00  0.00           H
ATOM   2095  HD2 ARG A 135      43.990  32.810  78.250  1.00  0.00           H
ATOM   2096  NE  ARG A 135      43.470  33.050  80.270  1.00  0.00           N
ATOM   2097  HE  ARG A 135      43.720  32.460  81.060  1.00  0.00           H
ATOM   2098  CZ  ARG A 135      42.290  33.660  80.300  1.00  0.00           C
ATOM   2099  NH1 ARG A 135      41.920  34.440  79.310  1.00  0.00           N
ATOM   2100 HH11 ARG A 135      42.540  34.590  78.500  1.00  0.00           H
ATOM   2101 HH12 ARG A 135      41.000  34.900  79.330  1.00  0.00           H
ATOM   2102  NH2 ARG A 135      41.480  33.470  81.330  1.00  0.00           N
ATOM   2103 HH21 ARG A 135      41.760  32.860  82.100  1.00  0.00           H
ATOM   2104 HH22 ARG A 135      40.560  33.930  81.350  1.00  0.00           H
ATOM   2105  C   ARG A 135      47.760  34.430  78.410  1.00  0.00           C
ATOM   2106  O   ARG A 135      47.250  35.380  79.000  1.00  0.00           O
ATOM   2107  N   SER A 136      49.060  34.130  78.500  1.00  0.00           N
ATOM   2108  H   SER A 136      49.530  33.410  77.960  1.00  0.00           H
ATOM   2109  CA  SER A 136      49.920  34.870  79.410  1.00  0.00           C
ATOM   2110  HA  SER A 136      49.470  34.800  80.410  1.00  0.00           H
ATOM   2111  CB  SER A 136      51.320  34.230  79.460  1.00  0.00           C
ATOM   2112  HB1 SER A 136      51.820  34.520  80.380  1.00  0.00           H
ATOM   2113  HB2 SER A 136      51.220  33.150  79.470  1.00  0.00           H
ATOM   2114  OG  SER A 136      52.120  34.630  78.350  1.00  0.00           O
ATOM   2115  HG  SER A 136      51.740  34.240  77.530  1.00  0.00           H
ATOM   2116  C   SER A 136      50.010  36.340  79.080  1.00  0.00           C
ATOM   2117  O   SER A 136      50.300  37.160  79.960  1.00  0.00           O
ATOM   2118  N   TYR A 137      49.750  36.700  77.820  1.00  0.00           N
ATOM   2119  H   TYR A 137      49.560  36.040  77.070  1.00  0.00           H
ATOM   2120  CA  TYR A 137      49.750  38.090  77.380  1.00  0.00           C
ATOM   2121  HA  TYR A 137      50.210  38.670  78.180  1.00  0.00           H
ATOM   2122  CB  TYR A 137      50.530  38.220  76.070  1.00  0.00           C
ATOM   2123  HB1 TYR A 137      50.040  37.620  75.310  1.00  0.00           H
ATOM   2124  HB2 TYR A 137      50.500  39.250  75.740  1.00  0.00           H
ATOM   2125  CG  TYR A 137      51.980  37.800  76.170  1.00  0.00           C
ATOM   2126  CD1 TYR A 137      52.760  38.130  77.270  1.00  0.00           C
ATOM   2127  HD1 TYR A 137      52.320  38.680  78.090  1.00  0.00           H
ATOM   2128  CE1 TYR A 137      54.100  37.730  77.340  1.00  0.00           C
ATOM   2129  HE1 TYR A 137      54.700  37.990  78.200  1.00  0.00           H
ATOM   2130  CZ  TYR A 137      54.650  37.010  76.280  1.00  0.00           C
ATOM   2131  OH  TYR A 137      55.970  36.610  76.330  1.00  0.00           O
ATOM   2132  HH  TYR A 137      56.490  37.250  76.850  1.00  0.00           H
ATOM   2133  CE2 TYR A 137      53.890  36.680  75.200  1.00  0.00           C
ATOM   2134  HE2 TYR A 137      54.320  36.110  74.400  1.00  0.00           H
ATOM   2135  CD2 TYR A 137      52.570  37.070  75.140  1.00  0.00           C
ATOM   2136  HD2 TYR A 137      51.980  36.800  74.270  1.00  0.00           H
ATOM   2137  C   TYR A 137      48.340  38.640  77.160  1.00  0.00           C
ATOM   2138  O   TYR A 137      48.200  39.810  76.770  1.00  0.00           O
ATOM   2139  N   GLY A 138      47.310  37.830  77.360  1.00  0.00           N
ATOM   2140  H   GLY A 138      47.390  36.890  77.720  1.00  0.00           H
ATOM   2141  CA  GLY A 138      45.950  38.260  77.110  1.00  0.00           C
ATOM   2142  HA1 GLY A 138      45.260  37.490  77.470  1.00  0.00           H
ATOM   2143  HA2 GLY A 138      45.740  39.160  77.690  1.00  0.00           H
ATOM   2144  C   GLY A 138      45.660  38.530  75.650  1.00  0.00           C
ATOM   2145  O   GLY A 138      44.940  39.490  75.330  1.00  0.00           O
ATOM   2146  N   ILE A 139      46.190  37.710  74.740  1.00  0.00           N
ATOM   2147  H   ILE A 139      46.730  36.880  74.970  1.00  0.00           H
ATOM   2148  CA  ILE A 139      46.020  37.950  73.300  1.00  0.00           C
ATOM   2149  HA  ILE A 139      45.310  38.770  73.160  1.00  0.00           H
ATOM   2150  CB  ILE A 139      47.350  38.410  72.650  1.00  0.00           C
ATOM   2151  HB  ILE A 139      47.140  38.640  71.600  1.00  0.00           H
ATOM   2152  CG2 ILE A 139      47.880  39.690  73.280  1.00  0.00           C
ATOM   2153 HG21 ILE A 139      48.810  39.980  72.790  1.00  0.00           H
ATOM   2154 HG22 ILE A 139      47.140  40.480  73.160  1.00  0.00           H
ATOM   2155 HG23 ILE A 139      48.060  39.510  74.350  1.00  0.00           H
ATOM   2156  CG1 ILE A 139      48.390  37.290  72.670  1.00  0.00           C
ATOM   2157 HG11 ILE A 139      48.520  36.950  73.700  1.00  0.00           H
ATOM   2158 HG12 ILE A 139      48.000  36.440  72.110  1.00  0.00           H
ATOM   2159  CD  ILE A 139      49.730  37.730  72.100  1.00  0.00           C
ATOM   2160  HD1 ILE A 139      50.440  36.900  72.140  1.00  0.00           H
ATOM   2161  HD2 ILE A 139      49.610  38.040  71.060  1.00  0.00           H
ATOM   2162  HD3 ILE A 139      50.120  38.570  72.680  1.00  0.00           H
ATOM   2163  C   ILE A 139      45.470  36.710  72.650  1.00  0.00           C
ATOM   2164  O   ILE A 139      45.620  35.580  73.170  1.00  0.00           O
ATOM   2165  N   PRO A 140      44.860  36.850  71.460  1.00  0.00           N
ATOM   2166  CD  PRO A 140      44.440  38.110  70.830  1.00  0.00           C
ATOM   2167  HD1 PRO A 140      45.250  38.570  70.260  1.00  0.00           H
ATOM   2168  HD2 PRO A 140      44.120  38.850  71.550  1.00  0.00           H
ATOM   2169  CG  PRO A 140      43.310  37.690  69.930  1.00  0.00           C
ATOM   2170  HG1 PRO A 140      43.280  38.300  69.030  1.00  0.00           H
ATOM   2171  HG2 PRO A 140      42.360  37.820  70.430  1.00  0.00           H
ATOM   2172  CB  PRO A 140      43.540  36.260  69.590  1.00  0.00           C
ATOM   2173  HB1 PRO A 140      44.050  36.160  68.630  1.00  0.00           H
ATOM   2174  HB2 PRO A 140      42.590  35.720  69.500  1.00  0.00           H
ATOM   2175  CA  PRO A 140      44.390  35.660  70.730  1.00  0.00           C
ATOM   2176  HA  PRO A 140      43.840  34.980  71.360  1.00  0.00           H
ATOM   2177  C   PRO A 140      45.550  34.860  70.150  1.00  0.00           C
ATOM   2178  O   PRO A 140      46.620  35.390  69.870  1.00  0.00           O
ATOM   2179  N   PHE A 141      45.300  33.560  69.960  1.00  0.00           N
ATOM   2180  H   PHE A 141      44.460  33.110  70.300  1.00  0.00           H
ATOM   2181  CA  PHE A 141      46.210  32.660  69.270  1.00  0.00           C
ATOM   2182  HA  PHE A 141      47.100  33.230  68.980  1.00  0.00           H
ATOM   2183  CB  PHE A 141      46.660  31.500  70.160  1.00  0.00           C
ATOM   2184  HB1 PHE A 141      47.310  31.890  70.940  1.00  0.00           H
ATOM   2185  HB2 PHE A 141      45.790  31.070  70.660  1.00  0.00           H
ATOM   2186  CG  PHE A 141      47.380  30.410  69.410  1.00  0.00           C
ATOM   2187  CD1 PHE A 141      48.540  30.680  68.710  1.00  0.00           C
ATOM   2188  HD1 PHE A 141      48.940  31.690  68.700  1.00  0.00           H
ATOM   2189  CE1 PHE A 141      49.210  29.690  68.020  1.00  0.00           C
ATOM   2190  HE1 PHE A 141      50.110  29.920  67.470  1.00  0.00           H
ATOM   2191  CZ  PHE A 141      48.720  28.390  68.030  1.00  0.00           C
ATOM   2192  HZ  PHE A 141      49.220  27.610  67.480  1.00  0.00           H
ATOM   2193  CE2 PHE A 141      47.570  28.100  68.750  1.00  0.00           C
ATOM   2194  HE2 PHE A 141      47.190  27.090  68.780  1.00  0.00           H
ATOM   2195  CD2 PHE A 141      46.900  29.110  69.430  1.00  0.00           C
ATOM   2196  HD2 PHE A 141      46.010  28.870  69.980  1.00  0.00           H
ATOM   2197  C   PHE A 141      45.500  32.090  68.040  1.00  0.00           C
ATOM   2198  O   PHE A 141      44.380  31.580  68.160  1.00  0.00           O
ATOM   2199  N   ILE A 142      46.140  32.220  66.880  1.00  0.00           N
ATOM   2200  H   ILE A 142      47.040  32.680  66.780  1.00  0.00           H
ATOM   2201  CA  ILE A 142      45.600  31.700  65.630  1.00  0.00           C
ATOM   2202  HA  ILE A 142      44.660  31.170  65.830  1.00  0.00           H
ATOM   2203  CB  ILE A 142      45.290  32.840  64.640  1.00  0.00           C
ATOM   2204  HB  ILE A 142      46.220  33.340  64.390  1.00  0.00           H
ATOM   2205  CG2 ILE A 142      44.690  32.290  63.350  1.00  0.00           C
ATOM   2206 HG21 ILE A 142      44.470  33.100  62.660  1.00  0.00           H
ATOM   2207 HG22 ILE A 142      45.390  31.600  62.880  1.00  0.00           H
ATOM   2208 HG23 ILE A 142      43.760  31.750  63.580  1.00  0.00           H
ATOM   2209  CG1 ILE A 142      44.360  33.880  65.270  1.00  0.00           C
ATOM   2210 HG11 ILE A 142      44.800  34.230  66.200  1.00  0.00           H
ATOM   2211 HG12 ILE A 142      44.290  34.740  64.610  1.00  0.00           H
ATOM   2212  CD  ILE A 142      42.970  33.370  65.550  1.00  0.00           C
ATOM   2213  HD1 ILE A 142      42.370  34.170  66.000  1.00  0.00           H
ATOM   2214  HD2 ILE A 142      42.500  33.050  64.620  1.00  0.00           H
ATOM   2215  HD3 ILE A 142      43.020  32.540  66.240  1.00  0.00           H
ATOM   2216  C   ILE A 142      46.630  30.750  65.020  1.00  0.00           C
ATOM   2217  O   ILE A 142      47.780  31.130  64.840  1.00  0.00           O
ATOM   2218  N   GLU A 143      46.190  29.520  64.730  1.00  0.00           N
ATOM   2219  H   GLU A 143      45.280  29.160  65.000  1.00  0.00           H
ATOM   2220  CA  GLU A 143      47.010  28.580  63.970  1.00  0.00           C
ATOM   2221  HA  GLU A 143      48.050  28.710  64.280  1.00  0.00           H
ATOM   2222  CB  GLU A 143      46.540  27.160  64.210  1.00  0.00           C
ATOM   2223  HB1 GLU A 143      45.480  27.090  63.950  1.00  0.00           H
ATOM   2224  HB2 GLU A 143      47.070  26.490  63.530  1.00  0.00           H
ATOM   2225  CG  GLU A 143      46.700  26.630  65.600  1.00  0.00           C
ATOM   2226  HG1 GLU A 143      47.760  26.690  65.890  1.00  0.00           H
ATOM   2227  HG2 GLU A 143      46.150  27.260  66.300  1.00  0.00           H
ATOM   2228  CD  GLU A 143      46.240  25.200  65.710  1.00  0.00           C
ATOM   2229  OE1 GLU A 143      46.880  24.410  66.430  1.00  0.00           O
ATOM   2230  OE2 GLU A 143      45.240  24.860  65.040  1.00  0.00           O
ATOM   2231  C   GLU A 143      46.880  28.860  62.480  1.00  0.00           C
ATOM   2232  O   GLU A 143      45.770  29.070  61.970  1.00  0.00           O
ATOM   2233  N   THR A 144      48.000  28.840  61.760  1.00  0.00           N
ATOM   2234  H   THR A 144      48.920  28.640  62.140  1.00  0.00           H
ATOM   2235  CA  THR A 144      47.960  29.120  60.340  1.00  0.00           C
ATOM   2236  HA  THR A 144      46.910  29.020  60.060  1.00  0.00           H
ATOM   2237  CB  THR A 144      48.450  30.530  59.990  1.00  0.00           C
ATOM   2238  HB  THR A 144      48.350  30.670  58.920  1.00  0.00           H
ATOM   2239  CG2 THR A 144      47.600  31.600  60.690  1.00  0.00           C
ATOM   2240 HG21 THR A 144      47.970  32.600  60.430  1.00  0.00           H
ATOM   2241 HG22 THR A 144      46.560  31.510  60.380  1.00  0.00           H
ATOM   2242 HG23 THR A 144      47.660  31.470  61.770  1.00  0.00           H
ATOM   2243  OG1 THR A 144      49.820  30.690  60.370  1.00  0.00           O
ATOM   2244  HG1 THR A 144      50.400  30.340  59.660  1.00  0.00           H
ATOM   2245  C   THR A 144      48.830  28.140  59.550  1.00  0.00           C
ATOM   2246  O   THR A 144      49.770  27.520  60.070  1.00  0.00           O
ATOM   2247  N   SER A 145      48.520  28.060  58.260  1.00  0.00           N
ATOM   2248  H   SER A 145      47.630  28.380  57.870  1.00  0.00           H
ATOM   2249  CA  SER A 145      49.430  27.480  57.270  1.00  0.00           C
ATOM   2250  HA  SER A 145      50.420  27.390  57.700  1.00  0.00           H
ATOM   2251  CB  SER A 145      49.000  26.090  56.840  1.00  0.00           C
ATOM   2252  HB1 SER A 145      49.150  25.380  57.660  1.00  0.00           H
ATOM   2253  HB2 SER A 145      47.930  26.080  56.620  1.00  0.00           H
ATOM   2254  OG  SER A 145      49.730  25.680  55.700  1.00  0.00           O
ATOM   2255  HG  SER A 145      50.580  25.270  55.990  1.00  0.00           H
ATOM   2256  C   SER A 145      49.390  28.410  56.080  1.00  0.00           C
ATOM   2257  O   SER A 145      48.350  28.540  55.420  1.00  0.00           O
ATOM   2258  N   ALA A 146      50.520  29.060  55.790  1.00  0.00           N
ATOM   2259  H   ALA A 146      51.360  29.060  56.370  1.00  0.00           H
ATOM   2260  CA  ALA A 146      50.600  29.820  54.560  1.00  0.00           C
ATOM   2261  HA  ALA A 146      49.740  30.520  54.540  1.00  0.00           H
ATOM   2262  CB  ALA A 146      51.880  30.630  54.510  1.00  0.00           C
ATOM   2263  HB1 ALA A 146      51.920  31.210  53.590  1.00  0.00           H
ATOM   2264  HB2 ALA A 146      51.920  31.310  55.360  1.00  0.00           H
ATOM   2265  HB3 ALA A 146      52.730  29.950  54.560  1.00  0.00           H
ATOM   2266  C   ALA A 146      50.500  28.930  53.340  1.00  0.00           C
ATOM   2267  O   ALA A 146      50.150  29.400  52.260  1.00  0.00           O
ATOM   2268  N   LYS A 147      50.810  27.640  53.490  1.00  0.00           N
ATOM   2269  H   LYS A 147      51.100  27.220  54.370  1.00  0.00           H
ATOM   2270  CA  LYS A 147      50.770  26.740  52.350  1.00  0.00           C
ATOM   2271  HA  LYS A 147      51.230  27.230  51.490  1.00  0.00           H
ATOM   2272  CB  LYS A 147      51.580  25.480  52.660  1.00  0.00           C
ATOM   2273  HB1 LYS A 147      52.570  25.760  53.010  1.00  0.00           H
ATOM   2274  HB2 LYS A 147      51.090  24.930  53.470  1.00  0.00           H
ATOM   2275  CG  LYS A 147      51.730  24.560  51.460  1.00  0.00           C
ATOM   2276  HG1 LYS A 147      50.760  24.170  51.160  1.00  0.00           H
ATOM   2277  HG2 LYS A 147      52.120  25.120  50.610  1.00  0.00           H
ATOM   2278  CD  LYS A 147      52.650  23.400  51.790  1.00  0.00           C
ATOM   2279  HD1 LYS A 147      53.570  23.780  52.230  1.00  0.00           H
ATOM   2280  HD2 LYS A 147      52.170  22.760  52.530  1.00  0.00           H
ATOM   2281  CE  LYS A 147      52.980  22.590  50.550  1.00  0.00           C
ATOM   2282  HE1 LYS A 147      52.090  22.070  50.190  1.00  0.00           H
ATOM   2283  HE2 LYS A 147      53.290  23.260  49.740  1.00  0.00           H
ATOM   2284  NZ  LYS A 147      54.060  21.610  50.830  1.00  0.00           N
ATOM   2285  HZ1 LYS A 147      54.280  21.070  49.970  1.00  0.00           H
ATOM   2286  HZ2 LYS A 147      54.910  22.120  51.140  1.00  0.00           H
ATOM   2287  HZ3 LYS A 147      53.750  20.960  51.580  1.00  0.00           H
ATOM   2288  C   LYS A 147      49.330  26.400  51.950  1.00  0.00           C
ATOM   2289  O   LYS A 147      48.970  26.490  50.780  1.00  0.00           O
ATOM   2290  N   THR A 148      48.500  26.040  52.930  1.00  0.00           N
ATOM   2291  H   THR A 148      48.760  25.960  53.900  1.00  0.00           H
ATOM   2292  CA  THR A 148      47.100  25.700  52.640  1.00  0.00           C
ATOM   2293  HA  THR A 148      47.110  25.320  51.610  1.00  0.00           H
ATOM   2294  CB  THR A 148      46.600  24.650  53.630  1.00  0.00           C
ATOM   2295  HB  THR A 148      45.620  24.310  53.280  1.00  0.00           H
ATOM   2296  CG2 THR A 148      47.530  23.430  53.700  1.00  0.00           C
ATOM   2297 HG21 THR A 148      47.130  22.700  54.410  1.00  0.00           H
ATOM   2298 HG22 THR A 148      47.600  22.970  52.710  1.00  0.00           H
ATOM   2299 HG23 THR A 148      48.530  23.750  54.020  1.00  0.00           H
ATOM   2300  OG1 THR A 148      46.490  25.250  54.920  1.00  0.00           O
ATOM   2301  HG1 THR A 148      46.170  24.580  55.560  1.00  0.00           H
ATOM   2302  C   THR A 148      46.170  26.890  52.730  1.00  0.00           C
ATOM   2303  O   THR A 148      45.000  26.760  52.340  1.00  0.00           O
ATOM   2304  N   ARG A 149      46.640  28.020  53.260  1.00  0.00           N
ATOM   2305  H   ARG A 149      47.610  28.110  53.540  1.00  0.00           H
ATOM   2306  CA  ARG A 149      45.870  29.240  53.500  1.00  0.00           C
ATOM   2307  HA  ARG A 149      46.620  30.010  53.660  1.00  0.00           H
ATOM   2308  CB  ARG A 149      45.030  29.720  52.300  1.00  0.00           C
ATOM   2309  HB1 ARG A 149      45.510  29.410  51.380  1.00  0.00           H
ATOM   2310  HB2 ARG A 149      44.050  29.250  52.330  1.00  0.00           H
ATOM   2311  CG  ARG A 149      44.850  31.230  52.290  1.00  0.00           C
ATOM   2312  HG1 ARG A 149      44.160  31.510  53.080  1.00  0.00           H
ATOM   2313  HG2 ARG A 149      45.810  31.690  52.520  1.00  0.00           H
ATOM   2314  CD  ARG A 149      44.340  31.780  50.960  1.00  0.00           C
ATOM   2315  HD1 ARG A 149      44.910  31.380  50.130  1.00  0.00           H
ATOM   2316  HD2 ARG A 149      43.300  31.490  50.800  1.00  0.00           H
ATOM   2317  NE  ARG A 149      44.450  33.240  51.010  1.00  0.00           N
ATOM   2318  HE  ARG A 149      45.270  33.660  50.600  1.00  0.00           H
ATOM   2319  CZ  ARG A 149      43.540  34.030  51.570  1.00  0.00           C
ATOM   2320  NH1 ARG A 149      42.440  33.510  52.100  1.00  0.00           N
ATOM   2321 HH11 ARG A 149      42.280  32.510  52.070  1.00  0.00           H
ATOM   2322 HH12 ARG A 149      41.740  34.130  52.530  1.00  0.00           H
ATOM   2323  NH2 ARG A 149      43.750  35.340  51.610  1.00  0.00           N
ATOM   2324 HH21 ARG A 149      44.600  35.730  51.210  1.00  0.00           H
ATOM   2325 HH22 ARG A 149      43.050  35.950  52.040  1.00  0.00           H
ATOM   2326  C   ARG A 149      45.030  29.150  54.780  1.00  0.00           C
ATOM   2327  O   ARG A 149      44.390  30.140  55.150  1.00  0.00           O
ATOM   2328  N   GLN A 150      45.040  28.020  55.470  1.00  0.00           N
ATOM   2329  H   GLN A 150      45.580  27.190  55.210  1.00  0.00           H
ATOM   2330  CA  GLN A 150      44.260  27.870  56.720  1.00  0.00           C
ATOM   2331  HA  GLN A 150      43.210  27.940  56.460  1.00  0.00           H
ATOM   2332  CB  GLN A 150      44.510  26.510  57.420  1.00  0.00           C
ATOM   2333  HB1 GLN A 150      43.870  25.760  56.940  1.00  0.00           H
ATOM   2334  HB2 GLN A 150      45.540  26.210  57.240  1.00  0.00           H
ATOM   2335  CG  GLN A 150      44.240  26.510  58.940  1.00  0.00           C
ATOM   2336  HG1 GLN A 150      44.440  27.520  59.290  1.00  0.00           H
ATOM   2337  HG2 GLN A 150      43.180  26.340  59.060  1.00  0.00           H
ATOM   2338  CD  GLN A 150      44.940  25.570  59.900  1.00  0.00           C
ATOM   2339  OE1 GLN A 150      45.910  24.870  59.620  1.00  0.00           O
ATOM   2340  NE2 GLN A 150      44.410  25.510  61.110  1.00  0.00           N
ATOM   2341 HE21 GLN A 150      43.600  26.100  61.340  1.00  0.00           H
ATOM   2342 HE22 GLN A 150      44.790  24.890  61.820  1.00  0.00           H
ATOM   2343  C   GLN A 150      44.680  28.960  57.710  1.00  0.00           C
ATOM   2344  O   GLN A 150      45.840  29.140  57.940  1.00  0.00           O
ATOM   2345  N   GLY A 151      43.700  29.710  58.220  1.00  0.00           N
ATOM   2346  H   GLY A 151      42.730  29.640  57.910  1.00  0.00           H
ATOM   2347  CA  GLY A 151      43.920  30.680  59.250  1.00  0.00           C
ATOM   2348  HA1 GLY A 151      42.980  30.840  59.780  1.00  0.00           H
ATOM   2349  HA2 GLY A 151      44.610  30.250  59.980  1.00  0.00           H
ATOM   2350  C   GLY A 151      44.460  32.020  58.810  1.00  0.00           C
ATOM   2351  O   GLY A 151      44.560  32.930  59.650  1.00  0.00           O
ATOM   2352  N   VAL A 152      44.820  32.180  57.540  1.00  0.00           N
ATOM   2353  H   VAL A 152      44.670  31.510  56.800  1.00  0.00           H
ATOM   2354  CA  VAL A 152      45.500  33.410  57.110  1.00  0.00           C
ATOM   2355  HA  VAL A 152      46.360  33.560  57.740  1.00  0.00           H
ATOM   2356  CB  VAL A 152      45.980  33.290  55.660  1.00  0.00           C
ATOM   2357  HB  VAL A 152      45.160  32.980  55.010  1.00  0.00           H
ATOM   2358  CG1 VAL A 152      46.500  34.650  55.180  1.00  0.00           C
ATOM   2359 HG11 VAL A 152      46.840  34.560  54.150  1.00  0.00           H
ATOM   2360 HG12 VAL A 152      45.690  35.380  55.230  1.00  0.00           H
ATOM   2361 HG13 VAL A 152      47.320  34.970  55.810  1.00  0.00           H
ATOM   2362  CG2 VAL A 152      47.070  32.240  55.580  1.00  0.00           C
ATOM   2363 HG21 VAL A 152      47.410  32.150  54.540  1.00  0.00           H
ATOM   2364 HG22 VAL A 152      47.900  32.530  56.220  1.00  0.00           H
ATOM   2365 HG23 VAL A 152      46.670  31.280  55.910  1.00  0.00           H
ATOM   2366  C   VAL A 152      44.590  34.620  57.300  1.00  0.00           C
ATOM   2367  O   VAL A 152      44.970  35.610  57.930  1.00  0.00           O
ATOM   2368  N   ASP A 153      43.370  34.570  56.750  1.00  0.00           N
ATOM   2369  H   ASP A 153      43.020  33.780  56.200  1.00  0.00           H
ATOM   2370  CA  ASP A 153      42.450  35.680  56.910  1.00  0.00           C
ATOM   2371  HA  ASP A 153      42.930  36.580  56.520  1.00  0.00           H
ATOM   2372  CB  ASP A 153      41.170  35.440  56.120  1.00  0.00           C
ATOM   2373  HB1 ASP A 153      40.790  34.440  56.370  1.00  0.00           H
ATOM   2374  HB2 ASP A 153      40.410  36.140  56.440  1.00  0.00           H
ATOM   2375  CG  ASP A 153      41.360  35.530  54.620  1.00  0.00           C
ATOM   2376  OD1 ASP A 153      42.300  36.220  54.170  1.00  0.00           O
ATOM   2377  OD2 ASP A 153      40.560  34.910  53.900  1.00  0.00           O
ATOM   2378  C   ASP A 153      42.120  35.880  58.380  1.00  0.00           C
ATOM   2379  O   ASP A 153      42.080  37.020  58.870  1.00  0.00           O
ATOM   2380  N   ASP A 154      41.910  34.790  59.120  1.00  0.00           N
ATOM   2381  H   ASP A 154      41.960  33.830  58.770  1.00  0.00           H
ATOM   2382  CA  ASP A 154      41.580  34.920  60.530  1.00  0.00           C
ATOM   2383  HA  ASP A 154      40.660  35.510  60.610  1.00  0.00           H
ATOM   2384  CB  ASP A 154      41.340  33.540  61.140  1.00  0.00           C
ATOM   2385  HB1 ASP A 154      40.720  32.940  60.470  1.00  0.00           H
ATOM   2386  HB2 ASP A 154      42.290  33.020  61.250  1.00  0.00           H
ATOM   2387  CG  ASP A 154      40.660  33.610  62.500  1.00  0.00           C
ATOM   2388  OD1 ASP A 154      39.990  34.620  62.800  1.00  0.00           O
ATOM   2389  OD2 ASP A 154      40.790  32.630  63.250  1.00  0.00           O
ATOM   2390  C   ASP A 154      42.670  35.660  61.290  1.00  0.00           C
ATOM   2391  O   ASP A 154      42.370  36.510  62.140  1.00  0.00           O
ATOM   2392  N   ALA A 155      43.930  35.370  60.980  1.00  0.00           N
ATOM   2393  H   ALA A 155      44.220  34.700  60.270  1.00  0.00           H
ATOM   2394  CA  ALA A 155      45.030  36.030  61.700  1.00  0.00           C
ATOM   2395  HA  ALA A 155      44.890  35.860  62.760  1.00  0.00           H
ATOM   2396  CB  ALA A 155      46.370  35.450  61.260  1.00  0.00           C
ATOM   2397  HB1 ALA A 155      47.170  35.950  61.800  1.00  0.00           H
ATOM   2398  HB2 ALA A 155      46.390  34.390  61.490  1.00  0.00           H
ATOM   2399  HB3 ALA A 155      46.500  35.600  60.180  1.00  0.00           H
ATOM   2400  C   ALA A 155      45.000  37.550  61.480  1.00  0.00           C
ATOM   2401  O   ALA A 155      45.020  38.320  62.440  1.00  0.00           O
ATOM   2402  N   PHE A 156      44.950  37.980  60.220  1.00  0.00           N
ATOM   2403  H   PHE A 156      44.900  37.380  59.410  1.00  0.00           H
ATOM   2404  CA  PHE A 156      44.970  39.420  59.930  1.00  0.00           C
ATOM   2405  HA  PHE A 156      45.770  39.860  60.520  1.00  0.00           H
ATOM   2406  CB  PHE A 156      45.240  39.630  58.450  1.00  0.00           C
ATOM   2407  HB1 PHE A 156      44.600  38.970  57.860  1.00  0.00           H
ATOM   2408  HB2 PHE A 156      44.960  40.660  58.180  1.00  0.00           H
ATOM   2409  CG  PHE A 156      46.670  39.410  58.050  1.00  0.00           C
ATOM   2410  CD1 PHE A 156      47.620  40.410  58.230  1.00  0.00           C
ATOM   2411  HD1 PHE A 156      47.330  41.370  58.640  1.00  0.00           H
ATOM   2412  CE1 PHE A 156      48.940  40.190  57.860  1.00  0.00           C
ATOM   2413  HE1 PHE A 156      49.670  40.970  58.000  1.00  0.00           H
ATOM   2414  CZ  PHE A 156      49.320  38.980  57.340  1.00  0.00           C
ATOM   2415  HZ  PHE A 156      50.350  38.810  57.070  1.00  0.00           H
ATOM   2416  CE2 PHE A 156      48.390  37.970  57.160  1.00  0.00           C
ATOM   2417  HE2 PHE A 156      48.690  37.010  56.750  1.00  0.00           H
ATOM   2418  CD2 PHE A 156      47.080  38.190  57.530  1.00  0.00           C
ATOM   2419  HD2 PHE A 156      46.350  37.390  57.420  1.00  0.00           H
ATOM   2420  C   PHE A 156      43.670  40.090  60.360  1.00  0.00           C
ATOM   2421  O   PHE A 156      43.700  41.200  60.900  1.00  0.00           O
ATOM   2422  N   TYR A 157      42.520  39.440  60.110  1.00  0.00           N
ATOM   2423  H   TYR A 157      42.450  38.530  59.670  1.00  0.00           H
ATOM   2424  CA  TYR A 157      41.250  40.070  60.480  1.00  0.00           C
ATOM   2425  HA  TYR A 157      41.270  41.060  60.030  1.00  0.00           H
ATOM   2426  CB  TYR A 157      40.040  39.320  59.940  1.00  0.00           C
ATOM   2427  HB1 TYR A 157      40.100  38.290  60.290  1.00  0.00           H
ATOM   2428  HB2 TYR A 157      39.150  39.750  60.390  1.00  0.00           H
ATOM   2429  CG  TYR A 157      39.830  39.280  58.440  1.00  0.00           C
ATOM   2430  CD1 TYR A 157      40.840  39.600  57.540  1.00  0.00           C
ATOM   2431  HD1 TYR A 157      41.800  39.920  57.920  1.00  0.00           H
ATOM   2432  CE1 TYR A 157      40.620  39.520  56.170  1.00  0.00           C
ATOM   2433  HE1 TYR A 157      41.410  39.770  55.480  1.00  0.00           H
ATOM   2434  CZ  TYR A 157      39.390  39.120  55.700  1.00  0.00           C
ATOM   2435  OH  TYR A 157      39.160  39.030  54.350  1.00  0.00           O
ATOM   2436  HH  TYR A 157      38.230  38.720  54.200  1.00  0.00           H
ATOM   2437  CE2 TYR A 157      38.380  38.790  56.570  1.00  0.00           C
ATOM   2438  HE2 TYR A 157      37.420  38.490  56.190  1.00  0.00           H
ATOM   2439  CD2 TYR A 157      38.600  38.880  57.920  1.00  0.00           C
ATOM   2440  HD2 TYR A 157      37.800  38.620  58.600  1.00  0.00           H
ATOM   2441  C   TYR A 157      41.130  40.180  62.000  1.00  0.00           C
ATOM   2442  O   TYR A 157      40.590  41.170  62.500  1.00  0.00           O
ATOM   2443  N   THR A 158      41.620  39.180  62.740  1.00  0.00           N
ATOM   2444  H   THR A 158      42.020  38.320  62.360  1.00  0.00           H
ATOM   2445  CA  THR A 158      41.590  39.270  64.200  1.00  0.00           C
ATOM   2446  HA  THR A 158      40.560  39.440  64.510  1.00  0.00           H
ATOM   2447  CB  THR A 158      42.070  37.960  64.820  1.00  0.00           C
ATOM   2448  HB  THR A 158      43.080  37.750  64.450  1.00  0.00           H
ATOM   2449  CG2 THR A 158      42.120  38.050  66.350  1.00  0.00           C
ATOM   2450 HG21 THR A 158      42.470  37.110  66.770  1.00  0.00           H
ATOM   2451 HG22 THR A 158      42.800  38.850  66.640  1.00  0.00           H
ATOM   2452 HG23 THR A 158      41.130  38.280  66.730  1.00  0.00           H
ATOM   2453  OG1 THR A 158      41.170  36.910  64.450  1.00  0.00           O
ATOM   2454  HG1 THR A 158      41.300  36.660  63.520  1.00  0.00           H
ATOM   2455  C   THR A 158      42.440  40.440  64.670  1.00  0.00           C
ATOM   2456  O   THR A 158      42.050  41.140  65.600  1.00  0.00           O
ATOM   2457  N   LEU A 159      43.600  40.660  64.060  1.00  0.00           N
ATOM   2458  H   LEU A 159      43.990  40.080  63.320  1.00  0.00           H
ATOM   2459  CA  LEU A 159      44.410  41.810  64.460  1.00  0.00           C
ATOM   2460  HA  LEU A 159      44.590  41.740  65.530  1.00  0.00           H
ATOM   2461  CB  LEU A 159      45.770  41.770  63.750  1.00  0.00           C
ATOM   2462  HB1 LEU A 159      46.250  40.820  63.960  1.00  0.00           H
ATOM   2463  HB2 LEU A 159      45.590  41.800  62.670  1.00  0.00           H
ATOM   2464  CG  LEU A 159      46.700  42.920  64.130  1.00  0.00           C
ATOM   2465  HG  LEU A 159      46.220  43.850  63.850  1.00  0.00           H
ATOM   2466  CD1 LEU A 159      46.940  42.980  65.640  1.00  0.00           C
ATOM   2467 HD11 LEU A 159      47.610  43.810  65.870  1.00  0.00           H
ATOM   2468 HD12 LEU A 159      45.990  43.140  66.170  1.00  0.00           H
ATOM   2469 HD13 LEU A 159      47.390  42.050  65.990  1.00  0.00           H
ATOM   2470  CD2 LEU A 159      48.010  42.780  63.380  1.00  0.00           C
ATOM   2471 HD21 LEU A 159      48.680  43.600  63.670  1.00  0.00           H
ATOM   2472 HD22 LEU A 159      48.480  41.830  63.630  1.00  0.00           H
ATOM   2473 HD23 LEU A 159      47.820  42.820  62.300  1.00  0.00           H
ATOM   2474  C   LEU A 159      43.690  43.120  64.200  1.00  0.00           C
ATOM   2475  O   LEU A 159      43.730  44.030  65.040  1.00  0.00           O
ATOM   2476  N   VAL A 160      43.040  43.250  63.040  1.00  0.00           N
ATOM   2477  H   VAL A 160      43.040  42.550  62.300  1.00  0.00           H
ATOM   2478  CA  VAL A 160      42.230  44.440  62.780  1.00  0.00           C
ATOM   2479  HA  VAL A 160      42.890  45.320  62.800  1.00  0.00           H
ATOM   2480  CB  VAL A 160      41.610  44.380  61.360  1.00  0.00           C
ATOM   2481  HB  VAL A 160      41.100  43.410  61.270  1.00  0.00           H
ATOM   2482  CG1 VAL A 160      40.590  45.500  61.170  1.00  0.00           C
ATOM   2483 HG11 VAL A 160      40.160  45.430  60.160  1.00  0.00           H
ATOM   2484 HG12 VAL A 160      39.790  45.410  61.900  1.00  0.00           H
ATOM   2485 HG13 VAL A 160      41.070  46.470  61.290  1.00  0.00           H
ATOM   2486  CG2 VAL A 160      42.680  44.480  60.320  1.00  0.00           C
ATOM   2487 HG21 VAL A 160      42.230  44.430  59.330  1.00  0.00           H
ATOM   2488 HG22 VAL A 160      43.210  45.430  60.430  1.00  0.00           H
ATOM   2489 HG23 VAL A 160      43.380  43.660  60.440  1.00  0.00           H
ATOM   2490  C   VAL A 160      41.180  44.620  63.850  1.00  0.00           C
ATOM   2491  O   VAL A 160      40.950  45.740  64.340  1.00  0.00           O
ATOM   2492  N   ARG A 161      40.510  43.530  64.230  1.00  0.00           N
ATOM   2493  H   ARG A 161      40.640  42.600  63.840  1.00  0.00           H
ATOM   2494  CA  ARG A 161      39.500  43.640  65.290  1.00  0.00           C
ATOM   2495  HA  ARG A 161      38.790  44.420  65.000  1.00  0.00           H
ATOM   2496  CB  ARG A 161      38.730  42.320  65.410  1.00  0.00           C
ATOM   2497  HB1 ARG A 161      39.440  41.510  65.580  1.00  0.00           H
ATOM   2498  HB2 ARG A 161      38.080  42.360  66.280  1.00  0.00           H
ATOM   2499  CG  ARG A 161      37.900  42.010  64.170  1.00  0.00           C
ATOM   2500  HG1 ARG A 161      37.070  42.710  64.120  1.00  0.00           H
ATOM   2501  HG2 ARG A 161      38.510  42.170  63.280  1.00  0.00           H
ATOM   2502  CD  ARG A 161      37.370  40.580  64.170  1.00  0.00           C
ATOM   2503  HD1 ARG A 161      38.190  39.870  64.210  1.00  0.00           H
ATOM   2504  HD2 ARG A 161      36.750  40.410  65.040  1.00  0.00           H
ATOM   2505  NE  ARG A 161      36.590  40.350  62.940  1.00  0.00           N
ATOM   2506  HE  ARG A 161      35.900  41.050  62.700  1.00  0.00           H
ATOM   2507  CZ  ARG A 161      36.720  39.300  62.130  1.00  0.00           C
ATOM   2508  NH1 ARG A 161      37.580  38.320  62.430  1.00  0.00           N
ATOM   2509 HH11 ARG A 161      38.140  38.360  63.270  1.00  0.00           H
ATOM   2510 HH12 ARG A 161      37.660  37.520  61.790  1.00  0.00           H
ATOM   2511  NH2 ARG A 161      35.980  39.220  61.050  1.00  0.00           N
ATOM   2512 HH21 ARG A 161      35.300  39.960  60.830  1.00  0.00           H
ATOM   2513 HH22 ARG A 161      36.070  38.420  60.420  1.00  0.00           H
ATOM   2514  C   ARG A 161      40.120  44.050  66.610  1.00  0.00           C
ATOM   2515  O   ARG A 161      39.490  44.800  67.380  1.00  0.00           O
ATOM   2516  N   GLU A 162      41.340  43.590  66.900  1.00  0.00           N
ATOM   2517  H   GLU A 162      41.870  42.950  66.300  1.00  0.00           H
ATOM   2518  CA  GLU A 162      42.010  44.000  68.130  1.00  0.00           C
ATOM   2519  HA  GLU A 162      41.330  43.810  68.970  1.00  0.00           H
ATOM   2520  CB  GLU A 162      43.280  43.170  68.350  1.00  0.00           C
ATOM   2521  HB1 GLU A 162      43.830  43.120  67.390  1.00  0.00           H
ATOM   2522  HB2 GLU A 162      43.920  43.690  69.050  1.00  0.00           H
ATOM   2523  CG  GLU A 162      43.050  41.750  68.840  1.00  0.00           C
ATOM   2524  HG1 GLU A 162      42.400  41.230  68.150  1.00  0.00           H
ATOM   2525  HG2 GLU A 162      44.010  41.220  68.850  1.00  0.00           H
ATOM   2526  CD  GLU A 162      42.460  41.700  70.240  1.00  0.00           C
ATOM   2527  OE1 GLU A 162      41.250  41.390  70.350  1.00  0.00           O
ATOM   2528  OE2 GLU A 162      43.180  42.000  71.220  1.00  0.00           O
ATOM   2529  C   GLU A 162      42.350  45.480  68.120  1.00  0.00           C
ATOM   2530  O   GLU A 162      42.250  46.150  69.150  1.00  0.00           O
ATOM   2531  N   ILE A 163      42.770  45.990  66.960  1.00  0.00           N
ATOM   2532  H   ILE A 163      42.910  45.450  66.110  1.00  0.00           H
ATOM   2533  CA  ILE A 163      43.040  47.420  66.840  1.00  0.00           C
ATOM   2534  HA  ILE A 163      43.750  47.710  67.620  1.00  0.00           H
ATOM   2535  CB  ILE A 163      43.690  47.730  65.480  1.00  0.00           C
ATOM   2536  HB  ILE A 163      43.060  47.300  64.700  1.00  0.00           H
ATOM   2537  CG2 ILE A 163      43.780  49.240  65.250  1.00  0.00           C
ATOM   2538 HG21 ILE A 163      44.230  49.430  64.290  1.00  0.00           H
ATOM   2539 HG22 ILE A 163      42.770  49.670  65.260  1.00  0.00           H
ATOM   2540 HG23 ILE A 163      44.380  49.700  66.040  1.00  0.00           H
ATOM   2541  CG1 ILE A 163      45.060  47.090  65.380  1.00  0.00           C
ATOM   2542 HG11 ILE A 163      45.750  47.590  66.060  1.00  0.00           H
ATOM   2543 HG12 ILE A 163      45.000  46.050  65.700  1.00  0.00           H
ATOM   2544  CD  ILE A 163      45.610  47.150  63.980  1.00  0.00           C
ATOM   2545  HD1 ILE A 163      46.590  46.680  63.960  1.00  0.00           H
ATOM   2546  HD2 ILE A 163      44.940  46.630  63.300  1.00  0.00           H
ATOM   2547  HD3 ILE A 163      45.690  48.190  63.680  1.00  0.00           H
ATOM   2548  C   ILE A 163      41.780  48.240  67.050  1.00  0.00           C
ATOM   2549  O   ILE A 163      41.790  49.270  67.730  1.00  0.00           O
ATOM   2550  N   ARG A 164      40.660  47.790  66.480  1.00  0.00           N
ATOM   2551  H   ARG A 164      40.610  46.950  65.880  1.00  0.00           H
ATOM   2552  CA  ARG A 164      39.390  48.490  66.650  1.00  0.00           C
ATOM   2553  HA  ARG A 164      39.510  49.510  66.280  1.00  0.00           H
ATOM   2554  CB  ARG A 164      38.300  47.780  65.860  1.00  0.00           C
ATOM   2555  HB1 ARG A 164      38.380  46.700  66.040  1.00  0.00           H
ATOM   2556  HB2 ARG A 164      37.330  48.080  66.250  1.00  0.00           H
ATOM   2557  CG  ARG A 164      38.320  48.020  64.390  1.00  0.00           C
ATOM   2558  HG1 ARG A 164      38.470  49.080  64.190  1.00  0.00           H
ATOM   2559  HG2 ARG A 164      39.140  47.480  63.930  1.00  0.00           H
ATOM   2560  CD  ARG A 164      37.010  47.560  63.800  1.00  0.00           C
ATOM   2561  HD1 ARG A 164      36.680  46.650  64.310  1.00  0.00           H
ATOM   2562  HD2 ARG A 164      36.250  48.320  64.000  1.00  0.00           H
ATOM   2563  NE  ARG A 164      37.070  47.320  62.370  1.00  0.00           N
ATOM   2564  HE  ARG A 164      37.480  48.030  61.780  1.00  0.00           H
ATOM   2565  CZ  ARG A 164      36.620  46.210  61.810  1.00  0.00           C
ATOM   2566  NH1 ARG A 164      36.090  45.240  62.560  1.00  0.00           N
ATOM   2567 HH11 ARG A 164      36.030  45.370  63.570  1.00  0.00           H
ATOM   2568 HH12 ARG A 164      35.750  44.380  62.130  1.00  0.00           H
ATOM   2569  NH2 ARG A 164      36.700  46.060  60.500  1.00  0.00           N
ATOM   2570 HH21 ARG A 164      37.110  46.790  59.920  1.00  0.00           H
ATOM   2571 HH22 ARG A 164      36.350  45.200  60.060  1.00  0.00           H
ATOM   2572  C   ARG A 164      38.990  48.530  68.120  1.00  0.00           C
ATOM   2573  O   ARG A 164      38.540  49.580  68.610  1.00  0.00           O
ATOM   2574  N   LYS A 165      39.100  47.410  68.810  1.00  0.00           N
ATOM   2575  H   LYS A 165      39.360  46.510  68.400  1.00  0.00           H
ATOM   2576  CA  LYS A 165      38.870  47.360  70.250  1.00  0.00           C
ATOM   2577  HA  LYS A 165      37.830  47.590  70.440  1.00  0.00           H
ATOM   2578  CB  LYS A 165      39.210  45.960  70.770  1.00  0.00           C
ATOM   2579  HB1 LYS A 165      38.520  45.250  70.320  1.00  0.00           H
ATOM   2580  HB2 LYS A 165      40.200  45.700  70.420  1.00  0.00           H
ATOM   2581  CG  LYS A 165      39.170  45.820  72.280  1.00  0.00           C
ATOM   2582  HG1 LYS A 165      39.930  46.460  72.720  1.00  0.00           H
ATOM   2583  HG2 LYS A 165      38.200  46.160  72.650  1.00  0.00           H
ATOM   2584  CD  LYS A 165      39.390  44.370  72.700  1.00  0.00           C
ATOM   2585  HD1 LYS A 165      40.460  44.160  72.730  1.00  0.00           H
ATOM   2586  HD2 LYS A 165      39.030  44.230  73.720  1.00  0.00           H
ATOM   2587  CE  LYS A 165      38.710  43.380  71.770  1.00  0.00           C
ATOM   2588  HE1 LYS A 165      37.630  43.500  71.860  1.00  0.00           H
ATOM   2589  HE2 LYS A 165      38.980  43.610  70.740  1.00  0.00           H
ATOM   2590  NZ  LYS A 165      39.080  41.970  72.070  1.00  0.00           N
ATOM   2591  HZ1 LYS A 165      38.260  41.350  71.900  1.00  0.00           H
ATOM   2592  HZ2 LYS A 165      39.860  41.680  71.460  1.00  0.00           H
ATOM   2593  HZ3 LYS A 165      39.370  41.890  73.070  1.00  0.00           H
ATOM   2594  C   LYS A 165      39.710  48.410  70.960  1.00  0.00           C
ATOM   2595  O   LYS A 165      39.230  49.160  71.820  1.00  0.00           O
ATOM   2596  N   HIE A 166      40.990  48.490  70.600  1.00  0.00           N
ATOM   2597  H   HIE A 166      41.420  47.940  69.850  1.00  0.00           H
ATOM   2598  CA  HIE A 166      41.920  49.410  71.260  1.00  0.00           C
ATOM   2599  HA  HIE A 166      41.810  49.290  72.340  1.00  0.00           H
ATOM   2600  CB  HIE A 166      43.350  49.060  70.860  1.00  0.00           C
ATOM   2601  HB1 HIE A 166      43.540  48.010  71.070  1.00  0.00           H
ATOM   2602  HB2 HIE A 166      43.460  49.180  69.780  1.00  0.00           H
ATOM   2603  CG  HIE A 166      44.400  49.880  71.540  1.00  0.00           C
ATOM   2604  ND1 HIE A 166      45.130  50.860  70.890  1.00  0.00           N
ATOM   2605  CE1 HIE A 166      45.970  51.410  71.730  1.00  0.00           C
ATOM   2606  HE1 HIE A 166      46.670  52.210  71.500  1.00  0.00           H
ATOM   2607  NE2 HIE A 166      45.830  50.830  72.910  1.00  0.00           N
ATOM   2608  HE2 HIE A 166      46.350  51.060  73.750  1.00  0.00           H
ATOM   2609  CD2 HIE A 166      44.850  49.870  72.820  1.00  0.00           C
ATOM   2610  HD2 HIE A 166      44.510  49.220  73.620  1.00  0.00           H
ATOM   2611  C   HIE A 166      41.610  50.860  70.950  1.00  0.00           C
ATOM   2612  O   HIE A 166      41.920  51.740  71.750  1.00  0.00           O
ATOM   2613  N   LYS A 167      41.000  51.120  69.800  1.00  0.00           N
ATOM   2614  H   LYS A 167      40.740  50.410  69.110  1.00  0.00           H
ATOM   2615  CA  LYS A 167      40.650  52.520  69.410  1.00  0.00           C
ATOM   2616  HA  LYS A 167      41.450  53.190  69.730  1.00  0.00           H
ATOM   2617  CB  LYS A 167      40.590  52.690  67.900  1.00  0.00           C
ATOM   2618  HB1 LYS A 167      40.080  51.830  67.460  1.00  0.00           H
ATOM   2619  HB2 LYS A 167      39.980  53.570  67.670  1.00  0.00           H
ATOM   2620  CG  LYS A 167      41.950  52.840  67.240  1.00  0.00           C
ATOM   2621  HG1 LYS A 167      42.340  53.830  67.470  1.00  0.00           H
ATOM   2622  HG2 LYS A 167      42.630  52.120  67.700  1.00  0.00           H
ATOM   2623  CD  LYS A 167      41.990  52.650  65.740  1.00  0.00           C
ATOM   2624  HD1 LYS A 167      43.020  52.400  65.460  1.00  0.00           H
ATOM   2625  HD2 LYS A 167      41.370  51.800  65.480  1.00  0.00           H
ATOM   2626  CE  LYS A 167      41.540  53.850  64.960  1.00  0.00           C
ATOM   2627  HE1 LYS A 167      40.720  54.340  65.460  1.00  0.00           H
ATOM   2628  HE2 LYS A 167      42.350  54.580  64.900  1.00  0.00           H
ATOM   2629  NZ  LYS A 167      41.140  53.450  63.580  1.00  0.00           N
ATOM   2630  HZ1 LYS A 167      40.840  54.300  63.050  1.00  0.00           H
ATOM   2631  HZ2 LYS A 167      41.940  53.010  63.100  1.00  0.00           H
ATOM   2632  HZ3 LYS A 167      40.360  52.780  63.640  1.00  0.00           H
ATOM   2633  C   LYS A 167      39.390  52.980  70.180  1.00  0.00           C
ATOM   2634  O   LYS A 167      39.260  54.170  70.460  1.00  0.00           O
ATOM   2635  N   GLU A 168      38.190  52.560  70.200  1.00  0.00           N
ATOM   2636  H   GLU A 168      38.160  51.690  69.720  1.00  0.00           H
ATOM   2637  CA  GLU A 168      36.980  52.720  70.940  1.00  0.00           C
ATOM   2638  HA  GLU A 168      36.640  53.690  70.610  1.00  0.00           H
ATOM   2639  CB  GLU A 168      35.980  51.590  70.680  1.00  0.00           C
ATOM   2640  HB1 GLU A 168      35.700  51.560  69.610  1.00  0.00           H
ATOM   2641  HB2 GLU A 168      36.380  50.580  70.900  1.00  0.00           H
ATOM   2642  CG  GLU A 168      34.660  51.680  71.460  1.00  0.00           C
ATOM   2643  HG1 GLU A 168      34.840  51.490  72.540  1.00  0.00           H
ATOM   2644  HG2 GLU A 168      34.320  52.730  71.330  1.00  0.00           H
ATOM   2645  CD  GLU A 168      33.510  50.830  70.930  1.00  0.00           C
ATOM   2646  OE1 GLU A 168      33.110  51.060  69.790  1.00  0.00           O
ATOM   2647  OE2 GLU A 168      32.910  50.030  71.700  1.00  0.00           O
ATOM   2648  C   GLU A 168      37.170  52.880  72.460  1.00  0.00           C
ATOM   2649  O   GLU A 168      36.770  53.800  73.160  1.00  0.00           O
ATOM   2650  N   LYS A 169      38.070  52.010  72.990  1.00  0.00           N
ATOM   2651  H   LYS A 169      38.430  51.320  72.370  1.00  0.00           H
ATOM   2652  CA  LYS A 169      38.510  51.910  74.370  1.00  0.00           C
ATOM   2653  HA  LYS A 169      37.690  51.850  75.070  1.00  0.00           H
ATOM   2654  CB  LYS A 169      39.360  50.650  74.620  1.00  0.00           C
ATOM   2655  HB1 LYS A 169      38.860  49.770  74.170  1.00  0.00           H
ATOM   2656  HB2 LYS A 169      40.360  50.640  74.140  1.00  0.00           H
ATOM   2657  CG  LYS A 169      39.460  50.300  76.120  1.00  0.00           C
ATOM   2658  HG1 LYS A 169      39.950  51.200  76.550  1.00  0.00           H
ATOM   2659  HG2 LYS A 169      38.410  50.360  76.470  1.00  0.00           H
ATOM   2660  CD  LYS A 169      40.110  49.050  76.580  1.00  0.00           C
ATOM   2661  HD1 LYS A 169      39.490  48.190  76.260  1.00  0.00           H
ATOM   2662  HD2 LYS A 169      41.150  48.830  76.270  1.00  0.00           H
ATOM   2663  CE  LYS A 169      40.010  48.820  78.130  1.00  0.00           C
ATOM   2664  HE1 LYS A 169      40.680  47.950  78.340  1.00  0.00           H
ATOM   2665  HE2 LYS A 169      40.580  49.590  78.690  1.00  0.00           H
ATOM   2666  NZ  LYS A 169      38.700  48.540  78.730  1.00  0.00           N
ATOM   2667  HZ1 LYS A 169      38.630  48.110  79.680  1.00  0.00           H
ATOM   2668  HZ2 LYS A 169      38.110  49.400  78.800  1.00  0.00           H
ATOM   2669  HZ3 LYS A 169      38.160  47.970  78.050  1.00  0.00           H
ATOM   2670  C   LYS A 169      39.330  53.090  74.820  1.00  0.00           C
ATOM   2671  O   LYS A 169      39.170  53.460  75.990  1.00  0.00           O
ATOM   2672  N   MET A 170      40.240  53.620  73.990  1.00  0.00           N
ATOM   2673  H   MET A 170      40.360  53.100  73.150  1.00  0.00           H
ATOM   2674  CA  MET A 170      41.230  54.670  74.400  1.00  0.00           C
ATOM   2675  HA  MET A 170      41.190  54.750  75.480  1.00  0.00           H
ATOM   2676  CB  MET A 170      42.640  54.300  73.930  1.00  0.00           C
ATOM   2677  HB1 MET A 170      42.710  54.230  72.820  1.00  0.00           H
ATOM   2678  HB2 MET A 170      43.400  55.040  74.270  1.00  0.00           H
ATOM   2679  CG  MET A 170      43.140  52.960  74.440  1.00  0.00           C
ATOM   2680  HG1 MET A 170      42.640  52.110  73.920  1.00  0.00           H
ATOM   2681  HG2 MET A 170      44.200  52.820  74.160  1.00  0.00           H
ATOM   2682  SD  MET A 170      42.860  52.650  76.190  1.00  0.00           S
ATOM   2683  CE  MET A 170      43.520  50.990  76.310  1.00  0.00           C
ATOM   2684  HE1 MET A 170      42.980  50.180  75.780  1.00  0.00           H
ATOM   2685  HE2 MET A 170      44.590  50.990  75.990  1.00  0.00           H
ATOM   2686  HE3 MET A 170      43.500  50.620  77.360  1.00  0.00           H
ATOM   2687  C   MET A 170      40.810  56.070  73.840  1.00  0.00           C
ATOM   2688  O   MET A 170      41.520  57.040  74.110  1.00  0.00           O
ATOM   2689  N   SER A 171      39.680  56.080  73.120  1.00  0.00           N
ATOM   2690  H   SER A 171      39.270  55.200  72.900  1.00  0.00           H
ATOM   2691  CA  SER A 171      39.070  57.350  72.540  1.00  0.00           C
ATOM   2692  HA  SER A 171      38.070  57.110  72.220  1.00  0.00           H
ATOM   2693  CB  SER A 171      38.810  58.340  73.710  1.00  0.00           C
ATOM   2694  HB1 SER A 171      38.490  57.760  74.610  1.00  0.00           H
ATOM   2695  HB2 SER A 171      39.640  58.980  74.070  1.00  0.00           H
ATOM   2696  OG  SER A 171      37.700  59.190  73.290  1.00  0.00           O
ATOM   2697  HG  SER A 171      37.920  59.570  72.430  1.00  0.00           H
ATOM   2698  C   SER A 171      39.670  58.030  71.300  1.00  0.00           C
ATOM   2699  O   SER A 171      39.940  59.210  71.350  1.00  0.00           O
ATOM   2700  N   LYS A 172      40.050  57.270  70.310  1.00  0.00           N
ATOM   2701  H   LYS A 172      39.820  56.300  70.270  1.00  0.00           H
ATOM   2702  CA  LYS A 172      40.830  57.690  69.180  1.00  0.00           C
ATOM   2703  HA  LYS A 172      41.120  58.710  69.360  1.00  0.00           H
ATOM   2704  CB  LYS A 172      42.140  56.850  69.240  1.00  0.00           C
ATOM   2705  HB1 LYS A 172      42.400  56.730  70.320  1.00  0.00           H
ATOM   2706  HB2 LYS A 172      41.960  55.860  68.770  1.00  0.00           H
ATOM   2707  CG  LYS A 172      43.250  57.510  68.480  1.00  0.00           C
ATOM   2708  HG1 LYS A 172      43.130  57.440  67.380  1.00  0.00           H
ATOM   2709  HG2 LYS A 172      43.220  58.610  68.650  1.00  0.00           H
ATOM   2710  CD  LYS A 172      44.600  56.840  68.660  1.00  0.00           C
ATOM   2711  HD1 LYS A 172      44.870  56.950  69.730  1.00  0.00           H
ATOM   2712  HD2 LYS A 172      44.490  55.760  68.440  1.00  0.00           H
ATOM   2713  CE  LYS A 172      45.730  57.430  67.820  1.00  0.00           C
ATOM   2714  HE1 LYS A 172      45.530  57.310  66.740  1.00  0.00           H
ATOM   2715  HE2 LYS A 172      45.920  58.500  68.070  1.00  0.00           H
ATOM   2716  NZ  LYS A 172      47.070  56.810  68.040  1.00  0.00           N
ATOM   2717  HZ1 LYS A 172      47.350  56.780  69.040  1.00  0.00           H
ATOM   2718  HZ2 LYS A 172      47.150  55.820  67.720  1.00  0.00           H
ATOM   2719  HZ3 LYS A 172      47.840  57.270  67.510  1.00  0.00           H
ATOM   2720  C   LYS A 172      40.020  57.670  67.890  1.00  0.00           C
ATOM   2721  O   LYS A 172      39.690  56.640  67.420  1.00  0.00           O
ATOM   2722  N   ASP A 173      39.710  58.910  67.410  1.00  0.00           N
ATOM   2723  H   ASP A 173      40.030  59.730  67.890  1.00  0.00           H
ATOM   2724  CA  ASP A 173      38.720  59.260  66.440  1.00  0.00           C
ATOM   2725  HA  ASP A 173      38.780  60.330  66.290  1.00  0.00           H
ATOM   2726  CB  ASP A 173      39.020  58.610  65.100  1.00  0.00           C
ATOM   2727  HB1 ASP A 173      38.850  57.510  65.100  1.00  0.00           H
ATOM   2728  HB2 ASP A 173      38.410  59.070  64.290  1.00  0.00           H
ATOM   2729  CG  ASP A 173      40.480  58.690  64.730  1.00  0.00           C
ATOM   2730  OD1 ASP A 173      41.030  57.600  64.400  1.00  0.00           O
ATOM   2731  OD2 ASP A 173      41.050  59.800  64.520  1.00  0.00           O
ATOM   2732  C   ASP A 173      37.280  58.970  66.880  1.00  0.00           C
ATOM   2733  O   ASP A 173      36.440  58.390  66.230  1.00  0.00           O
ATOM   2734  N   GLY A 174      36.930  59.370  68.130  1.00  0.00           N
ATOM   2735  H   GLY A 174      37.600  59.890  68.640  1.00  0.00           H
ATOM   2736  CA  GLY A 174      35.590  59.120  68.650  1.00  0.00           C
ATOM   2737  HA1 GLY A 174      35.180  58.260  68.140  1.00  0.00           H
ATOM   2738  HA2 GLY A 174      34.930  59.960  68.530  1.00  0.00           H
ATOM   2739  C   GLY A 174      35.610  58.680  70.080  1.00  0.00           C
ATOM   2740  O   GLY A 174      36.640  58.340  70.650  1.00  0.00           O
ATOM   2741  N   LYS A 175      34.540  58.710  70.860  1.00  0.00           N
ATOM   2742  H   LYS A 175      34.760  58.340  71.760  1.00  0.00           H
ATOM   2743  CA  LYS A 175      33.170  59.170  70.540  1.00  0.00           C
ATOM   2744  HA  LYS A 175      33.190  60.090  69.970  1.00  0.00           H
ATOM   2745  CB  LYS A 175      32.440  59.480  71.850  1.00  0.00           C
ATOM   2746  HB1 LYS A 175      32.550  58.580  72.490  1.00  0.00           H
ATOM   2747  HB2 LYS A 175      33.010  60.330  72.280  1.00  0.00           H
ATOM   2748  CG  LYS A 175      30.970  59.880  71.740  1.00  0.00           C
ATOM   2749  HG1 LYS A 175      30.910  60.930  71.370  1.00  0.00           H
ATOM   2750  HG2 LYS A 175      30.390  59.310  70.980  1.00  0.00           H
ATOM   2751  CD  LYS A 175      30.220  59.900  73.120  1.00  0.00           C
ATOM   2752  HD1 LYS A 175      29.120  59.980  73.000  1.00  0.00           H
ATOM   2753  HD2 LYS A 175      30.420  58.930  73.640  1.00  0.00           H
ATOM   2754  CE  LYS A 175      30.640  61.000  74.220  1.00  0.00           C
ATOM   2755  HE1 LYS A 175      30.070  60.800  75.160  1.00  0.00           H
ATOM   2756  HE2 LYS A 175      31.740  60.940  74.320  1.00  0.00           H
ATOM   2757  NZ  LYS A 175      30.320  62.380  73.770  1.00  0.00           N
ATOM   2758  HZ1 LYS A 175      29.300  62.560  73.640  1.00  0.00           H
ATOM   2759  HZ2 LYS A 175      30.710  63.000  74.520  1.00  0.00           H
ATOM   2760  HZ3 LYS A 175      30.980  62.710  73.040  1.00  0.00           H
ATOM   2761  C   LYS A 175      32.390  58.150  69.710  1.00  0.00           C
ATOM   2762  O   LYS A 175      31.660  58.430  68.800  1.00  0.00           O
ATOM   2763  N   LYS A 176      32.570  56.800  70.100  1.00  0.00           N
ATOM   2764  H   LYS A 176      33.090  56.500  70.900  1.00  0.00           H
ATOM   2765  CA  LYS A 176      31.790  55.730  69.590  1.00  0.00           C
ATOM   2766  HA  LYS A 176      31.190  56.050  68.750  1.00  0.00           H
ATOM   2767  CB  LYS A 176      32.600  54.420  69.330  1.00  0.00           C
ATOM   2768  HB1 LYS A 176      33.200  54.140  70.220  1.00  0.00           H
ATOM   2769  HB2 LYS A 176      32.060  53.520  68.960  1.00  0.00           H
ATOM   2770  CG  LYS A 176      33.700  54.660  68.300  1.00  0.00           C
ATOM   2771  HG1 LYS A 176      34.410  55.420  68.700  1.00  0.00           H
ATOM   2772  HG2 LYS A 176      34.220  53.680  68.260  1.00  0.00           H
ATOM   2773  CD  LYS A 176      33.120  54.880  66.890  1.00  0.00           C
ATOM   2774  HD1 LYS A 176      32.530  53.980  66.620  1.00  0.00           H
ATOM   2775  HD2 LYS A 176      32.450  55.760  66.860  1.00  0.00           H
ATOM   2776  CE  LYS A 176      34.080  55.000  65.720  1.00  0.00           C
ATOM   2777  HE1 LYS A 176      34.800  54.150  65.660  1.00  0.00           H
ATOM   2778  HE2 LYS A 176      33.450  55.050  64.810  1.00  0.00           H
ATOM   2779  NZ  LYS A 176      34.900  56.210  65.830  1.00  0.00           N
ATOM   2780  HZ1 LYS A 176      34.350  57.080  65.990  1.00  0.00           H
ATOM   2781  HZ2 LYS A 176      35.630  56.220  66.570  1.00  0.00           H
ATOM   2782  HZ3 LYS A 176      35.390  56.300  64.920  1.00  0.00           H
ATOM   2783  C   LYS A 176      30.660  55.280  70.510  1.00  0.00           C
ATOM   2784  O   LYS A 176      29.770  54.510  70.070  1.00  0.00           O
ATOM   2785  N   LYS A 177      30.680  55.760  71.820  1.00  0.00           N
ATOM   2786  H   LYS A 177      31.380  56.430  72.090  1.00  0.00           H
ATOM   2787  CA  LYS A 177      29.960  55.170  72.990  1.00  0.00           C
ATOM   2788  HA  LYS A 177      28.910  55.320  72.820  1.00  0.00           H
ATOM   2789  CB  LYS A 177      30.290  53.640  73.040  1.00  0.00           C
ATOM   2790  HB1 LYS A 177      29.800  53.130  72.180  1.00  0.00           H
ATOM   2791  HB2 LYS A 177      31.390  53.590  73.100  1.00  0.00           H
ATOM   2792  CG  LYS A 177      29.620  52.790  74.190  1.00  0.00           C
ATOM   2793  HG1 LYS A 177      30.090  52.910  75.200  1.00  0.00           H
ATOM   2794  HG2 LYS A 177      28.550  53.100  74.190  1.00  0.00           H
ATOM   2795  CD  LYS A 177      29.760  51.260  73.870  1.00  0.00           C
ATOM   2796  HD1 LYS A 177      29.020  50.730  74.510  1.00  0.00           H
ATOM   2797  HD2 LYS A 177      29.670  50.990  72.800  1.00  0.00           H
ATOM   2798  CE  LYS A 177      31.160  50.770  74.250  1.00  0.00           C
ATOM   2799  HE1 LYS A 177      31.910  51.500  73.880  1.00  0.00           H
ATOM   2800  HE2 LYS A 177      31.280  50.690  75.360  1.00  0.00           H
ATOM   2801  NZ  LYS A 177      31.370  49.400  73.730  1.00  0.00           N
ATOM   2802  HZ1 LYS A 177      32.080  48.800  74.190  1.00  0.00           H
ATOM   2803  HZ2 LYS A 177      30.460  48.910  73.560  1.00  0.00           H
ATOM   2804  HZ3 LYS A 177      31.680  49.540  72.750  1.00  0.00           H
ATOM   2805  C   LYS A 177      30.350  55.790  74.310  1.00  0.00           C
ATOM   2806  O   LYS A 177      31.410  56.310  74.440  1.00  0.00           O
ATOM   2807  N   LYS A 178      29.370  55.730  75.280  1.00  0.00           N
ATOM   2808  H   LYS A 178      28.580  55.150  75.070  1.00  0.00           H
ATOM   2809  CA  LYS A 178      29.410  56.290  76.580  1.00  0.00           C
ATOM   2810  HA  LYS A 178      28.610  55.720  77.030  1.00  0.00           H
ATOM   2811  CB  LYS A 178      30.650  56.070  77.410  1.00  0.00           C
ATOM   2812  HB1 LYS A 178      31.510  56.580  76.930  1.00  0.00           H
ATOM   2813  HB2 LYS A 178      30.590  56.480  78.440  1.00  0.00           H
ATOM   2814  CG  LYS A 178      31.190  54.650  77.560  1.00  0.00           C
ATOM   2815  HG1 LYS A 178      30.330  54.150  78.050  1.00  0.00           H
ATOM   2816  HG2 LYS A 178      31.470  54.250  76.560  1.00  0.00           H
ATOM   2817  CD  LYS A 178      32.440  54.540  78.530  1.00  0.00           C
ATOM   2818  HD1 LYS A 178      33.290  55.080  78.070  1.00  0.00           H
ATOM   2819  HD2 LYS A 178      32.130  54.940  79.530  1.00  0.00           H
ATOM   2820  CE  LYS A 178      32.900  53.090  78.440  1.00  0.00           C
ATOM   2821  HE1 LYS A 178      32.090  52.340  78.590  1.00  0.00           H
ATOM   2822  HE2 LYS A 178      33.320  52.800  77.450  1.00  0.00           H
ATOM   2823  NZ  LYS A 178      33.940  52.850  79.390  1.00  0.00           N
ATOM   2824  HZ1 LYS A 178      34.640  53.600  79.240  1.00  0.00           H
ATOM   2825  HZ2 LYS A 178      33.590  52.830  80.370  1.00  0.00           H
ATOM   2826  HZ3 LYS A 178      34.410  51.950  79.150  1.00  0.00           H
ATOM   2827  C   LYS A 178      29.050  57.750  76.770  1.00  0.00           C
ATOM   2828  O   LYS A 178      29.290  58.610  75.970  1.00  0.00           O
ATOM   2829  N   LYS A 179      28.390  58.080  77.880  1.00  0.00           N
ATOM   2830  H   LYS A 179      28.130  57.360  78.520  1.00  0.00           H
ATOM   2831  CA  LYS A 179      27.870  59.360  78.150  1.00  0.00           C
ATOM   2832  HA  LYS A 179      27.260  59.820  77.390  1.00  0.00           H
ATOM   2833  CB  LYS A 179      26.990  59.190  79.460  1.00  0.00           C
ATOM   2834  HB1 LYS A 179      26.330  58.340  79.190  1.00  0.00           H
ATOM   2835  HB2 LYS A 179      27.610  58.930  80.350  1.00  0.00           H
ATOM   2836  CG  LYS A 179      26.240  60.510  79.720  1.00  0.00           C
ATOM   2837  HG1 LYS A 179      26.970  61.340  79.780  1.00  0.00           H
ATOM   2838  HG2 LYS A 179      25.560  60.730  78.870  1.00  0.00           H
ATOM   2839  CD  LYS A 179      25.460  60.490  81.000  1.00  0.00           C
ATOM   2840  HD1 LYS A 179      26.260  60.290  81.760  1.00  0.00           H
ATOM   2841  HD2 LYS A 179      25.100  61.530  81.140  1.00  0.00           H
ATOM   2842  CE  LYS A 179      24.270  59.580  80.960  1.00  0.00           C
ATOM   2843  HE1 LYS A 179      23.380  60.030  80.460  1.00  0.00           H
ATOM   2844  HE2 LYS A 179      24.500  58.700  80.330  1.00  0.00           H
ATOM   2845  NZ  LYS A 179      23.980  59.120  82.310  1.00  0.00           N
ATOM   2846  HZ1 LYS A 179      23.100  58.580  82.380  1.00  0.00           H
ATOM   2847  HZ2 LYS A 179      24.700  58.570  82.810  1.00  0.00           H
ATOM   2848  HZ3 LYS A 179      23.760  59.940  82.910  1.00  0.00           H
ATOM   2849  C   LYS A 179      29.060  60.300  78.370  1.00  0.00           C
ATOM   2850  O   LYS A 179      29.210  61.380  77.780  1.00  0.00           O
ATOM   2851  N   LYS A 180      30.020  59.740  79.120  1.00  0.00           N
ATOM   2852  H   LYS A 180      29.770  58.880  79.550  1.00  0.00           H
ATOM   2853  CA  LYS A 180      31.160  60.540  79.450  1.00  0.00           C
ATOM   2854  HA  LYS A 180      30.810  61.500  79.780  1.00  0.00           H
ATOM   2855  CB  LYS A 180      31.870  59.980  80.660  1.00  0.00           C
ATOM   2856  HB1 LYS A 180      31.160  59.960  81.520  1.00  0.00           H
ATOM   2857  HB2 LYS A 180      32.130  58.910  80.550  1.00  0.00           H
ATOM   2858  CG  LYS A 180      33.170  60.750  81.130  1.00  0.00           C
ATOM   2859  HG1 LYS A 180      34.000  60.460  80.450  1.00  0.00           H
ATOM   2860  HG2 LYS A 180      33.120  61.860  81.060  1.00  0.00           H
ATOM   2861  CD  LYS A 180      33.640  60.450  82.560  1.00  0.00           C
ATOM   2862  HD1 LYS A 180      34.550  61.020  82.830  1.00  0.00           H
ATOM   2863  HD2 LYS A 180      32.840  60.680  83.290  1.00  0.00           H
ATOM   2864  CE  LYS A 180      33.910  58.950  82.830  1.00  0.00           C
ATOM   2865  HE1 LYS A 180      34.240  58.670  83.850  1.00  0.00           H
ATOM   2866  HE2 LYS A 180      32.950  58.490  82.500  1.00  0.00           H
ATOM   2867  NZ  LYS A 180      34.970  58.430  82.000  1.00  0.00           N
ATOM   2868  HZ1 LYS A 180      35.190  57.430  82.150  1.00  0.00           H
ATOM   2869  HZ2 LYS A 180      34.640  58.420  81.020  1.00  0.00           H
ATOM   2870  HZ3 LYS A 180      35.850  58.990  82.040  1.00  0.00           H
ATOM   2871  C   LYS A 180      32.120  60.480  78.230  1.00  0.00           C
ATOM   2872  O   LYS A 180      32.490  59.420  77.720  1.00  0.00           O
ATOM   2873  N   SER A 181      32.550  61.680  77.690  1.00  0.00           N
ATOM   2874  H   SER A 181      32.130  62.550  77.930  1.00  0.00           H
ATOM   2875  CA  SER A 181      33.400  61.760  76.580  1.00  0.00           C
ATOM   2876  HA  SER A 181      33.080  61.170  75.730  1.00  0.00           H
ATOM   2877  CB  SER A 181      33.470  63.250  76.130  1.00  0.00           C
ATOM   2878  HB1 SER A 181      33.670  63.910  77.000  1.00  0.00           H
ATOM   2879  HB2 SER A 181      34.370  63.280  75.480  1.00  0.00           H
ATOM   2880  OG  SER A 181      32.220  63.600  75.480  1.00  0.00           O
ATOM   2881  HG  SER A 181      32.180  64.550  75.600  1.00  0.00           H
ATOM   2882  C   SER A 181      34.790  61.190  76.860  1.00  0.00           C
ATOM   2883  O   SER A 181      35.340  60.490  75.980  1.00  0.00           O
ATOM   2884  N   LYS A 182      35.480  61.720  77.920  1.00  0.00           N
ATOM   2885  H   LYS A 182      34.970  62.200  78.620  1.00  0.00           H
ATOM   2886  CA  LYS A 182      36.840  61.410  78.240  1.00  0.00           C
ATOM   2887  HA  LYS A 182      37.340  61.310  77.290  1.00  0.00           H
ATOM   2888  CB  LYS A 182      37.370  62.390  79.260  1.00  0.00           C
ATOM   2889  HB1 LYS A 182      38.400  62.080  79.540  1.00  0.00           H
ATOM   2890  HB2 LYS A 182      37.560  63.360  78.750  1.00  0.00           H
ATOM   2891  CG  LYS A 182      36.520  62.620  80.540  1.00  0.00           C
ATOM   2892  HG1 LYS A 182      35.640  63.230  80.220  1.00  0.00           H
ATOM   2893  HG2 LYS A 182      36.200  61.650  80.970  1.00  0.00           H
ATOM   2894  CD  LYS A 182      37.230  63.550  81.500  1.00  0.00           C
ATOM   2895  HD1 LYS A 182      36.500  63.830  82.290  1.00  0.00           H
ATOM   2896  HD2 LYS A 182      38.070  63.020  81.990  1.00  0.00           H
ATOM   2897  CE  LYS A 182      37.750  64.850  80.980  1.00  0.00           C
ATOM   2898  HE1 LYS A 182      38.260  64.800  79.990  1.00  0.00           H
ATOM   2899  HE2 LYS A 182      36.890  65.550  80.840  1.00  0.00           H
ATOM   2900  NZ  LYS A 182      38.690  65.530  81.890  1.00  0.00           N
ATOM   2901  HZ1 LYS A 182      39.060  64.830  82.550  1.00  0.00           H
ATOM   2902  HZ2 LYS A 182      39.540  65.880  81.390  1.00  0.00           H
ATOM   2903  HZ3 LYS A 182      38.250  66.330  82.390  1.00  0.00           H
ATOM   2904  C   LYS A 182      36.890  60.050  78.830  1.00  0.00           C
ATOM   2905  O   LYS A 182      35.920  59.570  79.460  1.00  0.00           O
ATOM   2906  N   THR A 183      38.010  59.300  78.570  1.00  0.00           N
ATOM   2907  H   THR A 183      38.770  59.760  78.130  1.00  0.00           H
ATOM   2908  CA  THR A 183      38.260  57.920  78.980  1.00  0.00           C
ATOM   2909  HA  THR A 183      37.450  57.300  78.620  1.00  0.00           H
ATOM   2910  CB  THR A 183      39.620  57.490  78.400  1.00  0.00           C
ATOM   2911  HB  THR A 183      40.430  57.960  78.990  1.00  0.00           H
ATOM   2912  CG2 THR A 183      39.810  55.950  78.540  1.00  0.00           C
ATOM   2913 HG21 THR A 183      40.000  55.790  79.620  1.00  0.00           H
ATOM   2914 HG22 THR A 183      38.860  55.450  78.270  1.00  0.00           H
ATOM   2915 HG23 THR A 183      40.590  55.430  77.940  1.00  0.00           H
ATOM   2916  OG1 THR A 183      39.730  57.510  77.000  1.00  0.00           O
ATOM   2917  HG1 THR A 183      40.620  57.160  76.990  1.00  0.00           H
ATOM   2918  C   THR A 183      38.340  57.780  80.430  1.00  0.00           C
ATOM   2919  O   THR A 183      37.680  56.970  81.150  1.00  0.00           O
ATOM   2920  N   LYS A 184      39.160  58.680  80.990  1.00  0.00           N
ATOM   2921  H   LYS A 184      39.730  59.180  80.340  1.00  0.00           H
ATOM   2922  CA  LYS A 184      39.310  58.820  82.430  1.00  0.00           C
ATOM   2923  HA  LYS A 184      39.500  57.860  82.880  1.00  0.00           H
ATOM   2924  CB  LYS A 184      40.580  59.730  82.580  1.00  0.00           C
ATOM   2925  HB1 LYS A 184      40.930  59.580  83.620  1.00  0.00           H
ATOM   2926  HB2 LYS A 184      41.350  59.220  81.960  1.00  0.00           H
ATOM   2927  CG  LYS A 184      40.430  61.180  82.130  1.00  0.00           C
ATOM   2928  HG1 LYS A 184      40.260  61.100  81.040  1.00  0.00           H
ATOM   2929  HG2 LYS A 184      39.490  61.610  82.540  1.00  0.00           H
ATOM   2930  CD  LYS A 184      41.660  61.980  82.560  1.00  0.00           C
ATOM   2931  HD1 LYS A 184      41.490  63.070  82.440  1.00  0.00           H
ATOM   2932  HD2 LYS A 184      41.960  61.860  83.630  1.00  0.00           H
ATOM   2933  CE  LYS A 184      42.920  61.680  81.790  1.00  0.00           C
ATOM   2934  HE1 LYS A 184      43.270  60.630  81.810  1.00  0.00           H
ATOM   2935  HE2 LYS A 184      42.730  61.990  80.740  1.00  0.00           H
ATOM   2936  NZ  LYS A 184      44.050  62.470  82.250  1.00  0.00           N
ATOM   2937  HZ1 LYS A 184      44.040  63.330  81.670  1.00  0.00           H
ATOM   2938  HZ2 LYS A 184      44.020  62.570  83.290  1.00  0.00           H
ATOM   2939  HZ3 LYS A 184      44.870  61.910  81.930  1.00  0.00           H
ATOM   2940  C   LYS A 184      38.180  59.440  83.340  1.00  0.00           C
ATOM   2941  O   LYS A 184      37.230  60.120  83.000  1.00  0.00           O
ATOM   2942  N   FCY A 185      38.320  59.110  84.650  1.00  0.00           N
ATOM   2943  H   FCY A 185      39.130  58.640  84.990  1.00  0.00           H
ATOM   2944  CA  FCY A 185      37.360  59.730  85.560  1.00  0.00           C
ATOM   2945  CB  FCY A 185      37.740  59.240  86.930  1.00  0.00           C
ATOM   2946  SG  FCY A 185      36.650  60.040  88.170  1.00  0.00           S
ATOM   2947  CD  FCY A 185      37.470  59.400  89.680  1.00  0.00           C
ATOM   2948  CE  FCY A 185      37.380  57.940  89.930  1.00  0.00           C
ATOM   2949  CZ  FCY A 185      38.380  57.050  90.030  1.00  0.00           C
ATOM   2950  CH1 FCY A 185      39.730  57.330  89.500  1.00  0.00           C
ATOM   2951  CQ  FCY A 185      40.820  56.430  90.090  1.00  0.00           C
ATOM   2952  CI  FCY A 185      42.240  56.940  90.060  1.00  0.00           C
ATOM   2953  CK  FCY A 185      43.240  56.800  91.000  1.00  0.00           C
ATOM   2954  CL1 FCY A 185      44.620  57.290  90.740  1.00  0.00           C
ATOM   2955  CM  FCY A 185      45.020  58.660  91.340  1.00  0.00           C
ATOM   2956  CN  FCY A 185      46.380  59.180  91.030  1.00  0.00           C
ATOM   2957  CX  FCY A 185      47.540  59.470  91.700  1.00  0.00           C
ATOM   2958  CO1 FCY A 185      47.550  59.230  93.220  1.00  0.00           C
ATOM   2959 HO11 FCY A 185      47.670  60.250  93.640  1.00  0.00           H
ATOM   2960 HO12 FCY A 185      46.640  58.730  93.610  1.00  0.00           H
ATOM   2961 HO13 FCY A 185      48.390  58.540  93.470  1.00  0.00           H
ATOM   2962  CO2 FCY A 185      48.710  59.820  90.950  1.00  0.00           C
ATOM   2963 HO21 FCY A 185      48.460  60.220  89.940  1.00  0.00           H
ATOM   2964 HO22 FCY A 185      49.300  58.900  90.750  1.00  0.00           H
ATOM   2965 HO23 FCY A 185      49.460  60.500  91.410  1.00  0.00           H
ATOM   2966  HF  FCY A 185      46.440  59.570  90.010  1.00  0.00           H
ATOM   2967  HM1 FCY A 185      44.200  59.340  91.050  1.00  0.00           H
ATOM   2968  HM2 FCY A 185      44.880  58.520  92.430  1.00  0.00           H
ATOM   2969 HL12 FCY A 185      45.230  56.570  91.320  1.00  0.00           H
ATOM   2970 HL11 FCY A 185      44.950  57.330  89.680  1.00  0.00           H
ATOM   2971  CL2 FCY A 185      43.110  56.110  92.340  1.00  0.00           C
ATOM   2972 HL21 FCY A 185      43.800  55.240  92.320  1.00  0.00           H
ATOM   2973 HL22 FCY A 185      42.100  55.660  92.380  1.00  0.00           H
ATOM   2974 HL23 FCY A 185      43.260  56.720  93.260  1.00  0.00           H
ATOM   2975  HI  FCY A 185      42.630  57.410  89.150  1.00  0.00           H
ATOM   2976  HQ1 FCY A 185      40.760  55.420  89.640  1.00  0.00           H
ATOM   2977  HQ2 FCY A 185      40.550  56.110  91.120  1.00  0.00           H
ATOM   2978 HH11 FCY A 185      39.790  57.130  88.410  1.00  0.00           H
ATOM   2979 HH12 FCY A 185      39.940  58.380  89.780  1.00  0.00           H
ATOM   2980  CH2 FCY A 185      37.960  55.550  90.140  1.00  0.00           C
ATOM   2981 HH21 FCY A 185      38.440  55.120  91.050  1.00  0.00           H
ATOM   2982 HH22 FCY A 185      38.330  54.950  89.280  1.00  0.00           H
ATOM   2983 HH23 FCY A 185      36.890  55.270  90.230  1.00  0.00           H
ATOM   2984  HE  FCY A 185      36.370  57.790  90.350  1.00  0.00           H
ATOM   2985  HD1 FCY A 185      38.510  59.790  89.660  1.00  0.00           H
ATOM   2986  HD2 FCY A 185      37.030  59.930  90.550  1.00  0.00           H
ATOM   2987  HB1 FCY A 185      37.800  58.130  87.040  1.00  0.00           H
ATOM   2988  HB2 FCY A 185      38.770  59.540  87.230  1.00  0.00           H
ATOM   2989  HA  FCY A 185      36.340  59.310  85.430  1.00  0.00           H
ATOM   2990  C   FCY A 185      37.170  61.300  85.430  1.00  0.00           C
ATOM   2991  O   FCY A 185      38.000  62.170  85.600  1.00  0.00           O
ATOM   2992  N   NME A 186      35.840  61.620  85.150  1.00  0.00           N
ATOM   2993  H   NME A 186      35.270  60.950  84.900  1.00  0.00           H
ATOM   2994  CH3 NME A 186      35.600  63.040  85.120  1.00  0.00           C
ATOM   2995 HH31 NME A 186      35.920  63.570  84.190  1.00  0.00           H
ATOM   2996 HH32 NME A 186      34.500  63.150  85.070  1.00  0.00           H
ATOM   2997 HH33 NME A 186      36.050  63.540  86.000  1.00  0.00           H
ATOM   2998  O1G gtp B 187      63.890  36.040  56.690  1.00  0.00            
ATOM   2999  PG  gtp B 187      62.470  36.320  57.060  1.00  0.00           P
ATOM   3000  O2G gtp B 187      61.910  37.410  56.170  1.00  0.00            
ATOM   3001  O3G gtp B 187      62.340  36.680  58.550  1.00  0.00            
ATOM   3002  O3B gtp B 187      61.610  34.870  56.800  1.00  0.00           O
ATOM   3003  PB  gtp B 187      59.980  34.770  56.850  1.00  0.00           P
ATOM   3004  O1B gtp B 187      59.470  34.670  58.270  1.00  0.00           O
ATOM   3005  O2B gtp B 187      59.360  35.870  56.050  1.00  0.00           O
ATOM   3006  O3A gtp B 187      59.640  33.340  56.160  1.00  0.00           O
ATOM   3007  PA  gtp B 187      59.190  33.090  54.660  1.00  0.00           P
ATOM   3008  O1A gtp B 187      57.740  33.500  54.530  1.00  0.00           O
ATOM   3009  O2A gtp B 187      60.250  33.610  53.730  1.00  0.00           O
ATOM   3010  O5' gtp B 187      59.200  31.500  54.650  1.00  0.00           O
ATOM   3011  C5' gtp B 187      60.400  30.750  54.940  1.00  0.00           C
ATOM   3012 H5'1 gtp B 187      60.500  30.660  56.020  1.00  0.00           H
ATOM   3013 H5'2 gtp B 187      61.290  31.230  54.530  1.00  0.00           H
ATOM   3014  C4' gtp B 187      60.250  29.380  54.330  1.00  0.00           C
ATOM   3015  H4' gtp B 187      61.150  28.810  54.560  1.00  0.00           H
ATOM   3016  O4' gtp B 187      59.190  28.670  55.000  1.00  0.00           O
ATOM   3017  C1' gtp B 187      58.230  28.230  54.050  1.00  0.00           C
ATOM   3018  H1' gtp B 187      58.320  27.170  53.880  1.00  0.00           H
ATOM   3019  N9  gtp B 187      56.900  28.370  54.670  1.00  0.00           N
ATOM   3020  C8  gtp B 187      56.320  29.540  55.110  1.00  0.00           C
ATOM   3021  H8  gtp B 187      56.840  30.480  55.030  1.00  0.00           H
ATOM   3022  N7  gtp B 187      55.130  29.350  55.620  1.00  0.00           N
ATOM   3023  C5  gtp B 187      54.920  27.980  55.520  1.00  0.00           C
ATOM   3024  C6  gtp B 187      53.790  27.170  55.890  1.00  0.00           C
ATOM   3025  O6  gtp B 187      52.760  27.550  56.440  1.00  0.00           O
ATOM   3026  N1  gtp B 187      54.010  25.830  55.600  1.00  0.00           N
ATOM   3027  H1  gtp B 187      53.290  25.170  55.880  1.00  0.00           H
ATOM   3028  C2  gtp B 187      55.130  25.320  55.000  1.00  0.00           C
ATOM   3029  N2  gtp B 187      55.160  24.000  54.800  1.00  0.00           N
ATOM   3030  H21 gtp B 187      54.440  23.330  55.060  1.00  0.00           H
ATOM   3031  H22 gtp B 187      55.990  23.620  54.360  1.00  0.00           H
ATOM   3032  N3  gtp B 187      56.180  26.060  54.660  1.00  0.00           N
ATOM   3033  C4  gtp B 187      56.000  27.370  54.930  1.00  0.00           C
ATOM   3034  C3' gtp B 187      59.910  29.350  52.830  1.00  0.00           C
ATOM   3035  O3' gtp B 187      60.570  28.260  52.200  1.00  0.00           O
ATOM   3036  H3T gtp B 187      60.390  28.180  51.270  1.00  0.00           H
ATOM   3037  H3' gtp B 187      59.770  29.940  51.920  1.00  0.00           H
ATOM   3038  C2' gtp B 187      58.400  29.130  52.840  1.00  0.00           C
ATOM   3039 H2'1 gtp B 187      57.930  30.120  52.910  1.00  0.00           H
ATOM   3040  O2' gtp B 187      57.930  28.460  51.680  1.00  0.00           O
ATOM   3041 HO'2 gtp B 187      56.970  28.380  51.770  1.00  0.00           H
ATOM   3042  Mg   Mg   188      60.170  37.500  55.140  1.00  0.00            
ATOM   3043  N   POPSC 189      84.680  44.520 131.080  1.00  0.00           N
ATOM   3044  HN1 POPSC 189      84.940  44.590 132.090  1.00  0.00           H
ATOM   3045  HN2 POPSC 189      85.310  43.840 130.620  1.00  0.00           H
ATOM   3046  HN3 POPSC 189      84.780  45.470 130.670  1.00  0.00           H
ATOM   3047  C12 POPSC 189      83.250  44.200 130.780  1.00  0.00           C
ATOM   3048 H12A POPSC 189      83.060  44.560 129.780  1.00  0.00           H
ATOM   3049  C13 POPSC 189      82.250  44.940 131.600  1.00  0.00           C
ATOM   3050 O13A POPSC 189      81.010  44.750 131.360  1.00  0.00           O
ATOM   3051 O13B POPSC 189      82.600  45.540 132.640  1.00  0.00           O
ATOM   3052  C11 POPSC 189      82.980  42.610 130.840  1.00  0.00           C
ATOM   3053 H11A POPSC 189      83.160  42.220 131.860  1.00  0.00           H
ATOM   3054 H11B POPSC 189      81.880  42.620 130.630  1.00  0.00           H
ATOM   3055  P   POPSC 189      83.320  40.470 129.470  1.00  0.00           P
ATOM   3056  O13 POPSC 189      82.760  39.760 130.590  1.00  0.00           O
ATOM   3057  O14 POPSC 189      84.500  39.830 128.810  1.00  0.00           O
ATOM   3058  O12 POPSC 189      83.760  41.900 129.850  1.00  0.00           O
ATOM   3059  O11 POPSC 189      82.120  40.740 128.360  1.00  0.00           O
ATOM   3060  C1  POPSC 189      82.470  41.760 127.380  1.00  0.00           C
ATOM   3061  HA  POPSC 189      81.870  42.670 127.590  1.00  0.00           H
ATOM   3062  HB  POPSC 189      83.460  42.260 127.450  1.00  0.00           H
ATOM   3063  C2  POPSC 189      82.230  41.300 125.940  1.00  0.00           C
ATOM   3064  HS  POPSC 189      82.250  42.230 125.340  1.00  0.00           H
ATOM   3065  O21 POPSC 189      80.930  40.710 125.920  1.00  0.00           O
ATOM   3066  C21 POPSC 189      79.850  41.460 125.770  1.00  0.00           C
ATOM   3067  O22 POPSC 189      79.860  42.660 125.680  1.00  0.00           O
ATOM   3068  C22 POPSC 189      78.610  40.570 125.730  1.00  0.00           C
ATOM   3069  H2R POPSC 189      78.390  40.040 126.680  1.00  0.00           H
ATOM   3070  H2S POPSC 189      77.760  41.170 125.350  1.00  0.00           H
ATOM   3071  C3  POPSC 189      83.350  40.290 125.480  1.00  0.00           C
ATOM   3072  HX  POPSC 189      84.310  40.750 125.810  1.00  0.00           H
ATOM   3073  HY  POPSC 189      83.340  39.390 126.130  1.00  0.00           H
ATOM   3074  O31 POPSC 189      83.330  40.170 124.080  1.00  0.00           O
ATOM   3075  C31 POPSC 189      83.200  38.960 123.640  1.00  0.00           C
ATOM   3076  O32 POPSC 189      82.990  37.950 124.280  1.00  0.00           O
ATOM   3077  C32 POPSC 189      83.260  38.990 122.050  1.00  0.00           C
ATOM   3078  H2X POPSC 189      83.390  37.960 121.670  1.00  0.00           H
ATOM   3079  H2Y POPSC 189      82.250  39.230 121.640  1.00  0.00           H
ATOM   3080  C23 POPSC 189      78.910  39.480 124.610  1.00  0.00           C
ATOM   3081  H3R POPSC 189      79.750  38.820 124.930  1.00  0.00           H
ATOM   3082  H3S POPSC 189      78.050  38.770 124.650  1.00  0.00           H
ATOM   3083  C24 POPSC 189      79.260  39.950 123.160  1.00  0.00           C
ATOM   3084  H4R POPSC 189      78.430  40.630 122.880  1.00  0.00           H
ATOM   3085  H4S POPSC 189      80.220  40.500 123.230  1.00  0.00           H
ATOM   3086  C25 POPSC 189      79.320  38.770 122.210  1.00  0.00           C
ATOM   3087  H5R POPSC 189      80.210  38.150 122.470  1.00  0.00           H
ATOM   3088  H5S POPSC 189      78.420  38.120 122.250  1.00  0.00           H
ATOM   3089  C26 POPSC 189      79.360  39.320 120.730  1.00  0.00           C
ATOM   3090  H6R POPSC 189      78.320  39.580 120.420  1.00  0.00           H
ATOM   3091  H6S POPSC 189      80.040  40.200 120.680  1.00  0.00           H
ATOM   3092  C27 POPSC 189      79.770  38.200 119.800  1.00  0.00           C
ATOM   3093  H7R POPSC 189      80.850  37.940 119.900  1.00  0.00           H
ATOM   3094  H7S POPSC 189      79.080  37.340 119.940  1.00  0.00           H
ATOM   3095  C28 POPSC 189      79.640  38.680 118.260  1.00  0.00           C
ATOM   3096  H8R POPSC 189      80.070  37.860 117.630  1.00  0.00           H
ATOM   3097  H8S POPSC 189      78.580  38.670 117.910  1.00  0.00           H
ATOM   3098  C29 POPSC 189      80.380  39.990 118.010  1.00  0.00           C
ATOM   3099  H9R POPSC 189      79.980  40.850 118.550  1.00  0.00           H
ATOM   3100 C210 POPSC 189      81.590  40.070 117.340  1.00  0.00           C
ATOM   3101 H10R POPSC 189      82.020  41.080 117.330  1.00  0.00           H
ATOM   3102 C211 POPSC 189      82.430  39.020 116.730  1.00  0.00           C
ATOM   3103 H11R POPSC 189      83.180  38.590 117.430  1.00  0.00           H
ATOM   3104 H11S POPSC 189      81.750  38.150 116.600  1.00  0.00           H
ATOM   3105 C212 POPSC 189      83.050  39.470 115.450  1.00  0.00           C
ATOM   3106 H12R POPSC 189      83.590  40.430 115.590  1.00  0.00           H
ATOM   3107 H12S POPSC 189      83.870  38.770 115.180  1.00  0.00           H
ATOM   3108 C213 POPSC 189      82.070  39.580 114.330  1.00  0.00           C
ATOM   3109 H13R POPSC 189      81.390  38.710 114.250  1.00  0.00           H
ATOM   3110 H13S POPSC 189      81.490  40.510 114.520  1.00  0.00           H
ATOM   3111 C214 POPSC 189      82.730  39.750 112.880  1.00  0.00           C
ATOM   3112 H14R POPSC 189      83.140  40.780 112.890  1.00  0.00           H
ATOM   3113 H14S POPSC 189      83.600  39.060 112.740  1.00  0.00           H
ATOM   3114 C215 POPSC 189      81.810  39.590 111.680  1.00  0.00           C
ATOM   3115 H15R POPSC 189      81.400  38.560 111.580  1.00  0.00           H
ATOM   3116 H15S POPSC 189      80.980  40.320 111.650  1.00  0.00           H
ATOM   3117 C216 POPSC 189      82.460  39.780 110.250  1.00  0.00           C
ATOM   3118 H16R POPSC 189      82.630  40.870 110.150  1.00  0.00           H
ATOM   3119 H16S POPSC 189      83.480  39.360 110.220  1.00  0.00           H
ATOM   3120 C217 POPSC 189      81.560  39.350 109.080  1.00  0.00           C
ATOM   3121 H17R POPSC 189      81.020  38.400 109.290  1.00  0.00           H
ATOM   3122 H17S POPSC 189      80.870  40.150 108.740  1.00  0.00           H
ATOM   3123 C218 POPSC 189      82.560  38.960 107.930  1.00  0.00           C
ATOM   3124 H18R POPSC 189      83.430  39.630 107.740  1.00  0.00           H
ATOM   3125 H18S POPSC 189      81.950  38.850 107.010  1.00  0.00           H
ATOM   3126 H18T POPSC 189      83.020  37.980 108.180  1.00  0.00           H
ATOM   3127  C33 POPSC 189      84.290  40.030 121.500  1.00  0.00           C
ATOM   3128  H3X POPSC 189      83.910  41.030 121.800  1.00  0.00           H
ATOM   3129  H3Y POPSC 189      85.290  39.850 121.950  1.00  0.00           H
ATOM   3130  C34 POPSC 189      84.290  40.100 119.940  1.00  0.00           C
ATOM   3131  H4X POPSC 189      84.640  39.130 119.510  1.00  0.00           H
ATOM   3132  H4Y POPSC 189      83.210  40.050 119.680  1.00  0.00           H
ATOM   3133  C35 POPSC 189      85.070  41.280 119.280  1.00  0.00           C
ATOM   3134  H5X POPSC 189      84.630  41.330 118.260  1.00  0.00           H
ATOM   3135  H5Y POPSC 189      84.720  42.170 119.840  1.00  0.00           H
ATOM   3136  C36 POPSC 189      86.610  41.310 119.190  1.00  0.00           C
ATOM   3137  H6X POPSC 189      87.140  41.490 120.160  1.00  0.00           H
ATOM   3138  H6Y POPSC 189      86.890  40.310 118.780  1.00  0.00           H
ATOM   3139  C37 POPSC 189      87.110  42.510 118.270  1.00  0.00           C
ATOM   3140  H7X POPSC 189      86.690  43.510 118.520  1.00  0.00           H
ATOM   3141  H7Y POPSC 189      88.210  42.600 118.320  1.00  0.00           H
ATOM   3142  C38 POPSC 189      86.680  42.380 116.830  1.00  0.00           C
ATOM   3143  H8X POPSC 189      87.140  41.420 116.500  1.00  0.00           H
ATOM   3144  H8Y POPSC 189      85.580  42.270 116.700  1.00  0.00           H
ATOM   3145  C39 POPSC 189      87.110  43.470 115.830  1.00  0.00           C
ATOM   3146  H9X POPSC 189      86.310  44.250 115.830  1.00  0.00           H
ATOM   3147  H9Y POPSC 189      88.100  43.910 116.070  1.00  0.00           H
ATOM   3148 C310 POPSC 189      87.190  42.910 114.340  1.00  0.00           C
ATOM   3149 H10X POPSC 189      87.960  42.120 114.400  1.00  0.00           H
ATOM   3150 H10Y POPSC 189      86.250  42.400 114.020  1.00  0.00           H
ATOM   3151 C311 POPSC 189      87.670  43.970 113.250  1.00  0.00           C
ATOM   3152 H11X POPSC 189      87.560  43.470 112.270  1.00  0.00           H
ATOM   3153 H11Y POPSC 189      86.910  44.790 113.230  1.00  0.00           H
ATOM   3154 C312 POPSC 189      89.050  44.610 113.470  1.00  0.00           C
ATOM   3155 H12X POPSC 189      88.970  45.260 114.370  1.00  0.00           H
ATOM   3156 H12Y POPSC 189      89.840  43.850 113.660  1.00  0.00           H
ATOM   3157 C313 POPSC 189      89.550  45.370 112.200  1.00  0.00           C
ATOM   3158 H13X POPSC 189      89.310  44.730 111.320  1.00  0.00           H
ATOM   3159 H13Y POPSC 189      89.080  46.370 112.070  1.00  0.00           H
ATOM   3160 C314 POPSC 189      91.060  45.590 112.270  1.00  0.00           C
ATOM   3161 H14X POPSC 189      91.200  45.910 113.320  1.00  0.00           H
ATOM   3162 H14Y POPSC 189      91.540  44.590 112.140  1.00  0.00           H
ATOM   3163 C315 POPSC 189      91.710  46.570 111.310  1.00  0.00           C
ATOM   3164 H15X POPSC 189      91.240  47.560 111.480  1.00  0.00           H
ATOM   3165 H15Y POPSC 189      92.790  46.650 111.540  1.00  0.00           H
ATOM   3166 C316 POPSC 189      91.530  46.150 109.840  1.00  0.00           C
ATOM   3167 H16X POPSC 189      92.070  46.870 109.200  1.00  0.00           H
ATOM   3168 H16Y POPSC 189      91.840  45.110 109.600  1.00  0.00           H
ATOM   3169 H16Z POPSC 189      90.470  46.230 109.500  1.00  0.00           H
ATOM   3170  N   POPSD 190      96.780  53.420 126.730  1.00  0.00           N
ATOM   3171  HN1 POPSD 190      97.010  53.270 125.730  1.00  0.00           H
ATOM   3172  HN2 POPSD 190      96.310  52.550 127.040  1.00  0.00           H
ATOM   3173  HN3 POPSD 190      96.010  54.130 126.720  1.00  0.00           H
ATOM   3174  C12 POPSD 190      97.940  53.730 127.600  1.00  0.00           C
ATOM   3175 H12A POPSD 190      98.460  52.790 127.500  1.00  0.00           H
ATOM   3176  C13 POPSD 190      97.570  53.920 129.120  1.00  0.00           C
ATOM   3177 O13A POPSD 190      96.400  54.280 129.520  1.00  0.00           O
ATOM   3178 O13B POPSD 190      98.530  53.720 129.920  1.00  0.00           O
ATOM   3179  C11 POPSD 190      98.810  54.920 127.230  1.00  0.00           C
ATOM   3180 H11A POPSD 190      99.610  55.080 127.990  1.00  0.00           H
ATOM   3181 H11B POPSD 190      98.110  55.780 127.260  1.00  0.00           H
ATOM   3182  P   POPSD 190      99.980  55.980 125.050  1.00  0.00           P
ATOM   3183  O13 POPSD 190     101.060  56.650 125.730  1.00  0.00           O
ATOM   3184  O14 POPSD 190     100.270  55.340 123.720  1.00  0.00           O
ATOM   3185  O12 POPSD 190      99.420  54.790 125.980  1.00  0.00           O
ATOM   3186  O11 POPSD 190      98.820  56.960 124.890  1.00  0.00           O
ATOM   3187  C1  POPSD 190      97.490  56.560 124.440  1.00  0.00           C
ATOM   3188  HA  POPSD 190      97.220  55.490 124.500  1.00  0.00           H
ATOM   3189  HB  POPSD 190      96.620  57.050 124.920  1.00  0.00           H
ATOM   3190  C2  POPSD 190      97.370  56.890 122.900  1.00  0.00           C
ATOM   3191  HS  POPSD 190      98.160  56.270 122.440  1.00  0.00           H
ATOM   3192  O21 POPSD 190      97.580  58.290 122.710  1.00  0.00           O
ATOM   3193  C21 POPSD 190      98.290  58.690 121.680  1.00  0.00           C
ATOM   3194  O22 POPSD 190      98.720  57.920 120.850  1.00  0.00           O
ATOM   3195  C22 POPSD 190      98.350  60.250 121.550  1.00  0.00           C
ATOM   3196  H2R POPSD 190      97.380  60.690 121.870  1.00  0.00           H
ATOM   3197  H2S POPSD 190      99.080  60.650 122.280  1.00  0.00           H
ATOM   3198  C3  POPSD 190      95.980  56.420 122.370  1.00  0.00           C
ATOM   3199  HX  POPSD 190      95.800  55.420 122.820  1.00  0.00           H
ATOM   3200  HY  POPSD 190      95.170  57.060 122.760  1.00  0.00           H
ATOM   3201  O31 POPSD 190      95.910  56.150 120.980  1.00  0.00           O
ATOM   3202  C31 POPSD 190      95.480  57.120 120.260  1.00  0.00           C
ATOM   3203  O32 POPSD 190      94.960  58.190 120.720  1.00  0.00           O
ATOM   3204  C32 POPSD 190      95.790  57.050 118.770  1.00  0.00           C
ATOM   3205  H2X POPSD 190      96.850  56.710 118.720  1.00  0.00           H
ATOM   3206  H2Y POPSD 190      95.090  56.350 118.270  1.00  0.00           H
ATOM   3207  C23 POPSD 190      98.690  60.760 120.140  1.00  0.00           C
ATOM   3208  H3R POPSD 190      99.490  60.100 119.720  1.00  0.00           H
ATOM   3209  H3S POPSD 190      97.780  60.590 119.520  1.00  0.00           H
ATOM   3210  C24 POPSD 190      99.110  62.260 120.270  1.00  0.00           C
ATOM   3211  H4R POPSD 190      98.980  62.730 119.270  1.00  0.00           H
ATOM   3212  H4S POPSD 190      98.290  62.650 120.910  1.00  0.00           H
ATOM   3213  C25 POPSD 190     100.540  62.510 120.800  1.00  0.00           C
ATOM   3214  H5R POPSD 190     100.480  62.310 121.900  1.00  0.00           H
ATOM   3215  H5S POPSD 190     101.240  61.790 120.320  1.00  0.00           H
ATOM   3216  C26 POPSD 190     100.880  63.960 120.540  1.00  0.00           C
ATOM   3217  H6R POPSD 190     100.090  64.680 120.830  1.00  0.00           H
ATOM   3218  H6S POPSD 190     101.740  64.190 121.210  1.00  0.00           H
ATOM   3219  C27 POPSD 190     101.190  64.360 119.060  1.00  0.00           C
ATOM   3220  H7R POPSD 190     100.220  64.280 118.510  1.00  0.00           H
ATOM   3221  H7S POPSD 190     101.890  63.620 118.640  1.00  0.00           H
ATOM   3222  C28 POPSD 190     101.770  65.720 118.920  1.00  0.00           C
ATOM   3223  H8R POPSD 190     101.010  66.330 119.450  1.00  0.00           H
ATOM   3224  H8S POPSD 190     102.780  65.840 119.370  1.00  0.00           H
ATOM   3225  C29 POPSD 190     101.930  66.070 117.410  1.00  0.00           C
ATOM   3226  H9R POPSD 190     101.080  65.950 116.730  1.00  0.00           H
ATOM   3227 C210 POPSD 190     103.130  66.630 117.020  1.00  0.00           C
ATOM   3228 H10R POPSD 190     103.940  66.720 117.750  1.00  0.00           H
ATOM   3229 C211 POPSD 190     103.330  67.200 115.620  1.00  0.00           C
ATOM   3230 H11R POPSD 190     102.690  68.070 115.390  1.00  0.00           H
ATOM   3231 H11S POPSD 190     104.380  67.360 115.310  1.00  0.00           H
ATOM   3232 C212 POPSD 190     102.890  66.050 114.580  1.00  0.00           C
ATOM   3233 H12R POPSD 190     101.790  65.930 114.680  1.00  0.00           H
ATOM   3234 H12S POPSD 190     103.400  65.100 114.860  1.00  0.00           H
ATOM   3235 C213 POPSD 190     103.230  66.340 113.050  1.00  0.00           C
ATOM   3236 H13R POPSD 190     103.040  65.340 112.620  1.00  0.00           H
ATOM   3237 H13S POPSD 190     104.300  66.590 112.940  1.00  0.00           H
ATOM   3238 C214 POPSD 190     102.300  67.370 112.290  1.00  0.00           C
ATOM   3239 H14R POPSD 190     101.280  66.960 112.140  1.00  0.00           H
ATOM   3240 H14S POPSD 190     102.280  68.350 112.810  1.00  0.00           H
ATOM   3241 C215 POPSD 190     102.840  67.600 110.920  1.00  0.00           C
ATOM   3242 H15R POPSD 190     102.240  68.330 110.340  1.00  0.00           H
ATOM   3243 H15S POPSD 190     103.890  67.950 111.020  1.00  0.00           H
ATOM   3244 C216 POPSD 190     102.780  66.330 110.030  1.00  0.00           C
ATOM   3245 H16R POPSD 190     103.440  65.550 110.470  1.00  0.00           H
ATOM   3246 H16S POPSD 190     101.780  65.870 110.020  1.00  0.00           H
ATOM   3247 C217 POPSD 190     103.110  66.580 108.570  1.00  0.00           C
ATOM   3248 H17R POPSD 190     102.540  67.400 108.070  1.00  0.00           H
ATOM   3249 H17S POPSD 190     104.140  66.990 108.560  1.00  0.00           H
ATOM   3250 C218 POPSD 190     103.100  65.280 107.710  1.00  0.00           C
ATOM   3251 H18R POPSD 190     103.950  64.630 108.000  1.00  0.00           H
ATOM   3252 H18S POPSD 190     102.110  64.780 107.610  1.00  0.00           H
ATOM   3253 H18T POPSD 190     103.270  65.620 106.670  1.00  0.00           H
ATOM   3254  C33 POPSD 190      95.600  58.410 117.980  1.00  0.00           C
ATOM   3255  H3X POPSD 190      94.530  58.700 117.960  1.00  0.00           H
ATOM   3256  H3Y POPSD 190      96.270  59.220 118.340  1.00  0.00           H
ATOM   3257  C34 POPSD 190      96.020  58.150 116.530  1.00  0.00           C
ATOM   3258  H4X POPSD 190      97.040  57.710 116.470  1.00  0.00           H
ATOM   3259  H4Y POPSD 190      95.340  57.430 116.030  1.00  0.00           H
ATOM   3260  C35 POPSD 190      96.000  59.410 115.700  1.00  0.00           C
ATOM   3261  H5X POPSD 190      95.140  60.040 116.020  1.00  0.00           H
ATOM   3262  H5Y POPSD 190      96.930  60.020 115.830  1.00  0.00           H
ATOM   3263  C36 POPSD 190      95.860  59.150 114.230  1.00  0.00           C
ATOM   3264  H6X POPSD 190      94.950  58.540 114.060  1.00  0.00           H
ATOM   3265  H6Y POPSD 190      95.710  60.100 113.660  1.00  0.00           H
ATOM   3266  C37 POPSD 190      97.130  58.450 113.760  1.00  0.00           C
ATOM   3267  H7X POPSD 190      98.070  59.010 113.970  1.00  0.00           H
ATOM   3268  H7Y POPSD 190      97.380  57.440 114.140  1.00  0.00           H
ATOM   3269  C38 POPSD 190      97.200  58.460 112.230  1.00  0.00           C
ATOM   3270  H8X POPSD 190      96.290  57.900 111.920  1.00  0.00           H
ATOM   3271  H8Y POPSD 190      97.100  59.530 111.970  1.00  0.00           H
ATOM   3272  C39 POPSD 190      98.470  57.710 111.730  1.00  0.00           C
ATOM   3273  H9X POPSD 190      99.340  58.400 111.780  1.00  0.00           H
ATOM   3274  H9Y POPSD 190      98.600  56.850 112.410  1.00  0.00           H
ATOM   3275 C310 POPSD 190      98.400  57.240 110.320  1.00  0.00           C
ATOM   3276 H10X POPSD 190      99.360  56.760 110.020  1.00  0.00           H
ATOM   3277 H10Y POPSD 190      97.680  56.420 110.100  1.00  0.00           H
ATOM   3278 C311 POPSD 190      98.040  58.230 109.220  1.00  0.00           C
ATOM   3279 H11X POPSD 190      98.780  59.060 109.190  1.00  0.00           H
ATOM   3280 H11Y POPSD 190      97.130  58.780 109.530  1.00  0.00           H
ATOM   3281 C312 POPSD 190      97.770  57.510 107.940  1.00  0.00           C
ATOM   3282 H12X POPSD 190      98.690  57.070 107.510  1.00  0.00           H
ATOM   3283 H12Y POPSD 190      97.000  56.730 108.110  1.00  0.00           H
ATOM   3284 C313 POPSD 190      97.140  58.470 107.060  1.00  0.00           C
ATOM   3285 H13X POPSD 190      97.930  59.210 106.800  1.00  0.00           H
ATOM   3286 H13Y POPSD 190      96.360  59.000 107.660  1.00  0.00           H
ATOM   3287 C314 POPSD 190      96.420  57.870 105.830  1.00  0.00           C
ATOM   3288 H14X POPSD 190      96.970  56.940 105.570  1.00  0.00           H
ATOM   3289 H14Y POPSD 190      95.360  57.560 106.000  1.00  0.00           H
ATOM   3290 C315 POPSD 190      96.470  58.860 104.720  1.00  0.00           C
ATOM   3291 H15X POPSD 190      97.480  59.260 104.480  1.00  0.00           H
ATOM   3292 H15Y POPSD 190      95.830  59.690 105.080  1.00  0.00           H
ATOM   3293 C316 POPSD 190      95.740  58.330 103.520  1.00  0.00           C
ATOM   3294 H16X POPSD 190      94.640  58.330 103.710  1.00  0.00           H
ATOM   3295 H16Y POPSD 190      95.820  58.940 102.600  1.00  0.00           H
ATOM   3296 H16Z POPSD 190      96.260  57.410 103.180  1.00  0.00           H
ATOM   3297  N   POPSE 191     100.220  89.770 128.310  1.00  0.00           N
ATOM   3298  HN1 POPSE 191     100.280  89.770 127.270  1.00  0.00           H
ATOM   3299  HN2 POPSE 191      99.310  89.300 128.490  1.00  0.00           H
ATOM   3300  HN3 POPSE 191     100.150  90.750 128.630  1.00  0.00           H
ATOM   3301  C12 POPSE 191     101.310  88.940 128.800  1.00  0.00           C
ATOM   3302 H12A POPSE 191     102.150  89.040 128.140  1.00  0.00           H
ATOM   3303  C13 POPSE 191     101.740  89.160 130.320  1.00  0.00           C
ATOM   3304 O13A POPSE 191     101.240  90.120 130.990  1.00  0.00           O
ATOM   3305 O13B POPSE 191     102.600  88.390 130.790  1.00  0.00           O
ATOM   3306  C11 POPSE 191     100.830  87.480 128.620  1.00  0.00           C
ATOM   3307 H11A POPSE 191     101.650  86.830 129.010  1.00  0.00           H
ATOM   3308 H11B POPSE 191      99.960  87.180 129.250  1.00  0.00           H
ATOM   3309  P   POPSE 191     100.340  85.680 126.850  1.00  0.00           P
ATOM   3310  O13 POPSE 191      99.110  85.190 127.540  1.00  0.00           O
ATOM   3311  O14 POPSE 191     101.610  84.890 127.080  1.00  0.00           O
ATOM   3312  O12 POPSE 191     100.620  87.140 127.270  1.00  0.00           O
ATOM   3313  O11 POPSE 191      99.970  85.790 125.360  1.00  0.00           O
ATOM   3314  C1  POPSE 191     100.820  86.560 124.460  1.00  0.00           C
ATOM   3315  HA  POPSE 191     100.630  87.650 124.580  1.00  0.00           H
ATOM   3316  HB  POPSE 191     101.880  86.220 124.550  1.00  0.00           H
ATOM   3317  C2  POPSE 191     100.430  86.330 122.950  1.00  0.00           C
ATOM   3318  HS  POPSE 191     100.920  87.110 122.330  1.00  0.00           H
ATOM   3319  O21 POPSE 191      98.970  86.340 122.670  1.00  0.00           O
ATOM   3320  C21 POPSE 191      98.390  87.440 122.830  1.00  0.00           C
ATOM   3321  O22 POPSE 191      98.910  88.500 123.190  1.00  0.00           O
ATOM   3322  C22 POPSE 191      96.930  87.310 122.500  1.00  0.00           C
ATOM   3323  H2R POPSE 191      96.270  86.890 123.280  1.00  0.00           H
ATOM   3324  H2S POPSE 191      96.560  88.330 122.240  1.00  0.00           H
ATOM   3325  C3  POPSE 191     101.010  84.970 122.400  1.00  0.00           C
ATOM   3326  HX  POPSE 191     101.920  84.610 122.920  1.00  0.00           H
ATOM   3327  HY  POPSE 191     100.230  84.230 122.690  1.00  0.00           H
ATOM   3328  O31 POPSE 191     101.140  85.140 121.000  1.00  0.00           O
ATOM   3329  C31 POPSE 191     100.430  84.360 120.200  1.00  0.00           C
ATOM   3330  O32 POPSE 191      99.710  83.420 120.510  1.00  0.00           O
ATOM   3331  C32 POPSE 191     100.670  84.800 118.770  1.00  0.00           C
ATOM   3332  H2X POPSE 191      99.720  85.150 118.310  1.00  0.00           H
ATOM   3333  H2Y POPSE 191     101.310  85.700 118.750  1.00  0.00           H
ATOM   3334  C23 POPSE 191      96.750  86.500 121.210  1.00  0.00           C
ATOM   3335  H3R POPSE 191      97.080  85.450 121.340  1.00  0.00           H
ATOM   3336  H3S POPSE 191      95.650  86.540 121.000  1.00  0.00           H
ATOM   3337  C24 POPSE 191      97.480  87.120 120.020  1.00  0.00           C
ATOM   3338  H4R POPSE 191      97.280  88.210 119.990  1.00  0.00           H
ATOM   3339  H4S POPSE 191      98.580  87.110 120.190  1.00  0.00           H
ATOM   3340  C25 POPSE 191      97.080  86.510 118.690  1.00  0.00           C
ATOM   3341  H5R POPSE 191      97.430  85.460 118.740  1.00  0.00           H
ATOM   3342  H5S POPSE 191      95.970  86.500 118.720  1.00  0.00           H
ATOM   3343  C26 POPSE 191      97.580  87.250 117.440  1.00  0.00           C
ATOM   3344  H6R POPSE 191      97.340  88.330 117.430  1.00  0.00           H
ATOM   3345  H6S POPSE 191      98.680  87.100 117.550  1.00  0.00           H
ATOM   3346  C27 POPSE 191      97.050  86.630 116.120  1.00  0.00           C
ATOM   3347  H7R POPSE 191      95.950  86.590 116.270  1.00  0.00           H
ATOM   3348  H7S POPSE 191      97.260  87.360 115.310  1.00  0.00           H
ATOM   3349  C28 POPSE 191      97.630  85.270 115.760  1.00  0.00           C
ATOM   3350  H8R POPSE 191      98.700  85.240 116.060  1.00  0.00           H
ATOM   3351  H8S POPSE 191      97.050  84.590 116.420  1.00  0.00           H
ATOM   3352  C29 POPSE 191      97.460  84.920 114.290  1.00  0.00           C
ATOM   3353  H9R POPSE 191      96.410  84.830 113.970  1.00  0.00           H
ATOM   3354 C210 POPSE 191      98.390  84.700 113.310  1.00  0.00           C
ATOM   3355 H10R POPSE 191      98.030  84.650 112.280  1.00  0.00           H
ATOM   3356 C211 POPSE 191      99.920  84.770 113.540  1.00  0.00           C
ATOM   3357 H11R POPSE 191     100.470  85.300 112.730  1.00  0.00           H
ATOM   3358 H11S POPSE 191     100.230  85.290 114.470  1.00  0.00           H
ATOM   3359 C212 POPSE 191     100.570  83.390 113.720  1.00  0.00           C
ATOM   3360 H12R POPSE 191     101.640  83.520 113.980  1.00  0.00           H
ATOM   3361 H12S POPSE 191     100.090  82.850 114.550  1.00  0.00           H
ATOM   3362 C213 POPSE 191     100.570  82.530 112.470  1.00  0.00           C
ATOM   3363 H13R POPSE 191      99.640  82.600 111.860  1.00  0.00           H
ATOM   3364 H13S POPSE 191     101.390  82.790 111.760  1.00  0.00           H
ATOM   3365 C214 POPSE 191     100.750  81.080 112.690  1.00  0.00           C
ATOM   3366 H14R POPSE 191     101.660  81.030 113.330  1.00  0.00           H
ATOM   3367 H14S POPSE 191      99.990  80.570 113.320  1.00  0.00           H
ATOM   3368 C215 POPSE 191     101.020  80.240 111.410  1.00  0.00           C
ATOM   3369 H15R POPSE 191     101.760  80.690 110.720  1.00  0.00           H
ATOM   3370 H15S POPSE 191     100.020  80.200 110.930  1.00  0.00           H
ATOM   3371 C216 POPSE 191     101.650  78.860 111.780  1.00  0.00           C
ATOM   3372 H16R POPSE 191     102.700  79.080 112.080  1.00  0.00           H
ATOM   3373 H16S POPSE 191     101.140  78.560 112.720  1.00  0.00           H
ATOM   3374 C217 POPSE 191     101.540  77.900 110.570  1.00  0.00           C
ATOM   3375 H17R POPSE 191     100.460  77.860 110.310  1.00  0.00           H
ATOM   3376 H17S POPSE 191     102.140  78.190 109.680  1.00  0.00           H
ATOM   3377 C218 POPSE 191     101.990  76.380 110.870  1.00  0.00           C
ATOM   3378 H18R POPSE 191     101.400  76.070 111.760  1.00  0.00           H
ATOM   3379 H18S POPSE 191     101.740  75.760 109.990  1.00  0.00           H
ATOM   3380 H18T POPSE 191     103.090  76.330 110.990  1.00  0.00           H
ATOM   3381  C33 POPSE 191     101.460  83.750 117.900  1.00  0.00           C
ATOM   3382  H3X POPSE 191     101.790  84.120 116.910  1.00  0.00           H
ATOM   3383  H3Y POPSE 191     102.480  83.570 118.300  1.00  0.00           H
ATOM   3384  C34 POPSE 191     100.830  82.300 117.660  1.00  0.00           C
ATOM   3385  H4X POPSE 191     100.390  81.910 118.610  1.00  0.00           H
ATOM   3386  H4Y POPSE 191      99.990  82.370 116.940  1.00  0.00           H
ATOM   3387  C35 POPSE 191     101.770  81.260 117.090  1.00  0.00           C
ATOM   3388  H5X POPSE 191     102.130  81.580 116.080  1.00  0.00           H
ATOM   3389  H5Y POPSE 191     102.690  81.210 117.700  1.00  0.00           H
ATOM   3390  C36 POPSE 191     101.030  79.900 116.810  1.00  0.00           C
ATOM   3391  H6X POPSE 191     100.920  79.390 117.800  1.00  0.00           H
ATOM   3392  H6Y POPSE 191     100.070  79.950 116.250  1.00  0.00           H
ATOM   3393  C37 POPSE 191     101.860  78.880 116.060  1.00  0.00           C
ATOM   3394  H7X POPSE 191     102.060  79.240 115.020  1.00  0.00           H
ATOM   3395  H7Y POPSE 191     102.790  78.810 116.660  1.00  0.00           H
ATOM   3396  C38 POPSE 191     101.140  77.590 115.820  1.00  0.00           C
ATOM   3397  H8X POPSE 191     100.690  77.220 116.770  1.00  0.00           H
ATOM   3398  H8Y POPSE 191     100.240  77.800 115.210  1.00  0.00           H
ATOM   3399  C39 POPSE 191     102.170  76.620 115.210  1.00  0.00           C
ATOM   3400  H9X POPSE 191     101.640  75.690 114.910  1.00  0.00           H
ATOM   3401  H9Y POPSE 191     102.600  76.900 114.230  1.00  0.00           H
ATOM   3402 C310 POPSE 191     103.280  76.130 116.180  1.00  0.00           C
ATOM   3403 H10X POPSE 191     104.130  76.830 116.040  1.00  0.00           H
ATOM   3404 H10Y POPSE 191     102.940  76.250 117.230  1.00  0.00           H
ATOM   3405 C311 POPSE 191     103.780  74.650 115.850  1.00  0.00           C
ATOM   3406 H11X POPSE 191     104.710  74.390 116.400  1.00  0.00           H
ATOM   3407 H11Y POPSE 191     102.850  74.190 116.240  1.00  0.00           H
ATOM   3408 C312 POPSE 191     104.090  74.260 114.420  1.00  0.00           C
ATOM   3409 H12X POPSE 191     104.070  73.140 114.390  1.00  0.00           H
ATOM   3410 H12Y POPSE 191     103.180  74.560 113.870  1.00  0.00           H
ATOM   3411 C313 POPSE 191     105.350  74.930 113.930  1.00  0.00           C
ATOM   3412 H13X POPSE 191     105.060  75.440 112.980  1.00  0.00           H
ATOM   3413 H13Y POPSE 191     105.630  75.710 114.670  1.00  0.00           H
ATOM   3414 C314 POPSE 191     106.520  73.900 113.650  1.00  0.00           C
ATOM   3415 H14X POPSE 191     106.820  73.460 114.620  1.00  0.00           H
ATOM   3416 H14Y POPSE 191     106.270  73.100 112.920  1.00  0.00           H
ATOM   3417 C315 POPSE 191     107.690  74.570 112.900  1.00  0.00           C
ATOM   3418 H15X POPSE 191     107.460  74.810 111.840  1.00  0.00           H
ATOM   3419 H15Y POPSE 191     107.880  75.510 113.470  1.00  0.00           H
ATOM   3420 C316 POPSE 191     108.840  73.550 112.890  1.00  0.00           C
ATOM   3421 H16X POPSE 191     109.400  73.340 113.830  1.00  0.00           H
ATOM   3422 H16Y POPSE 191     108.480  72.620 112.410  1.00  0.00           H
ATOM   3423 H16Z POPSE 191     109.720  73.920 112.330  1.00  0.00           H
ATOM   3424  N   POPSF 192      24.960  30.240 132.990  1.00  0.00           N
ATOM   3425  HN1 POPSF 192      25.980  30.420 132.990  1.00  0.00           H
ATOM   3426  HN2 POPSF 192      24.630  30.670 133.880  1.00  0.00           H
ATOM   3427  HN3 POPSF 192      24.900  29.230 133.250  1.00  0.00           H
ATOM   3428  C12 POPSF 192      24.220  30.290 131.600  1.00  0.00           C
ATOM   3429 H12A POPSF 192      24.250  31.330 131.300  1.00  0.00           H
ATOM   3430  C13 POPSF 192      22.710  30.050 131.650  1.00  0.00           C
ATOM   3431 O13A POPSF 192      22.120  29.890 132.690  1.00  0.00           O
ATOM   3432 O13B POPSF 192      22.100  30.160 130.580  1.00  0.00           O
ATOM   3433  C11 POPSF 192      24.980  29.460 130.490  1.00  0.00           C
ATOM   3434 H11A POPSF 192      24.890  28.400 130.810  1.00  0.00           H
ATOM   3435 H11B POPSF 192      24.440  29.450 129.520  1.00  0.00           H
ATOM   3436  P   POPSF 192      26.740  30.970 129.400  1.00  0.00           P
ATOM   3437  O13 POPSF 192      28.250  31.060 129.550  1.00  0.00           O
ATOM   3438  O14 POPSF 192      25.970  32.150 129.690  1.00  0.00           O
ATOM   3439  O12 POPSF 192      26.350  29.720 130.320  1.00  0.00           O
ATOM   3440  O11 POPSF 192      26.410  30.510 127.940  1.00  0.00           O
ATOM   3441  C1  POPSF 192      26.890  31.410 126.940  1.00  0.00           C
ATOM   3442  HA  POPSF 192      26.280  32.330 127.040  1.00  0.00           H
ATOM   3443  HB  POPSF 192      27.940  31.710 127.180  1.00  0.00           H
ATOM   3444  C2  POPSF 192      26.670  30.990 125.480  1.00  0.00           C
ATOM   3445  HS  POPSF 192      25.590  30.730 125.410  1.00  0.00           H
ATOM   3446  O21 POPSF 192      27.480  29.850 125.210  1.00  0.00           O
ATOM   3447  C21 POPSF 192      26.920  28.870 124.380  1.00  0.00           C
ATOM   3448  O22 POPSF 192      25.760  28.820 124.050  1.00  0.00           O
ATOM   3449  C22 POPSF 192      28.040  27.830 124.070  1.00  0.00           C
ATOM   3450  H2R POPSF 192      29.030  28.270 124.290  1.00  0.00           H
ATOM   3451  H2S POPSF 192      27.780  26.970 124.720  1.00  0.00           H
ATOM   3452  C3  POPSF 192      27.040  32.140 124.470  1.00  0.00           C
ATOM   3453  HX  POPSF 192      26.400  33.030 124.650  1.00  0.00           H
ATOM   3454  HY  POPSF 192      28.100  32.340 124.750  1.00  0.00           H
ATOM   3455  O31 POPSF 192      26.970  31.880 123.020  1.00  0.00           O
ATOM   3456  C31 POPSF 192      25.630  31.780 122.610  1.00  0.00           C
ATOM   3457  O32 POPSF 192      24.680  31.980 123.360  1.00  0.00           O
ATOM   3458  C32 POPSF 192      25.640  31.430 121.120  1.00  0.00           C
ATOM   3459  H2X POPSF 192      25.450  32.400 120.610  1.00  0.00           H
ATOM   3460  H2Y POPSF 192      26.680  31.160 120.840  1.00  0.00           H
ATOM   3461  C23 POPSF 192      28.050  27.410 122.570  1.00  0.00           C
ATOM   3462  H3R POPSF 192      28.620  26.460 122.550  1.00  0.00           H
ATOM   3463  H3S POPSF 192      27.030  27.110 122.250  1.00  0.00           H
ATOM   3464  C24 POPSF 192      28.670  28.480 121.690  1.00  0.00           C
ATOM   3465  H4R POPSF 192      28.440  29.500 122.060  1.00  0.00           H
ATOM   3466  H4S POPSF 192      29.770  28.330 121.810  1.00  0.00           H
ATOM   3467  C25 POPSF 192      28.260  28.390 120.210  1.00  0.00           C
ATOM   3468  H5R POPSF 192      28.460  27.450 119.650  1.00  0.00           H
ATOM   3469  H5S POPSF 192      27.150  28.450 120.240  1.00  0.00           H
ATOM   3470  C26 POPSF 192      28.840  29.660 119.480  1.00  0.00           C
ATOM   3471  H6R POPSF 192      28.170  30.110 118.710  1.00  0.00           H
ATOM   3472  H6S POPSF 192      29.060  30.540 120.120  1.00  0.00           H
ATOM   3473  C27 POPSF 192      30.160  29.290 118.820  1.00  0.00           C
ATOM   3474  H7R POPSF 192      30.750  28.820 119.640  1.00  0.00           H
ATOM   3475  H7S POPSF 192      30.040  28.550 118.000  1.00  0.00           H
ATOM   3476  C28 POPSF 192      30.800  30.570 118.120  1.00  0.00           C
ATOM   3477  H8R POPSF 192      31.840  30.340 117.830  1.00  0.00           H
ATOM   3478  H8S POPSF 192      30.240  30.770 117.180  1.00  0.00           H
ATOM   3479  C29 POPSF 192      30.830  31.710 119.150  1.00  0.00           C
ATOM   3480  H9R POPSF 192      31.300  31.440 120.110  1.00  0.00           H
ATOM   3481 C210 POPSF 192      30.260  32.900 118.960  1.00  0.00           C
ATOM   3482 H10R POPSF 192      30.160  33.700 119.690  1.00  0.00           H
ATOM   3483 C211 POPSF 192      29.530  33.350 117.720  1.00  0.00           C
ATOM   3484 H11R POPSF 192      28.990  32.490 117.270  1.00  0.00           H
ATOM   3485 H11S POPSF 192      28.760  34.110 117.980  1.00  0.00           H
ATOM   3486 C212 POPSF 192      30.500  33.850 116.620  1.00  0.00           C
ATOM   3487 H12R POPSF 192      30.840  34.860 116.940  1.00  0.00           H
ATOM   3488 H12S POPSF 192      31.520  33.400 116.610  1.00  0.00           H
ATOM   3489 C213 POPSF 192      29.810  33.950 115.230  1.00  0.00           C
ATOM   3490 H13R POPSF 192      30.560  34.250 114.460  1.00  0.00           H
ATOM   3491 H13S POPSF 192      29.390  32.980 114.880  1.00  0.00           H
ATOM   3492 C214 POPSF 192      28.730  34.990 115.160  1.00  0.00           C
ATOM   3493 H14R POPSF 192      27.940  34.670 115.860  1.00  0.00           H
ATOM   3494 H14S POPSF 192      29.150  35.970 115.480  1.00  0.00           H
ATOM   3495 C215 POPSF 192      28.180  35.300 113.770  1.00  0.00           C
ATOM   3496 H15R POPSF 192      28.960  35.800 113.150  1.00  0.00           H
ATOM   3497 H15S POPSF 192      27.840  34.380 113.260  1.00  0.00           H
ATOM   3498 C216 POPSF 192      27.090  36.360 113.830  1.00  0.00           C
ATOM   3499 H16R POPSF 192      27.410  37.240 114.420  1.00  0.00           H
ATOM   3500 H16S POPSF 192      26.980  36.850 112.840  1.00  0.00           H
ATOM   3501 C217 POPSF 192      25.730  35.910 114.250  1.00  0.00           C
ATOM   3502 H17R POPSF 192      25.540  35.050 113.570  1.00  0.00           H
ATOM   3503 H17S POPSF 192      25.800  35.550 115.300  1.00  0.00           H
ATOM   3504 C218 POPSF 192      24.760  37.110 114.150  1.00  0.00           C
ATOM   3505 H18R POPSF 192      23.720  36.810 114.430  1.00  0.00           H
ATOM   3506 H18S POPSF 192      25.030  37.960 114.810  1.00  0.00           H
ATOM   3507 H18T POPSF 192      24.640  37.400 113.090  1.00  0.00           H
ATOM   3508  C33 POPSF 192      24.460  30.540 120.570  1.00  0.00           C
ATOM   3509  H3X POPSF 192      24.600  29.460 120.790  1.00  0.00           H
ATOM   3510  H3Y POPSF 192      23.550  30.910 121.100  1.00  0.00           H
ATOM   3511  C34 POPSF 192      24.230  30.830 119.120  1.00  0.00           C
ATOM   3512  H4X POPSF 192      23.460  30.130 118.750  1.00  0.00           H
ATOM   3513  H4Y POPSF 192      23.710  31.800 119.010  1.00  0.00           H
ATOM   3514  C35 POPSF 192      25.500  30.850 118.250  1.00  0.00           C
ATOM   3515  H5X POPSF 192      26.310  31.470 118.690  1.00  0.00           H
ATOM   3516  H5Y POPSF 192      25.940  29.840 118.420  1.00  0.00           H
ATOM   3517  C36 POPSF 192      25.130  30.920 116.760  1.00  0.00           C
ATOM   3518  H6X POPSF 192      24.550  30.030 116.440  1.00  0.00           H
ATOM   3519  H6Y POPSF 192      24.460  31.780 116.550  1.00  0.00           H
ATOM   3520  C37 POPSF 192      26.410  31.040 115.790  1.00  0.00           C
ATOM   3521  H7X POPSF 192      26.920  31.970 116.130  1.00  0.00           H
ATOM   3522  H7Y POPSF 192      27.120  30.230 116.050  1.00  0.00           H
ATOM   3523  C38 POPSF 192      26.110  30.850 114.290  1.00  0.00           C
ATOM   3524  H8X POPSF 192      25.870  29.780 114.100  1.00  0.00           H
ATOM   3525  H8Y POPSF 192      25.270  31.450 113.890  1.00  0.00           H
ATOM   3526  C39 POPSF 192      27.390  31.110 113.470  1.00  0.00           C
ATOM   3527  H9X POPSF 192      27.200  31.000 112.380  1.00  0.00           H
ATOM   3528  H9Y POPSF 192      27.510  32.200 113.640  1.00  0.00           H
ATOM   3529 C310 POPSF 192      28.680  30.320 113.740  1.00  0.00           C
ATOM   3530 H10X POPSF 192      28.960  30.310 114.820  1.00  0.00           H
ATOM   3531 H10Y POPSF 192      28.670  29.290 113.340  1.00  0.00           H
ATOM   3532 C311 POPSF 192      29.820  30.860 112.880  1.00  0.00           C
ATOM   3533 H11X POPSF 192      29.730  30.750 111.780  1.00  0.00           H
ATOM   3534 H11Y POPSF 192      29.930  31.940 113.130  1.00  0.00           H
ATOM   3535 C312 POPSF 192      31.220  30.350 113.340  1.00  0.00           C
ATOM   3536 H12X POPSF 192      32.010  31.120 113.180  1.00  0.00           H
ATOM   3537 H12Y POPSF 192      31.060  30.410 114.430  1.00  0.00           H
ATOM   3538 C313 POPSF 192      31.720  29.070 112.860  1.00  0.00           C
ATOM   3539 H13X POPSF 192      30.990  28.370 113.330  1.00  0.00           H
ATOM   3540 H13Y POPSF 192      31.710  29.080 111.750  1.00  0.00           H
ATOM   3541 C314 POPSF 192      33.130  28.730 113.350  1.00  0.00           C
ATOM   3542 H14X POPSF 192      33.820  29.520 112.990  1.00  0.00           H
ATOM   3543 H14Y POPSF 192      33.120  28.840 114.460  1.00  0.00           H
ATOM   3544 C315 POPSF 192      33.560  27.340 113.050  1.00  0.00           C
ATOM   3545 H15X POPSF 192      32.690  26.650 113.130  1.00  0.00           H
ATOM   3546 H15Y POPSF 192      33.910  27.240 112.000  1.00  0.00           H
ATOM   3547 C316 POPSF 192      34.700  26.820 113.960  1.00  0.00           C
ATOM   3548 H16X POPSF 192      35.630  27.430 113.950  1.00  0.00           H
ATOM   3549 H16Y POPSF 192      34.390  26.800 115.030  1.00  0.00           H
ATOM   3550 H16Z POPSF 192      34.970  25.750 113.820  1.00  0.00           H
ATOM   3551  N   POPSG 193       1.000  29.230 124.370  1.00  0.00           N
ATOM   3552  HN1 POPSG 193       0.220  29.730 123.890  1.00  0.00           H
ATOM   3553  HN2 POPSG 193       1.780  29.210 123.690  1.00  0.00           H
ATOM   3554  HN3 POPSG 193       0.790  28.230 124.590  1.00  0.00           H
ATOM   3555  C12 POPSG 193       1.440  29.870 125.630  1.00  0.00           C
ATOM   3556 H12A POPSG 193       2.270  29.220 125.870  1.00  0.00           H
ATOM   3557  C13 POPSG 193       0.450  29.770 126.840  1.00  0.00           C
ATOM   3558 O13A POPSG 193      -0.640  29.110 126.610  1.00  0.00           O
ATOM   3559 O13B POPSG 193       0.660  30.270 127.990  1.00  0.00           O
ATOM   3560  C11 POPSG 193       2.010  31.300 125.430  1.00  0.00           C
ATOM   3561 H11A POPSG 193       2.540  31.680 126.330  1.00  0.00           H
ATOM   3562 H11B POPSG 193       1.180  32.020 125.300  1.00  0.00           H
ATOM   3563  P   POPSG 193       3.470  32.710 123.830  1.00  0.00           P
ATOM   3564  O13 POPSG 193       4.490  32.590 122.790  1.00  0.00           O
ATOM   3565  O14 POPSG 193       3.890  33.440 125.020  1.00  0.00           O
ATOM   3566  O12 POPSG 193       2.910  31.300 124.320  1.00  0.00           O
ATOM   3567  O11 POPSG 193       2.160  33.350 123.210  1.00  0.00           O
ATOM   3568  C1  POPSG 193       1.260  32.840 122.270  1.00  0.00           C
ATOM   3569  HA  POPSG 193       0.260  32.840 122.760  1.00  0.00           H
ATOM   3570  HB  POPSG 193       1.590  31.810 122.020  1.00  0.00           H
ATOM   3571  C2  POPSG 193       1.090  33.790 121.010  1.00  0.00           C
ATOM   3572  HS  POPSG 193       0.250  33.440 120.360  1.00  0.00           H
ATOM   3573  O21 POPSG 193       0.960  35.150 121.410  1.00  0.00           O
ATOM   3574  C21 POPSG 193      -0.210  35.460 121.920  1.00  0.00           C
ATOM   3575  O22 POPSG 193      -1.170  34.760 122.130  1.00  0.00           O
ATOM   3576  C22 POPSG 193      -0.100  36.970 122.210  1.00  0.00           C
ATOM   3577  H2R POPSG 193      -0.040  37.440 121.210  1.00  0.00           H
ATOM   3578  H2S POPSG 193       0.850  37.220 122.730  1.00  0.00           H
ATOM   3579  C3  POPSG 193       2.410  33.580 120.240  1.00  0.00           C
ATOM   3580  HX  POPSG 193       3.240  33.960 120.880  1.00  0.00           H
ATOM   3581  HY  POPSG 193       2.580  32.490 120.130  1.00  0.00           H
ATOM   3582  O31 POPSG 193       2.290  34.090 118.880  1.00  0.00           O
ATOM   3583  C31 POPSG 193       3.500  33.910 118.280  1.00  0.00           C
ATOM   3584  O32 POPSG 193       4.480  33.410 118.810  1.00  0.00           O
ATOM   3585  C32 POPSG 193       3.440  34.510 116.840  1.00  0.00           C
ATOM   3586  H2X POPSG 193       2.390  34.710 116.520  1.00  0.00           H
ATOM   3587  H2Y POPSG 193       3.990  35.470 116.830  1.00  0.00           H
ATOM   3588  C23 POPSG 193      -1.220  37.640 123.010  1.00  0.00           C
ATOM   3589  H3R POPSG 193      -1.000  38.730 122.970  1.00  0.00           H
ATOM   3590  H3S POPSG 193      -1.280  37.340 124.080  1.00  0.00           H
ATOM   3591  C24 POPSG 193      -2.660  37.500 122.420  1.00  0.00           C
ATOM   3592  H4R POPSG 193      -3.040  36.490 122.690  1.00  0.00           H
ATOM   3593  H4S POPSG 193      -3.220  38.270 122.980  1.00  0.00           H
ATOM   3594  C25 POPSG 193      -2.900  37.820 120.890  1.00  0.00           C
ATOM   3595  H5R POPSG 193      -2.000  38.370 120.560  1.00  0.00           H
ATOM   3596  H5S POPSG 193      -3.770  38.500 120.910  1.00  0.00           H
ATOM   3597  C26 POPSG 193      -3.080  36.580 119.890  1.00  0.00           C
ATOM   3598  H6R POPSG 193      -4.050  36.120 120.160  1.00  0.00           H
ATOM   3599  H6S POPSG 193      -2.250  35.890 120.140  1.00  0.00           H
ATOM   3600  C27 POPSG 193      -3.020  37.080 118.340  1.00  0.00           C
ATOM   3601  H7R POPSG 193      -3.680  37.970 118.290  1.00  0.00           H
ATOM   3602  H7S POPSG 193      -3.530  36.260 117.790  1.00  0.00           H
ATOM   3603  C28 POPSG 193      -1.570  37.340 117.910  1.00  0.00           C
ATOM   3604  H8R POPSG 193      -1.550  37.710 116.860  1.00  0.00           H
ATOM   3605  H8S POPSG 193      -1.090  38.190 118.440  1.00  0.00           H
ATOM   3606  C29 POPSG 193      -0.710  36.120 117.990  1.00  0.00           C
ATOM   3607  H9R POPSG 193      -0.280  36.090 119.010  1.00  0.00           H
ATOM   3608 C210 POPSG 193      -0.240  35.290 117.030  1.00  0.00           C
ATOM   3609 H10R POPSG 193       0.450  34.510 117.370  1.00  0.00           H
ATOM   3610 C211 POPSG 193      -0.520  35.500 115.590  1.00  0.00           C
ATOM   3611 H11R POPSG 193       0.420  35.730 115.040  1.00  0.00           H
ATOM   3612 H11S POPSG 193      -1.120  36.390 115.290  1.00  0.00           H
ATOM   3613 C212 POPSG 193      -1.390  34.360 115.020  1.00  0.00           C
ATOM   3614 H12R POPSG 193      -2.430  34.490 115.390  1.00  0.00           H
ATOM   3615 H12S POPSG 193      -1.150  33.450 115.600  1.00  0.00           H
ATOM   3616 C213 POPSG 193      -1.250  33.890 113.570  1.00  0.00           C
ATOM   3617 H13R POPSG 193      -1.680  34.670 112.910  1.00  0.00           H
ATOM   3618 H13S POPSG 193      -1.890  32.990 113.470  1.00  0.00           H
ATOM   3619 C214 POPSG 193       0.150  33.720 113.090  1.00  0.00           C
ATOM   3620 H14R POPSG 193       0.730  33.480 114.010  1.00  0.00           H
ATOM   3621 H14S POPSG 193       0.540  34.710 112.770  1.00  0.00           H
ATOM   3622 C215 POPSG 193       0.610  32.520 112.190  1.00  0.00           C
ATOM   3623 H15R POPSG 193       0.460  31.520 112.660  1.00  0.00           H
ATOM   3624 H15S POPSG 193       1.650  32.570 111.810  1.00  0.00           H
ATOM   3625 C216 POPSG 193      -0.280  32.280 110.900  1.00  0.00           C
ATOM   3626 H16R POPSG 193      -0.280  33.230 110.330  1.00  0.00           H
ATOM   3627 H16S POPSG 193      -1.290  32.020 111.280  1.00  0.00           H
ATOM   3628 C217 POPSG 193       0.220  31.100 110.010  1.00  0.00           C
ATOM   3629 H17R POPSG 193       0.170  30.100 110.500  1.00  0.00           H
ATOM   3630 H17S POPSG 193       1.270  31.340 109.710  1.00  0.00           H
ATOM   3631 C218 POPSG 193      -0.600  31.060 108.690  1.00  0.00           C
ATOM   3632 H18R POPSG 193      -1.650  30.720 108.820  1.00  0.00           H
ATOM   3633 H18S POPSG 193      -0.190  30.250 108.050  1.00  0.00           H
ATOM   3634 H18T POPSG 193      -0.510  32.060 108.200  1.00  0.00           H
ATOM   3635  C33 POPSG 193       4.110  33.540 115.860  1.00  0.00           C
ATOM   3636  H3X POPSG 193       3.790  32.500 116.070  1.00  0.00           H
ATOM   3637  H3Y POPSG 193       3.600  33.660 114.880  1.00  0.00           H
ATOM   3638  C34 POPSG 193       5.610  33.750 115.820  1.00  0.00           C
ATOM   3639  H4X POPSG 193       5.860  34.820 115.640  1.00  0.00           H
ATOM   3640  H4Y POPSG 193       6.020  33.510 116.820  1.00  0.00           H
ATOM   3641  C35 POPSG 193       6.260  32.780 114.830  1.00  0.00           C
ATOM   3642  H5X POPSG 193       6.110  33.230 113.820  1.00  0.00           H
ATOM   3643  H5Y POPSG 193       7.340  32.830 115.040  1.00  0.00           H
ATOM   3644  C36 POPSG 193       5.800  31.350 114.920  1.00  0.00           C
ATOM   3645  H6X POPSG 193       5.840  31.020 115.980  1.00  0.00           H
ATOM   3646  H6Y POPSG 193       4.750  31.250 114.570  1.00  0.00           H
ATOM   3647  C37 POPSG 193       6.820  30.320 114.270  1.00  0.00           C
ATOM   3648  H7X POPSG 193       7.810  30.450 114.760  1.00  0.00           H
ATOM   3649  H7Y POPSG 193       6.380  29.320 114.480  1.00  0.00           H
ATOM   3650  C38 POPSG 193       6.980  30.620 112.740  1.00  0.00           C
ATOM   3651  H8X POPSG 193       7.500  31.600 112.700  1.00  0.00           H
ATOM   3652  H8Y POPSG 193       7.710  29.960 112.230  1.00  0.00           H
ATOM   3653  C39 POPSG 193       5.740  30.550 111.890  1.00  0.00           C
ATOM   3654  H9X POPSG 193       5.240  29.600 112.200  1.00  0.00           H
ATOM   3655  H9Y POPSG 193       5.100  31.440 112.030  1.00  0.00           H
ATOM   3656 C310 POPSG 193       6.030  30.580 110.380  1.00  0.00           C
ATOM   3657 H10X POPSG 193       6.610  31.500 110.180  1.00  0.00           H
ATOM   3658 H10Y POPSG 193       6.820  29.870 110.040  1.00  0.00           H
ATOM   3659 C311 POPSG 193       4.750  30.500 109.560  1.00  0.00           C
ATOM   3660 H11X POPSG 193       3.880  30.590 110.250  1.00  0.00           H
ATOM   3661 H11Y POPSG 193       4.630  31.390 108.910  1.00  0.00           H
ATOM   3662 C312 POPSG 193       4.480  29.160 108.860  1.00  0.00           C
ATOM   3663 H12X POPSG 193       5.210  29.010 108.030  1.00  0.00           H
ATOM   3664 H12Y POPSG 193       4.710  28.330 109.550  1.00  0.00           H
ATOM   3665 C313 POPSG 193       3.020  28.930 108.340  1.00  0.00           C
ATOM   3666 H13X POPSG 193       2.200  28.840 109.090  1.00  0.00           H
ATOM   3667 H13Y POPSG 193       2.830  29.810 107.690  1.00  0.00           H
ATOM   3668 C314 POPSG 193       2.780  27.730 107.420  1.00  0.00           C
ATOM   3669 H14X POPSG 193       3.480  27.740 106.550  1.00  0.00           H
ATOM   3670 H14Y POPSG 193       2.940  26.790 108.000  1.00  0.00           H
ATOM   3671 C315 POPSG 193       1.390  27.650 106.840  1.00  0.00           C
ATOM   3672 H15X POPSG 193       0.660  27.730 107.670  1.00  0.00           H
ATOM   3673 H15Y POPSG 193       1.030  28.530 106.260  1.00  0.00           H
ATOM   3674 C316 POPSG 193       1.210  26.310 106.000  1.00  0.00           C
ATOM   3675 H16X POPSG 193       0.140  26.240 105.720  1.00  0.00           H
ATOM   3676 H16Y POPSG 193       1.860  26.190 105.110  1.00  0.00           H
ATOM   3677 H16Z POPSG 193       1.420  25.490 106.710  1.00  0.00           H
ATOM   3678  N   POPSH 194     106.000  70.660 131.830  1.00  0.00           N
ATOM   3679  HN1 POPSH 194     105.550  69.820 132.260  1.00  0.00           H
ATOM   3680  HN2 POPSH 194     106.880  70.250 131.460  1.00  0.00           H
ATOM   3681  HN3 POPSH 194     106.290  71.240 132.640  1.00  0.00           H
ATOM   3682  C12 POPSH 194     105.250  71.550 131.030  1.00  0.00           C
ATOM   3683 H12A POPSH 194     104.640  70.950 130.370  1.00  0.00           H
ATOM   3684  C13 POPSH 194     104.250  72.380 131.840  1.00  0.00           C
ATOM   3685 O13A POPSH 194     104.210  72.390 133.100  1.00  0.00           O
ATOM   3686 O13B POPSH 194     103.360  73.070 131.220  1.00  0.00           O
ATOM   3687  C11 POPSH 194     106.140  72.630 130.320  1.00  0.00           C
ATOM   3688 H11A POPSH 194     105.500  73.200 129.610  1.00  0.00           H
ATOM   3689 H11B POPSH 194     106.530  73.380 131.040  1.00  0.00           H
ATOM   3690  P   POPSH 194     107.150  71.480 128.110  1.00  0.00           P
ATOM   3691  O13 POPSH 194     106.410  72.460 127.210  1.00  0.00           O
ATOM   3692  O14 POPSH 194     106.640  70.120 128.390  1.00  0.00           O
ATOM   3693  O12 POPSH 194     107.250  72.080 129.530  1.00  0.00           O
ATOM   3694  O11 POPSH 194     108.660  71.380 127.720  1.00  0.00           O
ATOM   3695  C1  POPSH 194     109.330  70.100 127.730  1.00  0.00           C
ATOM   3696  HA  POPSH 194     110.380  70.360 127.970  1.00  0.00           H
ATOM   3697  HB  POPSH 194     109.020  69.430 128.560  1.00  0.00           H
ATOM   3698  C2  POPSH 194     109.310  69.360 126.340  1.00  0.00           C
ATOM   3699  HS  POPSH 194     110.000  68.510 126.500  1.00  0.00           H
ATOM   3700  O21 POPSH 194     109.720  70.370 125.350  1.00  0.00           O
ATOM   3701  C21 POPSH 194     110.980  70.540 125.100  1.00  0.00           C
ATOM   3702  O22 POPSH 194     111.910  69.960 125.590  1.00  0.00           O
ATOM   3703  C22 POPSH 194     111.050  71.630 123.990  1.00  0.00           C
ATOM   3704  H2R POPSH 194     110.050  72.090 123.860  1.00  0.00           H
ATOM   3705  H2S POPSH 194     111.670  72.510 124.260  1.00  0.00           H
ATOM   3706  C3  POPSH 194     107.900  68.790 125.940  1.00  0.00           C
ATOM   3707  HX  POPSH 194     107.570  68.230 126.840  1.00  0.00           H
ATOM   3708  HY  POPSH 194     107.130  69.550 125.730  1.00  0.00           H
ATOM   3709  O31 POPSH 194     108.060  67.970 124.680  1.00  0.00           O
ATOM   3710  C31 POPSH 194     108.290  66.710 124.860  1.00  0.00           C
ATOM   3711  O32 POPSH 194     108.490  66.150 125.930  1.00  0.00           O
ATOM   3712  C32 POPSH 194     108.450  66.000 123.540  1.00  0.00           C
ATOM   3713  H2X POPSH 194     107.490  66.010 122.990  1.00  0.00           H
ATOM   3714  H2Y POPSH 194     109.110  66.610 122.890  1.00  0.00           H
ATOM   3715  C23 POPSH 194     111.680  70.950 122.840  1.00  0.00           C
ATOM   3716  H3R POPSH 194     112.730  70.580 122.890  1.00  0.00           H
ATOM   3717  H3S POPSH 194     111.200  70.010 122.490  1.00  0.00           H
ATOM   3718  C24 POPSH 194     111.880  71.830 121.620  1.00  0.00           C
ATOM   3719  H4R POPSH 194     111.010  72.520 121.580  1.00  0.00           H
ATOM   3720  H4S POPSH 194     112.810  72.400 121.820  1.00  0.00           H
ATOM   3721  C25 POPSH 194     111.780  71.200 120.240  1.00  0.00           C
ATOM   3722  H5R POPSH 194     112.270  70.200 120.280  1.00  0.00           H
ATOM   3723  H5S POPSH 194     110.690  71.060 120.050  1.00  0.00           H
ATOM   3724  C26 POPSH 194     112.490  71.990 119.100  1.00  0.00           C
ATOM   3725  H6R POPSH 194     113.460  72.330 119.540  1.00  0.00           H
ATOM   3726  H6S POPSH 194     112.690  71.230 118.310  1.00  0.00           H
ATOM   3727  C27 POPSH 194     111.660  73.170 118.600  1.00  0.00           C
ATOM   3728  H7R POPSH 194     111.300  73.790 119.450  1.00  0.00           H
ATOM   3729  H7S POPSH 194     112.390  73.740 117.980  1.00  0.00           H
ATOM   3730  C28 POPSH 194     110.500  72.810 117.670  1.00  0.00           C
ATOM   3731  H8R POPSH 194     110.940  72.150 116.890  1.00  0.00           H
ATOM   3732  H8S POPSH 194     109.800  72.200 118.280  1.00  0.00           H
ATOM   3733  C29 POPSH 194     109.730  74.010 117.110  1.00  0.00           C
ATOM   3734  H9R POPSH 194     110.180  74.340 116.160  1.00  0.00           H
ATOM   3735 C210 POPSH 194     108.580  74.580 117.570  1.00  0.00           C
ATOM   3736 H10R POPSH 194     108.110  75.430 117.050  1.00  0.00           H
ATOM   3737 C211 POPSH 194     107.930  74.200 118.870  1.00  0.00           C
ATOM   3738 H11R POPSH 194     107.120  73.520 118.510  1.00  0.00           H
ATOM   3739 H11S POPSH 194     108.630  73.580 119.460  1.00  0.00           H
ATOM   3740 C212 POPSH 194     107.340  75.260 119.730  1.00  0.00           C
ATOM   3741 H12R POPSH 194     107.150  74.770 120.710  1.00  0.00           H
ATOM   3742 H12S POPSH 194     107.990  76.140 119.900  1.00  0.00           H
ATOM   3743 C213 POPSH 194     106.030  75.830 119.240  1.00  0.00           C
ATOM   3744 H13R POPSH 194     106.240  76.290 118.250  1.00  0.00           H
ATOM   3745 H13S POPSH 194     105.260  75.060 119.020  1.00  0.00           H
ATOM   3746 C214 POPSH 194     105.580  76.930 120.180  1.00  0.00           C
ATOM   3747 H14R POPSH 194     105.490  76.510 121.210  1.00  0.00           H
ATOM   3748 H14S POPSH 194     106.330  77.710 120.390  1.00  0.00           H
ATOM   3749 C215 POPSH 194     104.350  77.700 119.800  1.00  0.00           C
ATOM   3750 H15R POPSH 194     104.370  77.750 118.690  1.00  0.00           H
ATOM   3751 H15S POPSH 194     103.520  77.020 120.090  1.00  0.00           H
ATOM   3752 C216 POPSH 194     104.120  79.110 120.530  1.00  0.00           C
ATOM   3753 H16R POPSH 194     104.110  78.770 121.580  1.00  0.00           H
ATOM   3754 H16S POPSH 194     105.040  79.710 120.350  1.00  0.00           H
ATOM   3755 C217 POPSH 194     102.780  79.760 120.230  1.00  0.00           C
ATOM   3756 H17R POPSH 194     102.730  79.920 119.140  1.00  0.00           H
ATOM   3757 H17S POPSH 194     101.880  79.210 120.570  1.00  0.00           H
ATOM   3758 C218 POPSH 194     102.550  81.120 120.890  1.00  0.00           C
ATOM   3759 H18R POPSH 194     101.580  81.520 120.510  1.00  0.00           H
ATOM   3760 H18S POPSH 194     102.490  81.060 122.000  1.00  0.00           H
ATOM   3761 H18T POPSH 194     103.200  81.950 120.560  1.00  0.00           H
ATOM   3762  C33 POPSH 194     109.030  64.570 123.500  1.00  0.00           C
ATOM   3763  H3X POPSH 194     109.880  64.420 124.190  1.00  0.00           H
ATOM   3764  H3Y POPSH 194     108.130  63.990 123.820  1.00  0.00           H
ATOM   3765  C34 POPSH 194     109.450  64.140 122.130  1.00  0.00           C
ATOM   3766  H4X POPSH 194     108.590  64.130 121.430  1.00  0.00           H
ATOM   3767  H4Y POPSH 194     110.050  64.980 121.720  1.00  0.00           H
ATOM   3768  C35 POPSH 194     110.240  62.850 122.240  1.00  0.00           C
ATOM   3769  H5X POPSH 194     111.190  63.060 122.780  1.00  0.00           H
ATOM   3770  H5Y POPSH 194     109.690  62.170 122.930  1.00  0.00           H
ATOM   3771  C36 POPSH 194     110.470  62.130 120.920  1.00  0.00           C
ATOM   3772  H6X POPSH 194     111.190  61.330 121.180  1.00  0.00           H
ATOM   3773  H6Y POPSH 194     109.510  61.780 120.490  1.00  0.00           H
ATOM   3774  C37 POPSH 194     111.100  63.030 119.830  1.00  0.00           C
ATOM   3775  H7X POPSH 194     110.410  63.690 119.270  1.00  0.00           H
ATOM   3776  H7Y POPSH 194     111.800  63.660 120.410  1.00  0.00           H
ATOM   3777  C38 POPSH 194     111.780  62.160 118.860  1.00  0.00           C
ATOM   3778  H8X POPSH 194     112.330  62.790 118.120  1.00  0.00           H
ATOM   3779  H8Y POPSH 194     112.710  61.730 119.290  1.00  0.00           H
ATOM   3780  C39 POPSH 194     110.910  61.240 118.000  1.00  0.00           C
ATOM   3781  H9X POPSH 194     110.570  60.430 118.680  1.00  0.00           H
ATOM   3782  H9Y POPSH 194     110.210  61.910 117.450  1.00  0.00           H
ATOM   3783 C310 POPSH 194     111.790  60.520 116.920  1.00  0.00           C
ATOM   3784 H10X POPSH 194     112.670  59.980 117.330  1.00  0.00           H
ATOM   3785 H10Y POPSH 194     111.060  59.810 116.490  1.00  0.00           H
ATOM   3786 C311 POPSH 194     112.260  61.520 115.760  1.00  0.00           C
ATOM   3787 H11X POPSH 194     111.280  61.710 115.260  1.00  0.00           H
ATOM   3788 H11Y POPSH 194     112.780  62.460 116.030  1.00  0.00           H
ATOM   3789 C312 POPSH 194     113.190  60.750 114.720  1.00  0.00           C
ATOM   3790 H12X POPSH 194     114.200  60.510 115.110  1.00  0.00           H
ATOM   3791 H12Y POPSH 194     112.690  59.770 114.580  1.00  0.00           H
ATOM   3792 C313 POPSH 194     113.260  61.400 113.400  1.00  0.00           C
ATOM   3793 H13X POPSH 194     112.280  61.700 112.970  1.00  0.00           H
ATOM   3794 H13Y POPSH 194     113.870  62.310 113.570  1.00  0.00           H
ATOM   3795 C314 POPSH 194     114.090  60.510 112.360  1.00  0.00           C
ATOM   3796 H14X POPSH 194     115.100  60.240 112.760  1.00  0.00           H
ATOM   3797 H14Y POPSH 194     113.480  59.590 112.230  1.00  0.00           H
ATOM   3798 C315 POPSH 194     114.170  61.240 110.980  1.00  0.00           C
ATOM   3799 H15X POPSH 194     113.100  61.480 110.820  1.00  0.00           H
ATOM   3800 H15Y POPSH 194     114.860  62.100 110.980  1.00  0.00           H
ATOM   3801 C316 POPSH 194     114.660  60.220 109.950  1.00  0.00           C
ATOM   3802 H16X POPSH 194     114.090  59.270 110.070  1.00  0.00           H
ATOM   3803 H16Y POPSH 194     114.450  60.550 108.910  1.00  0.00           H
ATOM   3804 H16Z POPSH 194     115.730  59.940 110.070  1.00  0.00           H
ATOM   3805  N   POPSI 195      21.760  29.270 127.240  1.00  0.00           N
ATOM   3806  HN1 POPSI 195      22.310  29.940 127.820  1.00  0.00           H
ATOM   3807  HN2 POPSI 195      22.420  28.770 126.610  1.00  0.00           H
ATOM   3808  HN3 POPSI 195      21.070  29.830 126.700  1.00  0.00           H
ATOM   3809  C12 POPSI 195      21.010  28.260 128.070  1.00  0.00           C
ATOM   3810 H12A POPSI 195      20.520  28.800 128.870  1.00  0.00           H
ATOM   3811  C13 POPSI 195      21.990  27.360 128.790  1.00  0.00           C
ATOM   3812 O13A POPSI 195      23.210  27.420 128.510  1.00  0.00           O
ATOM   3813 O13B POPSI 195      21.560  26.420 129.560  1.00  0.00           O
ATOM   3814  C11 POPSI 195      20.130  27.440 127.140  1.00  0.00           C
ATOM   3815 H11A POPSI 195      20.770  26.780 126.520  1.00  0.00           H
ATOM   3816 H11B POPSI 195      19.410  26.830 127.720  1.00  0.00           H
ATOM   3817  P   POPSI 195      18.040  27.910 125.500  1.00  0.00           P
ATOM   3818  O13 POPSI 195      17.930  29.000 124.500  1.00  0.00           O
ATOM   3819  O14 POPSI 195      16.920  27.770 126.410  1.00  0.00           O
ATOM   3820  O12 POPSI 195      19.380  28.270 126.290  1.00  0.00           O
ATOM   3821  O11 POPSI 195      18.380  26.570 124.740  1.00  0.00           O
ATOM   3822  C1  POPSI 195      17.670  26.260 123.520  1.00  0.00           C
ATOM   3823  HA  POPSI 195      17.390  25.190 123.560  1.00  0.00           H
ATOM   3824  HB  POPSI 195      16.700  26.810 123.530  1.00  0.00           H
ATOM   3825  C2  POPSI 195      18.440  26.550 122.240  1.00  0.00           C
ATOM   3826  HS  POPSI 195      18.750  27.620 122.200  1.00  0.00           H
ATOM   3827  O21 POPSI 195      17.740  26.120 121.080  1.00  0.00           O
ATOM   3828  C21 POPSI 195      16.730  26.790 120.670  1.00  0.00           C
ATOM   3829  O22 POPSI 195      16.360  27.880 121.160  1.00  0.00           O
ATOM   3830  C22 POPSI 195      16.000  25.980 119.570  1.00  0.00           C
ATOM   3831  H2R POPSI 195      15.650  25.000 119.950  1.00  0.00           H
ATOM   3832  H2S POPSI 195      15.220  26.660 119.170  1.00  0.00           H
ATOM   3833  C3  POPSI 195      19.850  25.870 122.290  1.00  0.00           C
ATOM   3834  HX  POPSI 195      20.300  26.280 123.230  1.00  0.00           H
ATOM   3835  HY  POPSI 195      19.710  24.770 122.360  1.00  0.00           H
ATOM   3836  O31 POPSI 195      20.660  26.280 121.140  1.00  0.00           O
ATOM   3837  C31 POPSI 195      21.770  25.520 121.080  1.00  0.00           C
ATOM   3838  O32 POPSI 195      22.020  24.540 121.750  1.00  0.00           O
ATOM   3839  C32 POPSI 195      22.650  25.990 119.910  1.00  0.00           C
ATOM   3840  H2X POPSI 195      22.340  26.970 119.510  1.00  0.00           H
ATOM   3841  H2Y POPSI 195      23.630  26.130 120.420  1.00  0.00           H
ATOM   3842  C23 POPSI 195      17.090  25.530 118.480  1.00  0.00           C
ATOM   3843  H3R POPSI 195      17.520  26.410 117.960  1.00  0.00           H
ATOM   3844  H3S POPSI 195      17.820  24.840 118.950  1.00  0.00           H
ATOM   3845  C24 POPSI 195      16.510  24.610 117.410  1.00  0.00           C
ATOM   3846  H4R POPSI 195      15.760  25.320 117.000  1.00  0.00           H
ATOM   3847  H4S POPSI 195      17.290  24.460 116.630  1.00  0.00           H
ATOM   3848  C25 POPSI 195      16.010  23.390 118.110  1.00  0.00           C
ATOM   3849  H5R POPSI 195      16.920  22.950 118.570  1.00  0.00           H
ATOM   3850  H5S POPSI 195      15.190  23.680 118.800  1.00  0.00           H
ATOM   3851  C26 POPSI 195      15.460  22.350 117.070  1.00  0.00           C
ATOM   3852  H6R POPSI 195      14.740  22.960 116.490  1.00  0.00           H
ATOM   3853  H6S POPSI 195      16.310  22.040 116.430  1.00  0.00           H
ATOM   3854  C27 POPSI 195      14.630  21.160 117.610  1.00  0.00           C
ATOM   3855  H7R POPSI 195      13.790  21.520 118.260  1.00  0.00           H
ATOM   3856  H7S POPSI 195      14.190  20.770 116.670  1.00  0.00           H
ATOM   3857  C28 POPSI 195      15.480  20.050 118.310  1.00  0.00           C
ATOM   3858  H8R POPSI 195      16.450  19.910 117.790  1.00  0.00           H
ATOM   3859  H8S POPSI 195      15.660  20.470 119.320  1.00  0.00           H
ATOM   3860  C29 POPSI 195      14.580  18.770 118.370  1.00  0.00           C
ATOM   3861  H9R POPSI 195      13.890  18.730 119.230  1.00  0.00           H
ATOM   3862 C210 POPSI 195      14.760  17.720 117.600  1.00  0.00           C
ATOM   3863 H10R POPSI 195      14.070  16.860 117.580  1.00  0.00           H
ATOM   3864 C211 POPSI 195      15.790  17.650 116.520  1.00  0.00           C
ATOM   3865 H11R POPSI 195      16.200  18.670 116.350  1.00  0.00           H
ATOM   3866 H11S POPSI 195      16.670  17.030 116.810  1.00  0.00           H
ATOM   3867 C212 POPSI 195      15.250  17.180 115.170  1.00  0.00           C
ATOM   3868 H12R POPSI 195      16.110  17.180 114.470  1.00  0.00           H
ATOM   3869 H12S POPSI 195      14.880  16.130 115.170  1.00  0.00           H
ATOM   3870 C213 POPSI 195      14.120  18.070 114.660  1.00  0.00           C
ATOM   3871 H13R POPSI 195      13.260  18.010 115.360  1.00  0.00           H
ATOM   3872 H13S POPSI 195      14.460  19.120 114.740  1.00  0.00           H
ATOM   3873 C214 POPSI 195      13.750  17.770 113.180  1.00  0.00           C
ATOM   3874 H14R POPSI 195      12.870  18.410 112.950  1.00  0.00           H
ATOM   3875 H14S POPSI 195      14.580  18.070 112.500  1.00  0.00           H
ATOM   3876 C215 POPSI 195      13.230  16.320 112.840  1.00  0.00           C
ATOM   3877 H15R POPSI 195      13.890  15.590 113.350  1.00  0.00           H
ATOM   3878 H15S POPSI 195      12.170  16.390 113.170  1.00  0.00           H
ATOM   3879 C216 POPSI 195      13.310  16.000 111.260  1.00  0.00           C
ATOM   3880 H16R POPSI 195      12.470  16.620 110.860  1.00  0.00           H
ATOM   3881 H16S POPSI 195      14.320  16.320 110.920  1.00  0.00           H
ATOM   3882 C217 POPSI 195      13.060  14.470 111.100  1.00  0.00           C
ATOM   3883 H17R POPSI 195      14.030  13.990 111.370  1.00  0.00           H
ATOM   3884 H17S POPSI 195      12.310  14.070 111.820  1.00  0.00           H
ATOM   3885 C218 POPSI 195      12.730  14.050 109.700  1.00  0.00           C
ATOM   3886 H18R POPSI 195      12.470  12.970 109.730  1.00  0.00           H
ATOM   3887 H18S POPSI 195      11.870  14.640 109.310  1.00  0.00           H
ATOM   3888 H18T POPSI 195      13.540  14.200 108.950  1.00  0.00           H
ATOM   3889  C33 POPSI 195      22.700  24.940 118.740  1.00  0.00           C
ATOM   3890  H3X POPSI 195      22.760  23.940 119.210  1.00  0.00           H
ATOM   3891  H3Y POPSI 195      21.710  24.900 118.230  1.00  0.00           H
ATOM   3892  C34 POPSI 195      23.900  25.170 117.760  1.00  0.00           C
ATOM   3893  H4X POPSI 195      24.790  25.110 118.410  1.00  0.00           H
ATOM   3894  H4Y POPSI 195      24.140  24.390 117.000  1.00  0.00           H
ATOM   3895  C35 POPSI 195      23.960  26.530 117.060  1.00  0.00           C
ATOM   3896  H5X POPSI 195      23.730  27.350 117.760  1.00  0.00           H
ATOM   3897  H5Y POPSI 195      25.000  26.660 116.700  1.00  0.00           H
ATOM   3898  C36 POPSI 195      22.990  26.660 115.820  1.00  0.00           C
ATOM   3899  H6X POPSI 195      23.350  25.970 115.020  1.00  0.00           H
ATOM   3900  H6Y POPSI 195      21.920  26.390 116.000  1.00  0.00           H
ATOM   3901  C37 POPSI 195      22.920  28.100 115.260  1.00  0.00           C
ATOM   3902  H7X POPSI 195      22.560  28.860 115.980  1.00  0.00           H
ATOM   3903  H7Y POPSI 195      23.920  28.520 115.000  1.00  0.00           H
ATOM   3904  C38 POPSI 195      22.190  28.240 113.910  1.00  0.00           C
ATOM   3905  H8X POPSI 195      22.440  29.190 113.380  1.00  0.00           H
ATOM   3906  H8Y POPSI 195      22.480  27.400 113.250  1.00  0.00           H
ATOM   3907  C39 POPSI 195      20.660  28.130 114.240  1.00  0.00           C
ATOM   3908  H9X POPSI 195      20.320  27.280 114.870  1.00  0.00           H
ATOM   3909  H9Y POPSI 195      20.420  29.020 114.860  1.00  0.00           H
ATOM   3910 C310 POPSI 195      19.750  28.030 113.040  1.00  0.00           C
ATOM   3911 H10X POPSI 195      20.360  27.590 112.230  1.00  0.00           H
ATOM   3912 H10Y POPSI 195      18.860  27.430 113.300  1.00  0.00           H
ATOM   3913 C311 POPSI 195      19.170  29.400 112.570  1.00  0.00           C
ATOM   3914 H11X POPSI 195      18.360  29.760 113.240  1.00  0.00           H
ATOM   3915 H11Y POPSI 195      19.960  30.180 112.630  1.00  0.00           H
ATOM   3916 C312 POPSI 195      18.700  29.260 111.110  1.00  0.00           C
ATOM   3917 H12X POPSI 195      19.510  28.620 110.700  1.00  0.00           H
ATOM   3918 H12Y POPSI 195      17.760  28.680 111.200  1.00  0.00           H
ATOM   3919 C313 POPSI 195      18.550  30.500 110.170  1.00  0.00           C
ATOM   3920 H13X POPSI 195      18.570  30.200 109.100  1.00  0.00           H
ATOM   3921 H13Y POPSI 195      19.400  31.190 110.360  1.00  0.00           H
ATOM   3922 C314 POPSI 195      17.210  31.250 110.430  1.00  0.00           C
ATOM   3923 H14X POPSI 195      16.360  30.560 110.230  1.00  0.00           H
ATOM   3924 H14Y POPSI 195      17.180  31.550 111.500  1.00  0.00           H
ATOM   3925 C315 POPSI 195      17.090  32.540 109.640  1.00  0.00           C
ATOM   3926 H15X POPSI 195      17.120  32.160 108.600  1.00  0.00           H
ATOM   3927 H15Y POPSI 195      18.040  33.120 109.730  1.00  0.00           H
ATOM   3928 C316 POPSI 195      15.830  33.300 109.890  1.00  0.00           C
ATOM   3929 H16X POPSI 195      14.880  32.750 109.740  1.00  0.00           H
ATOM   3930 H16Y POPSI 195      15.900  34.260 109.330  1.00  0.00           H
ATOM   3931 H16Z POPSI 195      15.870  33.600 110.960  1.00  0.00           H
ATOM   3932  N   POPSJ 196      35.340  78.680 126.740  1.00  0.00           N
ATOM   3933  HN1 POPSJ 196      36.110  79.230 127.160  1.00  0.00           H
ATOM   3934  HN2 POPSJ 196      35.200  79.240 125.870  1.00  0.00           H
ATOM   3935  HN3 POPSJ 196      34.490  78.770 127.340  1.00  0.00           H
ATOM   3936  C12 POPSJ 196      35.660  77.260 126.410  1.00  0.00           C
ATOM   3937 H12A POPSJ 196      36.210  77.200 125.480  1.00  0.00           H
ATOM   3938  C13 POPSJ 196      36.500  76.480 127.410  1.00  0.00           C
ATOM   3939 O13A POPSJ 196      36.850  76.880 128.540  1.00  0.00           O
ATOM   3940 O13B POPSJ 196      36.830  75.370 127.050  1.00  0.00           O
ATOM   3941  C11 POPSJ 196      34.320  76.520 126.010  1.00  0.00           C
ATOM   3942 H11A POPSJ 196      33.740  76.450 126.960  1.00  0.00           H
ATOM   3943 H11B POPSJ 196      34.620  75.550 125.560  1.00  0.00           H
ATOM   3944  P   POPSJ 196      32.210  76.900 124.530  1.00  0.00           P
ATOM   3945  O13 POPSJ 196      31.320  78.100 124.480  1.00  0.00           O
ATOM   3946  O14 POPSJ 196      31.660  75.770 125.330  1.00  0.00           O
ATOM   3947  O12 POPSJ 196      33.650  77.240 124.960  1.00  0.00           O
ATOM   3948  O11 POPSJ 196      32.380  76.380 123.050  1.00  0.00           O
ATOM   3949  C1  POPSJ 196      33.380  76.870 122.260  1.00  0.00           C
ATOM   3950  HA  POPSJ 196      34.350  76.980 122.790  1.00  0.00           H
ATOM   3951  HB  POPSJ 196      33.540  76.140 121.440  1.00  0.00           H
ATOM   3952  C2  POPSJ 196      32.940  78.170 121.570  1.00  0.00           C
ATOM   3953  HS  POPSJ 196      32.580  78.800 122.410  1.00  0.00           H
ATOM   3954  O21 POPSJ 196      31.880  77.780 120.770  1.00  0.00           O
ATOM   3955  C21 POPSJ 196      31.090  78.730 120.370  1.00  0.00           C
ATOM   3956  O22 POPSJ 196      30.980  79.860 120.820  1.00  0.00           O
ATOM   3957  C22 POPSJ 196      30.330  78.290 119.100  1.00  0.00           C
ATOM   3958  H2R POPSJ 196      30.940  77.590 118.500  1.00  0.00           H
ATOM   3959  H2S POPSJ 196      29.360  77.840 119.420  1.00  0.00           H
ATOM   3960  C3  POPSJ 196      34.120  78.790 120.830  1.00  0.00           C
ATOM   3961  HX  POPSJ 196      34.930  79.020 121.550  1.00  0.00           H
ATOM   3962  HY  POPSJ 196      34.590  77.990 120.210  1.00  0.00           H
ATOM   3963  O31 POPSJ 196      33.760  79.930 120.070  1.00  0.00           O
ATOM   3964  C31 POPSJ 196      33.720  81.100 120.650  1.00  0.00           C
ATOM   3965  O32 POPSJ 196      33.880  81.220 121.900  1.00  0.00           O
ATOM   3966  C32 POPSJ 196      33.540  82.310 119.750  1.00  0.00           C
ATOM   3967  H2X POPSJ 196      34.190  83.140 120.090  1.00  0.00           H
ATOM   3968  H2Y POPSJ 196      33.960  82.070 118.740  1.00  0.00           H
ATOM   3969  C23 POPSJ 196      30.070  79.570 118.250  1.00  0.00           C
ATOM   3970  H3R POPSJ 196      29.260  80.160 118.730  1.00  0.00           H
ATOM   3971  H3S POPSJ 196      30.960  80.240 118.280  1.00  0.00           H
ATOM   3972  C24 POPSJ 196      29.760  79.270 116.760  1.00  0.00           C
ATOM   3973  H4R POPSJ 196      30.500  78.650 116.230  1.00  0.00           H
ATOM   3974  H4S POPSJ 196      28.840  78.660 116.640  1.00  0.00           H
ATOM   3975  C25 POPSJ 196      29.640  80.500 115.990  1.00  0.00           C
ATOM   3976  H5R POPSJ 196      28.980  81.250 116.470  1.00  0.00           H
ATOM   3977  H5S POPSJ 196      30.670  80.910 116.060  1.00  0.00           H
ATOM   3978  C26 POPSJ 196      29.300  80.380 114.480  1.00  0.00           C
ATOM   3979  H6R POPSJ 196      28.400  79.740 114.390  1.00  0.00           H
ATOM   3980  H6S POPSJ 196      28.930  81.390 114.220  1.00  0.00           H
ATOM   3981  C27 POPSJ 196      30.380  79.730 113.590  1.00  0.00           C
ATOM   3982  H7R POPSJ 196      31.240  80.430 113.530  1.00  0.00           H
ATOM   3983  H7S POPSJ 196      30.690  78.810 114.120  1.00  0.00           H
ATOM   3984  C28 POPSJ 196      29.980  79.510 112.100  1.00  0.00           C
ATOM   3985  H8R POPSJ 196      29.810  80.510 111.630  1.00  0.00           H
ATOM   3986  H8S POPSJ 196      30.720  78.920 111.520  1.00  0.00           H
ATOM   3987  C29 POPSJ 196      28.870  78.580 111.790  1.00  0.00           C
ATOM   3988  H9R POPSJ 196      28.940  77.580 112.230  1.00  0.00           H
ATOM   3989 C210 POPSJ 196      27.880  78.840 110.870  1.00  0.00           C
ATOM   3990 H10R POPSJ 196      27.150  78.090 110.540  1.00  0.00           H
ATOM   3991 C211 POPSJ 196      27.550  80.160 110.290  1.00  0.00           C
ATOM   3992 H11R POPSJ 196      28.470  80.550 109.810  1.00  0.00           H
ATOM   3993 H11S POPSJ 196      26.840  80.130 109.430  1.00  0.00           H
ATOM   3994 C212 POPSJ 196      27.050  81.060 111.430  1.00  0.00           C
ATOM   3995 H12R POPSJ 196      27.790  81.170 112.250  1.00  0.00           H
ATOM   3996 H12S POPSJ 196      26.810  82.080 111.050  1.00  0.00           H
ATOM   3997 C213 POPSJ 196      25.810  80.430 112.080  1.00  0.00           C
ATOM   3998 H13R POPSJ 196      25.990  79.420 112.500  1.00  0.00           H
ATOM   3999 H13S POPSJ 196      25.490  81.050 112.950  1.00  0.00           H
ATOM   4000 C214 POPSJ 196      24.570  80.260 111.200  1.00  0.00           C
ATOM   4001 H14R POPSJ 196      24.280  81.180 110.660  1.00  0.00           H
ATOM   4002 H14S POPSJ 196      24.850  79.590 110.350  1.00  0.00           H
ATOM   4003 C215 POPSJ 196      23.460  79.520 111.910  1.00  0.00           C
ATOM   4004 H15R POPSJ 196      22.620  79.450 111.180  1.00  0.00           H
ATOM   4005 H15S POPSJ 196      23.750  78.500 112.240  1.00  0.00           H
ATOM   4006 C216 POPSJ 196      22.920  80.300 113.150  1.00  0.00           C
ATOM   4007 H16R POPSJ 196      23.730  80.200 113.910  1.00  0.00           H
ATOM   4008 H16S POPSJ 196      22.720  81.350 112.860  1.00  0.00           H
ATOM   4009 C217 POPSJ 196      21.640  79.690 113.740  1.00  0.00           C
ATOM   4010 H17R POPSJ 196      20.910  79.810 112.910  1.00  0.00           H
ATOM   4011 H17S POPSJ 196      21.820  78.600 113.860  1.00  0.00           H
ATOM   4012 C218 POPSJ 196      21.100  80.460 114.950  1.00  0.00           C
ATOM   4013 H18R POPSJ 196      20.150  80.020 115.300  1.00  0.00           H
ATOM   4014 H18S POPSJ 196      21.800  80.400 115.810  1.00  0.00           H
ATOM   4015 H18T POPSJ 196      21.100  81.540 114.690  1.00  0.00           H
ATOM   4016  C33 POPSJ 196      32.020  82.690 119.580  1.00  0.00           C
ATOM   4017  H3X POPSJ 196      31.560  81.680 119.540  1.00  0.00           H
ATOM   4018  H3Y POPSJ 196      31.650  83.220 120.480  1.00  0.00           H
ATOM   4019  C34 POPSJ 196      31.750  83.490 118.320  1.00  0.00           C
ATOM   4020  H4X POPSJ 196      32.410  84.390 118.360  1.00  0.00           H
ATOM   4021  H4Y POPSJ 196      32.120  82.960 117.420  1.00  0.00           H
ATOM   4022  C35 POPSJ 196      30.280  83.830 118.030  1.00  0.00           C
ATOM   4023  H5X POPSJ 196      29.650  82.920 118.120  1.00  0.00           H
ATOM   4024  H5Y POPSJ 196      29.790  84.460 118.800  1.00  0.00           H
ATOM   4025  C36 POPSJ 196      30.160  84.440 116.630  1.00  0.00           C
ATOM   4026  H6X POPSJ 196      30.850  85.320 116.620  1.00  0.00           H
ATOM   4027  H6Y POPSJ 196      30.510  83.760 115.830  1.00  0.00           H
ATOM   4028  C37 POPSJ 196      28.760  84.890 116.170  1.00  0.00           C
ATOM   4029  H7X POPSJ 196      28.680  86.000 116.100  1.00  0.00           H
ATOM   4030  H7Y POPSJ 196      27.950  84.550 116.850  1.00  0.00           H
ATOM   4031  C38 POPSJ 196      28.530  84.520 114.660  1.00  0.00           C
ATOM   4032  H8X POPSJ 196      28.220  83.470 114.510  1.00  0.00           H
ATOM   4033  H8Y POPSJ 196      29.390  84.760 113.990  1.00  0.00           H
ATOM   4034  C39 POPSJ 196      27.330  85.290 114.070  1.00  0.00           C
ATOM   4035  H9X POPSJ 196      27.570  86.370 114.010  1.00  0.00           H
ATOM   4036  H9Y POPSJ 196      26.530  85.300 114.830  1.00  0.00           H
ATOM   4037 C310 POPSJ 196      26.980  84.740 112.690  1.00  0.00           C
ATOM   4038 H10X POPSJ 196      27.120  83.640 112.620  1.00  0.00           H
ATOM   4039 H10Y POPSJ 196      27.710  85.210 112.000  1.00  0.00           H
ATOM   4040 C311 POPSJ 196      25.570  85.210 112.250  1.00  0.00           C
ATOM   4041 H11X POPSJ 196      25.730  86.280 112.030  1.00  0.00           H
ATOM   4042 H11Y POPSJ 196      24.890  85.040 113.110  1.00  0.00           H
ATOM   4043 C312 POPSJ 196      25.030  84.470 110.990  1.00  0.00           C
ATOM   4044 H12X POPSJ 196      23.960  84.690 110.760  1.00  0.00           H
ATOM   4045 H12Y POPSJ 196      24.990  83.420 111.340  1.00  0.00           H
ATOM   4046 C313 POPSJ 196      25.950  84.560 109.740  1.00  0.00           C
ATOM   4047 H13X POPSJ 196      26.030  85.650 109.520  1.00  0.00           H
ATOM   4048 H13Y POPSJ 196      26.920  84.060 109.910  1.00  0.00           H
ATOM   4049 C314 POPSJ 196      25.370  83.870 108.520  1.00  0.00           C
ATOM   4050 H14X POPSJ 196      24.330  84.140 108.270  1.00  0.00           H
ATOM   4051 H14Y POPSJ 196      25.330  82.760 108.520  1.00  0.00           H
ATOM   4052 C315 POPSJ 196      26.210  84.030 107.270  1.00  0.00           C
ATOM   4053 H15X POPSJ 196      26.690  85.020 107.370  1.00  0.00           H
ATOM   4054 H15Y POPSJ 196      27.080  83.340 107.250  1.00  0.00           H
ATOM   4055 C316 POPSJ 196      25.390  83.780 106.010  1.00  0.00           C
ATOM   4056 H16X POPSJ 196      24.490  84.440 105.990  1.00  0.00           H
ATOM   4057 H16Y POPSJ 196      25.040  82.720 105.960  1.00  0.00           H
ATOM   4058 H16Z POPSJ 196      26.010  83.950 105.110  1.00  0.00           H
ATOM   4059  N   POPSK 197     112.600  81.600 130.520  1.00  0.00           N
ATOM   4060  HN1 POPSK 197     112.340  81.210 131.450  1.00  0.00           H
ATOM   4061  HN2 POPSK 197     111.880  81.390 129.800  1.00  0.00           H
ATOM   4062  HN3 POPSK 197     113.530  81.200 130.260  1.00  0.00           H
ATOM   4063  C12 POPSK 197     112.710  83.130 130.580  1.00  0.00           C
ATOM   4064 H12A POPSK 197     111.760  83.490 130.950  1.00  0.00           H
ATOM   4065  C13 POPSK 197     113.790  83.660 131.600  1.00  0.00           C
ATOM   4066 O13A POPSK 197     114.090  84.870 131.570  1.00  0.00           O
ATOM   4067 O13B POPSK 197     114.330  82.930 132.390  1.00  0.00           O
ATOM   4068  C11 POPSK 197     113.050  83.660 129.160  1.00  0.00           C
ATOM   4069 H11A POPSK 197     113.070  84.760 129.320  1.00  0.00           H
ATOM   4070 H11B POPSK 197     114.010  83.380 128.690  1.00  0.00           H
ATOM   4071  P   POPSK 197     111.600  84.240 127.030  1.00  0.00           P
ATOM   4072  O13 POPSK 197     111.480  85.640 127.510  1.00  0.00           O
ATOM   4073  O14 POPSK 197     110.410  83.690 126.250  1.00  0.00           O
ATOM   4074  O12 POPSK 197     111.880  83.310 128.320  1.00  0.00           O
ATOM   4075  O11 POPSK 197     112.960  84.130 126.230  1.00  0.00           O
ATOM   4076  C1  POPSK 197     113.700  82.920 126.000  1.00  0.00           C
ATOM   4077  HA  POPSK 197     114.480  82.720 126.780  1.00  0.00           H
ATOM   4078  HB  POPSK 197     112.950  82.100 125.950  1.00  0.00           H
ATOM   4079  C2  POPSK 197     114.530  82.990 124.660  1.00  0.00           C
ATOM   4080  HS  POPSK 197     115.190  83.880 124.540  1.00  0.00           H
ATOM   4081  O21 POPSK 197     113.530  82.750 123.610  1.00  0.00           O
ATOM   4082  C21 POPSK 197     113.680  83.380 122.410  1.00  0.00           C
ATOM   4083  O22 POPSK 197     114.530  84.250 122.300  1.00  0.00           O
ATOM   4084  C22 POPSK 197     112.740  82.730 121.350  1.00  0.00           C
ATOM   4085  H2R POPSK 197     113.150  81.780 120.950  1.00  0.00           H
ATOM   4086  H2S POPSK 197     111.760  82.590 121.850  1.00  0.00           H
ATOM   4087  C3  POPSK 197     115.620  81.860 124.580  1.00  0.00           C
ATOM   4088  HX  POPSK 197     116.340  81.920 125.430  1.00  0.00           H
ATOM   4089  HY  POPSK 197     115.170  80.850 124.650  1.00  0.00           H
ATOM   4090  O31 POPSK 197     116.500  82.030 123.430  1.00  0.00           O
ATOM   4091  C31 POPSK 197     116.270  81.180 122.380  1.00  0.00           C
ATOM   4092  O32 POPSK 197     115.350  80.440 122.340  1.00  0.00           O
ATOM   4093  C32 POPSK 197     117.340  81.340 121.360  1.00  0.00           C
ATOM   4094  H2X POPSK 197     117.550  82.430 121.320  1.00  0.00           H
ATOM   4095  H2Y POPSK 197     118.280  80.880 121.730  1.00  0.00           H
ATOM   4096  C23 POPSK 197     112.490  83.640 120.140  1.00  0.00           C
ATOM   4097  H3R POPSK 197     112.150  84.660 120.410  1.00  0.00           H
ATOM   4098  H3S POPSK 197     113.470  83.710 119.600  1.00  0.00           H
ATOM   4099  C24 POPSK 197     111.360  83.050 119.190  1.00  0.00           C
ATOM   4100  H4R POPSK 197     111.630  82.020 118.880  1.00  0.00           H
ATOM   4101  H4S POPSK 197     110.330  82.990 119.610  1.00  0.00           H
ATOM   4102  C25 POPSK 197     111.220  83.980 117.980  1.00  0.00           C
ATOM   4103  H5R POPSK 197     111.060  85.030 118.300  1.00  0.00           H
ATOM   4104  H5S POPSK 197     112.190  84.030 117.420  1.00  0.00           H
ATOM   4105  C26 POPSK 197     110.190  83.480 117.080  1.00  0.00           C
ATOM   4106  H6R POPSK 197     110.430  82.470 116.680  1.00  0.00           H
ATOM   4107  H6S POPSK 197     109.170  83.410 117.520  1.00  0.00           H
ATOM   4108  C27 POPSK 197     110.040  84.450 115.900  1.00  0.00           C
ATOM   4109  H7R POPSK 197     110.080  85.540 116.080  1.00  0.00           H
ATOM   4110  H7S POPSK 197     110.920  84.380 115.220  1.00  0.00           H
ATOM   4111  C28 POPSK 197     108.850  84.130 114.970  1.00  0.00           C
ATOM   4112  H8R POPSK 197     108.750  83.020 114.910  1.00  0.00           H
ATOM   4113  H8S POPSK 197     107.900  84.580 115.300  1.00  0.00           H
ATOM   4114  C29 POPSK 197     109.060  84.530 113.490  1.00  0.00           C
ATOM   4115  H9R POPSK 197     109.570  85.500 113.460  1.00  0.00           H
ATOM   4116 C210 POPSK 197     108.760  83.710 112.490  1.00  0.00           C
ATOM   4117 H10R POPSK 197     108.960  84.050 111.460  1.00  0.00           H
ATOM   4118 C211 POPSK 197     108.150  82.340 112.460  1.00  0.00           C
ATOM   4119 H11R POPSK 197     108.950  81.650 112.110  1.00  0.00           H
ATOM   4120 H11S POPSK 197     107.860  82.010 113.480  1.00  0.00           H
ATOM   4121 C212 POPSK 197     106.900  81.950 111.580  1.00  0.00           C
ATOM   4122 H12R POPSK 197     106.810  80.860 111.810  1.00  0.00           H
ATOM   4123 H12S POPSK 197     106.010  82.540 111.880  1.00  0.00           H
ATOM   4124 C213 POPSK 197     107.000  82.070 110.040  1.00  0.00           C
ATOM   4125 H13R POPSK 197     107.190  83.140 109.800  1.00  0.00           H
ATOM   4126 H13S POPSK 197     107.880  81.520 109.650  1.00  0.00           H
ATOM   4127 C214 POPSK 197     105.850  81.570 109.260  1.00  0.00           C
ATOM   4128 H14R POPSK 197     104.910  82.100 109.540  1.00  0.00           H
ATOM   4129 H14S POPSK 197     106.050  81.570 108.160  1.00  0.00           H
ATOM   4130 C215 POPSK 197     105.580  80.030 109.710  1.00  0.00           C
ATOM   4131 H15R POPSK 197     106.570  79.540 109.830  1.00  0.00           H
ATOM   4132 H15S POPSK 197     105.070  80.100 110.700  1.00  0.00           H
ATOM   4133 C216 POPSK 197     104.780  79.170 108.710  1.00  0.00           C
ATOM   4134 H16R POPSK 197     104.430  78.230 109.200  1.00  0.00           H
ATOM   4135 H16S POPSK 197     103.800  79.630 108.460  1.00  0.00           H
ATOM   4136 C217 POPSK 197     105.550  78.940 107.460  1.00  0.00           C
ATOM   4137 H17R POPSK 197     105.620  79.910 106.920  1.00  0.00           H
ATOM   4138 H17S POPSK 197     106.580  78.670 107.800  1.00  0.00           H
ATOM   4139 C218 POPSK 197     105.090  77.760 106.610  1.00  0.00           C
ATOM   4140 H18R POPSK 197     104.970  76.810 107.170  1.00  0.00           H
ATOM   4141 H18S POPSK 197     104.140  78.070 106.120  1.00  0.00           H
ATOM   4142 H18T POPSK 197     105.830  77.620 105.800  1.00  0.00           H
ATOM   4143  C33 POPSK 197     116.980  80.660 120.030  1.00  0.00           C
ATOM   4144  H3X POPSK 197     117.920  80.640 119.430  1.00  0.00           H
ATOM   4145  H3Y POPSK 197     116.990  79.550 119.960  1.00  0.00           H
ATOM   4146  C34 POPSK 197     115.920  81.380 119.280  1.00  0.00           C
ATOM   4147  H4X POPSK 197     114.900  81.200 119.680  1.00  0.00           H
ATOM   4148  H4Y POPSK 197     116.080  82.480 119.330  1.00  0.00           H
ATOM   4149  C35 POPSK 197     115.830  80.860 117.860  1.00  0.00           C
ATOM   4150  H5X POPSK 197     116.890  80.920 117.550  1.00  0.00           H
ATOM   4151  H5Y POPSK 197     115.400  79.840 117.840  1.00  0.00           H
ATOM   4152  C36 POPSK 197     114.810  81.610 116.940  1.00  0.00           C
ATOM   4153  H6X POPSK 197     113.840  81.620 117.470  1.00  0.00           H
ATOM   4154  H6Y POPSK 197     114.970  82.710 116.880  1.00  0.00           H
ATOM   4155  C37 POPSK 197     114.750  80.850 115.580  1.00  0.00           C
ATOM   4156  H7X POPSK 197     115.720  80.910 115.030  1.00  0.00           H
ATOM   4157  H7Y POPSK 197     114.520  79.770 115.740  1.00  0.00           H
ATOM   4158  C38 POPSK 197     113.580  81.400 114.690  1.00  0.00           C
ATOM   4159  H8X POPSK 197     112.620  81.400 115.240  1.00  0.00           H
ATOM   4160  H8Y POPSK 197     113.880  82.420 114.380  1.00  0.00           H
ATOM   4161  C39 POPSK 197     113.500  80.670 113.310  1.00  0.00           C
ATOM   4162  H9X POPSK 197     114.550  80.620 112.970  1.00  0.00           H
ATOM   4163  H9Y POPSK 197     113.030  79.670 113.460  1.00  0.00           H
ATOM   4164 C310 POPSK 197     112.760  81.450 112.230  1.00  0.00           C
ATOM   4165 H10X POPSK 197     111.890  81.990 112.670  1.00  0.00           H
ATOM   4166 H10Y POPSK 197     113.410  82.310 111.980  1.00  0.00           H
ATOM   4167 C311 POPSK 197     112.390  80.630 111.020  1.00  0.00           C
ATOM   4168 H11X POPSK 197     111.810  81.180 110.240  1.00  0.00           H
ATOM   4169 H11Y POPSK 197     113.300  80.210 110.550  1.00  0.00           H
ATOM   4170 C312 POPSK 197     111.540  79.430 111.270  1.00  0.00           C
ATOM   4171 H12X POPSK 197     112.240  78.630 111.600  1.00  0.00           H
ATOM   4172 H12Y POPSK 197     110.830  79.760 112.060  1.00  0.00           H
ATOM   4173 C313 POPSK 197     110.710  78.910 110.140  1.00  0.00           C
ATOM   4174 H13X POPSK 197     110.270  77.980 110.570  1.00  0.00           H
ATOM   4175 H13Y POPSK 197     109.890  79.620 109.900  1.00  0.00           H
ATOM   4176 C314 POPSK 197     111.420  78.650 108.860  1.00  0.00           C
ATOM   4177 H14X POPSK 197     111.780  79.580 108.360  1.00  0.00           H
ATOM   4178 H14Y POPSK 197     112.330  78.080 109.140  1.00  0.00           H
ATOM   4179 C315 POPSK 197     110.670  77.890 107.710  1.00  0.00           C
ATOM   4180 H15X POPSK 197     111.280  77.880 106.780  1.00  0.00           H
ATOM   4181 H15Y POPSK 197     110.510  76.860 108.090  1.00  0.00           H
ATOM   4182 C316 POPSK 197     109.260  78.320 107.320  1.00  0.00           C
ATOM   4183 H16X POPSK 197     108.740  78.470 108.290  1.00  0.00           H
ATOM   4184 H16Y POPSK 197     109.360  79.250 106.720  1.00  0.00           H
ATOM   4185 H16Z POPSK 197     108.790  77.490 106.750  1.00  0.00           H
ATOM   4186  N   POPSL 198      20.150  59.590 124.180  1.00  0.00           N
ATOM   4187  HN1 POPSL 198      21.120  59.220 124.120  1.00  0.00           H
ATOM   4188  HN2 POPSL 198      19.920  59.730 125.190  1.00  0.00           H
ATOM   4189  HN3 POPSL 198      19.540  58.840 123.800  1.00  0.00           H
ATOM   4190  C12 POPSL 198      20.020  60.850 123.430  1.00  0.00           C
ATOM   4191 H12A POPSL 198      19.830  60.640 122.390  1.00  0.00           H
ATOM   4192  C13 POPSL 198      21.340  61.650 123.570  1.00  0.00           C
ATOM   4193 O13A POPSL 198      22.240  61.280 124.310  1.00  0.00           O
ATOM   4194 O13B POPSL 198      21.420  62.710 122.950  1.00  0.00           O
ATOM   4195  C11 POPSL 198      18.900  61.670 124.140  1.00  0.00           C
ATOM   4196 H11A POPSL 198      19.210  61.830 125.190  1.00  0.00           H
ATOM   4197 H11B POPSL 198      18.800  62.690 123.720  1.00  0.00           H
ATOM   4198  P   POPSL 198      16.280  61.590 123.990  1.00  0.00           P
ATOM   4199  O13 POPSL 198      16.090  62.310 125.250  1.00  0.00           O
ATOM   4200  O14 POPSL 198      15.310  60.600 123.580  1.00  0.00           O
ATOM   4201  O12 POPSL 198      17.680  60.910 124.000  1.00  0.00           O
ATOM   4202  O11 POPSL 198      16.400  62.660 122.840  1.00  0.00           O
ATOM   4203  C1  POPSL 198      16.860  62.110 121.630  1.00  0.00           C
ATOM   4204  HA  POPSL 198      17.830  62.600 121.370  1.00  0.00           H
ATOM   4205  HB  POPSL 198      17.150  61.040 121.620  1.00  0.00           H
ATOM   4206  C2  POPSL 198      15.800  62.210 120.510  1.00  0.00           C
ATOM   4207  HS  POPSL 198      15.390  61.180 120.550  1.00  0.00           H
ATOM   4208  O21 POPSL 198      16.500  62.550 119.280  1.00  0.00           O
ATOM   4209  C21 POPSL 198      16.060  62.140 118.110  1.00  0.00           C
ATOM   4210  O22 POPSL 198      15.090  61.380 117.930  1.00  0.00           O
ATOM   4211  C22 POPSL 198      17.120  62.520 116.980  1.00  0.00           C
ATOM   4212  H2R POPSL 198      17.310  63.580 117.250  1.00  0.00           H
ATOM   4213  H2S POPSL 198      18.050  61.980 117.260  1.00  0.00           H
ATOM   4214  C3  POPSL 198      14.580  63.140 120.740  1.00  0.00           C
ATOM   4215  HX  POPSL 198      14.130  62.990 121.740  1.00  0.00           H
ATOM   4216  HY  POPSL 198      15.090  64.120 120.590  1.00  0.00           H
ATOM   4217  O31 POPSL 198      13.660  63.040 119.650  1.00  0.00           O
ATOM   4218  C31 POPSL 198      12.550  63.520 119.880  1.00  0.00           C
ATOM   4219  O32 POPSL 198      12.070  63.900 120.910  1.00  0.00           O
ATOM   4220  C32 POPSL 198      11.850  63.800 118.500  1.00  0.00           C
ATOM   4221  H2X POPSL 198      12.680  64.100 117.820  1.00  0.00           H
ATOM   4222  H2Y POPSL 198      11.440  62.830 118.160  1.00  0.00           H
ATOM   4223  C23 POPSL 198      16.690  62.150 115.520  1.00  0.00           C
ATOM   4224  H3R POPSL 198      16.550  61.070 115.300  1.00  0.00           H
ATOM   4225  H3S POPSL 198      15.730  62.560 115.140  1.00  0.00           H
ATOM   4226  C24 POPSL 198      17.810  62.430 114.500  1.00  0.00           C
ATOM   4227  H4R POPSL 198      18.060  63.510 114.540  1.00  0.00           H
ATOM   4228  H4S POPSL 198      18.640  61.820 114.910  1.00  0.00           H
ATOM   4229  C25 POPSL 198      17.600  61.880 113.060  1.00  0.00           C
ATOM   4230  H5R POPSL 198      17.620  60.770 112.960  1.00  0.00           H
ATOM   4231  H5S POPSL 198      16.580  62.130 112.680  1.00  0.00           H
ATOM   4232  C26 POPSL 198      18.540  62.440 111.980  1.00  0.00           C
ATOM   4233  H6R POPSL 198      18.460  63.550 111.980  1.00  0.00           H
ATOM   4234  H6S POPSL 198      19.620  62.220 112.110  1.00  0.00           H
ATOM   4235  C27 POPSL 198      18.310  61.990 110.560  1.00  0.00           C
ATOM   4236  H7R POPSL 198      18.330  60.880 110.480  1.00  0.00           H
ATOM   4237  H7S POPSL 198      17.330  62.370 110.200  1.00  0.00           H
ATOM   4238  C28 POPSL 198      19.350  62.640 109.590  1.00  0.00           C
ATOM   4239  H8R POPSL 198      19.520  63.740 109.650  1.00  0.00           H
ATOM   4240  H8S POPSL 198      20.350  62.190 109.760  1.00  0.00           H
ATOM   4241  C29 POPSL 198      18.960  62.460 108.110  1.00  0.00           C
ATOM   4242  H9R POPSL 198      17.980  62.820 107.760  1.00  0.00           H
ATOM   4243 C210 POPSL 198      19.700  61.600 107.330  1.00  0.00           C
ATOM   4244 H10R POPSL 198      19.390  61.350 106.300  1.00  0.00           H
ATOM   4245 C211 POPSL 198      21.140  61.020 107.610  1.00  0.00           C
ATOM   4246 H11R POPSL 198      21.790  61.030 106.710  1.00  0.00           H
ATOM   4247 H11S POPSL 198      21.720  61.440 108.470  1.00  0.00           H
ATOM   4248 C212 POPSL 198      21.040  59.570 108.100  1.00  0.00           C
ATOM   4249 H12R POPSL 198      22.060  59.210 108.360  1.00  0.00           H
ATOM   4250 H12S POPSL 198      20.450  59.530 109.040  1.00  0.00           H
ATOM   4251 C213 POPSL 198      20.340  58.670 107.080  1.00  0.00           C
ATOM   4252 H13R POPSL 198      19.490  59.180 106.590  1.00  0.00           H
ATOM   4253 H13S POPSL 198      21.130  58.510 106.320  1.00  0.00           H
ATOM   4254 C214 POPSL 198      20.040  57.330 107.580  1.00  0.00           C
ATOM   4255 H14R POPSL 198      19.320  57.330 108.420  1.00  0.00           H
ATOM   4256 H14S POPSL 198      19.630  56.670 106.770  1.00  0.00           H
ATOM   4257 C215 POPSL 198      21.280  56.640 108.150  1.00  0.00           C
ATOM   4258 H15R POPSL 198      21.970  56.270 107.360  1.00  0.00           H
ATOM   4259 H15S POPSL 198      21.870  57.260 108.870  1.00  0.00           H
ATOM   4260 C216 POPSL 198      20.840  55.430 109.060  1.00  0.00           C
ATOM   4261 H16R POPSL 198      20.220  54.770 108.420  1.00  0.00           H
ATOM   4262 H16S POPSL 198      21.760  54.860 109.290  1.00  0.00           H
ATOM   4263 C217 POPSL 198      20.300  55.670 110.450  1.00  0.00           C
ATOM   4264 H17R POPSL 198      19.320  56.190 110.320  1.00  0.00           H
ATOM   4265 H17S POPSL 198      20.040  54.710 110.930  1.00  0.00           H
ATOM   4266 C218 POPSL 198      21.350  56.340 111.370  1.00  0.00           C
ATOM   4267 H18R POPSL 198      20.870  56.610 112.330  1.00  0.00           H
ATOM   4268 H18S POPSL 198      22.100  55.560 111.620  1.00  0.00           H
ATOM   4269 H18T POPSL 198      21.830  57.260 110.980  1.00  0.00           H
ATOM   4270  C33 POPSL 198      10.780  64.960 118.460  1.00  0.00           C
ATOM   4271  H3X POPSL 198       9.770  64.570 118.710  1.00  0.00           H
ATOM   4272  H3Y POPSL 198      11.050  65.880 119.020  1.00  0.00           H
ATOM   4273  C34 POPSL 198      10.650  65.510 117.050  1.00  0.00           C
ATOM   4274  H4X POPSL 198      11.700  65.690 116.750  1.00  0.00           H
ATOM   4275  H4Y POPSL 198      10.340  64.670 116.390  1.00  0.00           H
ATOM   4276  C35 POPSL 198       9.910  66.880 116.940  1.00  0.00           C
ATOM   4277  H5X POPSL 198       8.840  66.730 117.210  1.00  0.00           H
ATOM   4278  H5Y POPSL 198      10.500  67.570 117.580  1.00  0.00           H
ATOM   4279  C36 POPSL 198       9.990  67.490 115.550  1.00  0.00           C
ATOM   4280  H6X POPSL 198      11.090  67.500 115.420  1.00  0.00           H
ATOM   4281  H6Y POPSL 198       9.730  66.720 114.790  1.00  0.00           H
ATOM   4282  C37 POPSL 198       9.360  68.860 115.350  1.00  0.00           C
ATOM   4283  H7X POPSL 198       8.310  68.920 115.690  1.00  0.00           H
ATOM   4284  H7Y POPSL 198       9.770  69.610 116.060  1.00  0.00           H
ATOM   4285  C38 POPSL 198       9.360  69.360 113.970  1.00  0.00           C
ATOM   4286  H8X POPSL 198       8.490  69.020 113.370  1.00  0.00           H
ATOM   4287  H8Y POPSL 198       9.240  70.460 113.880  1.00  0.00           H
ATOM   4288  C39 POPSL 198      10.680  69.120 113.130  1.00  0.00           C
ATOM   4289  H9X POPSL 198      11.520  69.690 113.600  1.00  0.00           H
ATOM   4290  H9Y POPSL 198      10.870  68.030 113.010  1.00  0.00           H
ATOM   4291 C310 POPSL 198      10.470  69.660 111.670  1.00  0.00           C
ATOM   4292 H10X POPSL 198       9.780  68.930 111.190  1.00  0.00           H
ATOM   4293 H10Y POPSL 198       9.970  70.640 111.610  1.00  0.00           H
ATOM   4294 C311 POPSL 198      11.820  69.670 110.880  1.00  0.00           C
ATOM   4295 H11X POPSL 198      12.490  70.330 111.460  1.00  0.00           H
ATOM   4296 H11Y POPSL 198      12.120  68.600 110.880  1.00  0.00           H
ATOM   4297 C312 POPSL 198      11.640  70.230 109.510  1.00  0.00           C
ATOM   4298 H12X POPSL 198      10.740  69.730 109.080  1.00  0.00           H
ATOM   4299 H12Y POPSL 198      11.400  71.300 109.380  1.00  0.00           H
ATOM   4300 C313 POPSL 198      12.900  69.980 108.680  1.00  0.00           C
ATOM   4301 H13X POPSL 198      13.840  70.270 109.200  1.00  0.00           H
ATOM   4302 H13Y POPSL 198      12.920  68.880 108.510  1.00  0.00           H
ATOM   4303 C314 POPSL 198      12.900  70.580 107.300  1.00  0.00           C
ATOM   4304 H14X POPSL 198      13.940  70.410 106.950  1.00  0.00           H
ATOM   4305 H14Y POPSL 198      12.170  70.070 106.640  1.00  0.00           H
ATOM   4306 C315 POPSL 198      12.700  72.090 107.270  1.00  0.00           C
ATOM   4307 H15X POPSL 198      11.690  72.390 107.620  1.00  0.00           H
ATOM   4308 H15Y POPSL 198      13.470  72.540 107.950  1.00  0.00           H
ATOM   4309 C316 POPSL 198      12.900  72.670 105.850  1.00  0.00           C
ATOM   4310 H16X POPSL 198      12.100  72.300 105.170  1.00  0.00           H
ATOM   4311 H16Y POPSL 198      12.890  73.780 105.950  1.00  0.00           H
ATOM   4312 H16Z POPSL 198      13.900  72.310 105.530  1.00  0.00           H
ATOM   4313  N   POPSM 199      25.170  42.090 127.070  1.00  0.00           N
ATOM   4314  HN1 POPSM 199      24.940  41.480 127.880  1.00  0.00           H
ATOM   4315  HN2 POPSM 199      24.520  41.860 126.290  1.00  0.00           H
ATOM   4316  HN3 POPSM 199      26.090  42.020 126.600  1.00  0.00           H
ATOM   4317  C12 POPSM 199      25.020  43.510 127.410  1.00  0.00           C
ATOM   4318 H12A POPSM 199      24.070  43.820 127.010  1.00  0.00           H
ATOM   4319  C13 POPSM 199      24.890  43.800 128.870  1.00  0.00           C
ATOM   4320 O13A POPSM 199      24.800  42.920 129.750  1.00  0.00           O
ATOM   4321 O13B POPSM 199      24.830  45.010 129.220  1.00  0.00           O
ATOM   4322  C11 POPSM 199      26.130  44.440 126.720  1.00  0.00           C
ATOM   4323 H11A POPSM 199      25.930  45.510 126.920  1.00  0.00           H
ATOM   4324 H11B POPSM 199      27.130  44.210 127.140  1.00  0.00           H
ATOM   4325  P   POPSM 199      25.160  44.740 124.260  1.00  0.00           P
ATOM   4326  O13 POPSM 199      24.890  46.180 124.450  1.00  0.00           O
ATOM   4327  O14 POPSM 199      23.970  43.910 124.210  1.00  0.00           O
ATOM   4328  O12 POPSM 199      26.220  44.280 125.310  1.00  0.00           O
ATOM   4329  O11 POPSM 199      25.900  44.660 122.910  1.00  0.00           O
ATOM   4330  C1  POPSM 199      26.540  43.500 122.430  1.00  0.00           C
ATOM   4331  HA  POPSM 199      27.650  43.520 122.390  1.00  0.00           H
ATOM   4332  HB  POPSM 199      26.430  42.590 123.060  1.00  0.00           H
ATOM   4333  C2  POPSM 199      25.940  43.300 121.020  1.00  0.00           C
ATOM   4334  HS  POPSM 199      26.180  42.280 120.640  1.00  0.00           H
ATOM   4335  O21 POPSM 199      26.530  44.230 120.100  1.00  0.00           O
ATOM   4336  C21 POPSM 199      26.610  43.810 118.860  1.00  0.00           C
ATOM   4337  O22 POPSM 199      26.560  42.680 118.450  1.00  0.00           O
ATOM   4338  C22 POPSM 199      26.900  45.040 117.970  1.00  0.00           C
ATOM   4339  H2R POPSM 199      26.740  46.000 118.520  1.00  0.00           H
ATOM   4340  H2S POPSM 199      27.990  45.040 117.770  1.00  0.00           H
ATOM   4341  C3  POPSM 199      24.370  43.450 120.990  1.00  0.00           C
ATOM   4342  HX  POPSM 199      23.910  42.880 121.830  1.00  0.00           H
ATOM   4343  HY  POPSM 199      24.060  44.490 121.210  1.00  0.00           H
ATOM   4344  O31 POPSM 199      23.830  43.140 119.720  1.00  0.00           O
ATOM   4345  C31 POPSM 199      23.650  41.830 119.630  1.00  0.00           C
ATOM   4346  O32 POPSM 199      23.680  40.990 120.530  1.00  0.00           O
ATOM   4347  C32 POPSM 199      23.170  41.460 118.230  1.00  0.00           C
ATOM   4348  H2X POPSM 199      22.510  42.250 117.790  1.00  0.00           H
ATOM   4349  H2Y POPSM 199      24.070  41.450 117.580  1.00  0.00           H
ATOM   4350  C23 POPSM 199      25.950  45.190 116.800  1.00  0.00           C
ATOM   4351  H3R POPSM 199      26.150  46.090 116.180  1.00  0.00           H
ATOM   4352  H3S POPSM 199      26.190  44.280 116.220  1.00  0.00           H
ATOM   4353  C24 POPSM 199      24.490  45.260 117.260  1.00  0.00           C
ATOM   4354  H4R POPSM 199      24.230  44.400 117.920  1.00  0.00           H
ATOM   4355  H4S POPSM 199      24.320  46.180 117.860  1.00  0.00           H
ATOM   4356  C25 POPSM 199      23.560  45.250 115.990  1.00  0.00           C
ATOM   4357  H5R POPSM 199      22.480  45.340 116.200  1.00  0.00           H
ATOM   4358  H5S POPSM 199      23.810  46.170 115.420  1.00  0.00           H
ATOM   4359  C26 POPSM 199      23.820  44.030 115.080  1.00  0.00           C
ATOM   4360  H6R POPSM 199      24.840  44.020 114.620  1.00  0.00           H
ATOM   4361  H6S POPSM 199      23.740  43.100 115.680  1.00  0.00           H
ATOM   4362  C27 POPSM 199      22.950  44.040 113.830  1.00  0.00           C
ATOM   4363  H7R POPSM 199      21.950  43.740 114.220  1.00  0.00           H
ATOM   4364  H7S POPSM 199      22.850  45.090 113.480  1.00  0.00           H
ATOM   4365  C28 POPSM 199      23.400  43.090 112.770  1.00  0.00           C
ATOM   4366  H8R POPSM 199      22.680  43.290 111.940  1.00  0.00           H
ATOM   4367  H8S POPSM 199      24.390  43.350 112.360  1.00  0.00           H
ATOM   4368  C29 POPSM 199      23.370  41.640 113.300  1.00  0.00           C
ATOM   4369  H9R POPSM 199      23.910  41.430 114.230  1.00  0.00           H
ATOM   4370 C210 POPSM 199      22.700  40.660 112.680  1.00  0.00           C
ATOM   4371 H10R POPSM 199      22.670  39.700 113.230  1.00  0.00           H
ATOM   4372 C211 POPSM 199      21.940  40.790 111.370  1.00  0.00           C
ATOM   4373 H11R POPSM 199      20.940  41.260 111.470  1.00  0.00           H
ATOM   4374 H11S POPSM 199      22.370  41.460 110.600  1.00  0.00           H
ATOM   4375 C212 POPSM 199      21.920  39.380 110.720  1.00  0.00           C
ATOM   4376 H12R POPSM 199      21.600  38.680 111.520  1.00  0.00           H
ATOM   4377 H12S POPSM 199      21.280  39.360 109.810  1.00  0.00           H
ATOM   4378 C213 POPSM 199      23.230  38.910 110.110  1.00  0.00           C
ATOM   4379 H13R POPSM 199      23.690  39.730 109.510  1.00  0.00           H
ATOM   4380 H13S POPSM 199      24.040  38.620 110.810  1.00  0.00           H
ATOM   4381 C214 POPSM 199      23.020  37.710 109.200  1.00  0.00           C
ATOM   4382 H14R POPSM 199      22.500  36.870 109.710  1.00  0.00           H
ATOM   4383 H14S POPSM 199      22.390  38.100 108.380  1.00  0.00           H
ATOM   4384 C215 POPSM 199      24.320  37.220 108.490  1.00  0.00           C
ATOM   4385 H15R POPSM 199      23.990  36.670 107.580  1.00  0.00           H
ATOM   4386 H15S POPSM 199      24.830  38.160 108.180  1.00  0.00           H
ATOM   4387 C216 POPSM 199      25.150  36.420 109.460  1.00  0.00           C
ATOM   4388 H16R POPSM 199      25.640  37.030 110.240  1.00  0.00           H
ATOM   4389 H16S POPSM 199      24.460  35.690 109.950  1.00  0.00           H
ATOM   4390 C217 POPSM 199      26.310  35.760 108.780  1.00  0.00           C
ATOM   4391 H17R POPSM 199      26.040  35.100 107.920  1.00  0.00           H
ATOM   4392 H17S POPSM 199      26.840  36.640 108.360  1.00  0.00           H
ATOM   4393 C218 POPSM 199      27.240  34.910 109.580  1.00  0.00           C
ATOM   4394 H18R POPSM 199      26.740  34.050 110.050  1.00  0.00           H
ATOM   4395 H18S POPSM 199      28.060  34.440 108.990  1.00  0.00           H
ATOM   4396 H18T POPSM 199      27.730  35.530 110.360  1.00  0.00           H
ATOM   4397  C33 POPSM 199      22.340  40.150 118.170  1.00  0.00           C
ATOM   4398  H3X POPSM 199      22.760  39.370 118.840  1.00  0.00           H
ATOM   4399  H3Y POPSM 199      21.350  40.440 118.600  1.00  0.00           H
ATOM   4400  C34 POPSM 199      22.020  39.630 116.780  1.00  0.00           C
ATOM   4401  H4X POPSM 199      21.750  40.530 116.170  1.00  0.00           H
ATOM   4402  H4Y POPSM 199      22.860  39.050 116.360  1.00  0.00           H
ATOM   4403  C35 POPSM 199      20.900  38.560 116.810  1.00  0.00           C
ATOM   4404  H5X POPSM 199      21.310  37.620 117.240  1.00  0.00           H
ATOM   4405  H5Y POPSM 199      20.090  38.900 117.500  1.00  0.00           H
ATOM   4406  C36 POPSM 199      20.310  38.160 115.430  1.00  0.00           C
ATOM   4407  H6X POPSM 199      21.130  37.710 114.840  1.00  0.00           H
ATOM   4408  H6Y POPSM 199      19.660  37.290 115.660  1.00  0.00           H
ATOM   4409  C37 POPSM 199      19.570  39.190 114.550  1.00  0.00           C
ATOM   4410  H7X POPSM 199      19.090  39.930 115.230  1.00  0.00           H
ATOM   4411  H7Y POPSM 199      20.320  39.750 113.960  1.00  0.00           H
ATOM   4412  C38 POPSM 199      18.440  38.580 113.680  1.00  0.00           C
ATOM   4413  H8X POPSM 199      18.010  37.710 114.220  1.00  0.00           H
ATOM   4414  H8Y POPSM 199      17.730  39.420 113.520  1.00  0.00           H
ATOM   4415  C39 POPSM 199      18.820  38.200 112.240  1.00  0.00           C
ATOM   4416  H9X POPSM 199      17.980  38.370 111.540  1.00  0.00           H
ATOM   4417  H9Y POPSM 199      19.650  38.900 112.010  1.00  0.00           H
ATOM   4418 C310 POPSM 199      19.240  36.730 111.950  1.00  0.00           C
ATOM   4419 H10X POPSM 199      20.190  36.560 112.490  1.00  0.00           H
ATOM   4420 H10Y POPSM 199      18.490  35.990 112.310  1.00  0.00           H
ATOM   4421 C311 POPSM 199      19.620  36.410 110.490  1.00  0.00           C
ATOM   4422 H11X POPSM 199      20.340  37.210 110.240  1.00  0.00           H
ATOM   4423 H11Y POPSM 199      20.250  35.500 110.590  1.00  0.00           H
ATOM   4424 C312 POPSM 199      18.440  36.240 109.480  1.00  0.00           C
ATOM   4425 H12X POPSM 199      17.870  35.360 109.850  1.00  0.00           H
ATOM   4426 H12Y POPSM 199      17.670  37.030 109.360  1.00  0.00           H
ATOM   4427 C313 POPSM 199      18.850  35.860 108.080  1.00  0.00           C
ATOM   4428 H13X POPSM 199      19.270  34.830 108.160  1.00  0.00           H
ATOM   4429 H13Y POPSM 199      17.950  35.710 107.440  1.00  0.00           H
ATOM   4430 C314 POPSM 199      19.910  36.760 107.360  1.00  0.00           C
ATOM   4431 H14X POPSM 199      19.380  37.720 107.190  1.00  0.00           H
ATOM   4432 H14Y POPSM 199      20.770  36.950 108.040  1.00  0.00           H
ATOM   4433 C315 POPSM 199      20.370  36.140 106.030  1.00  0.00           C
ATOM   4434 H15X POPSM 199      20.900  35.160 106.150  1.00  0.00           H
ATOM   4435 H15Y POPSM 199      19.430  35.900 105.480  1.00  0.00           H
ATOM   4436 C316 POPSM 199      21.230  37.090 105.080  1.00  0.00           C
ATOM   4437 H16X POPSM 199      20.670  37.970 104.700  1.00  0.00           H
ATOM   4438 H16Y POPSM 199      22.140  37.570 105.480  1.00  0.00           H
ATOM   4439 H16Z POPSM 199      21.440  36.470 104.180  1.00  0.00           H
ATOM   4440  N   POPSN 200      30.970  38.130 126.680  1.00  0.00           N
ATOM   4441  HN1 POPSN 200      31.350  37.380 126.070  1.00  0.00           H
ATOM   4442  HN2 POPSN 200      31.090  37.710 127.630  1.00  0.00           H
ATOM   4443  HN3 POPSN 200      29.970  38.280 126.420  1.00  0.00           H
ATOM   4444  C12 POPSN 200      31.740  39.400 126.570  1.00  0.00           C
ATOM   4445 H12A POPSN 200      32.610  39.400 125.940  1.00  0.00           H
ATOM   4446  C13 POPSN 200      32.100  39.970 127.920  1.00  0.00           C
ATOM   4447 O13A POPSN 200      31.700  39.230 128.930  1.00  0.00           O
ATOM   4448 O13B POPSN 200      32.760  41.050 128.140  1.00  0.00           O
ATOM   4449  C11 POPSN 200      30.930  40.400 125.720  1.00  0.00           C
ATOM   4450 H11A POPSN 200      31.450  41.380 125.690  1.00  0.00           H
ATOM   4451 H11B POPSN 200      30.850  39.950 124.700  1.00  0.00           H
ATOM   4452  P   POPSN 200      28.680  41.580 125.470  1.00  0.00           P
ATOM   4453  O13 POPSN 200      27.300  41.090 125.780  1.00  0.00           O
ATOM   4454  O14 POPSN 200      29.090  42.810 126.100  1.00  0.00           O
ATOM   4455  O12 POPSN 200      29.600  40.540 126.080  1.00  0.00           O
ATOM   4456  O11 POPSN 200      29.070  41.580 123.940  1.00  0.00           O
ATOM   4457  C1  POPSN 200      28.590  40.490 123.120  1.00  0.00           C
ATOM   4458  HA  POPSN 200      28.850  39.510 123.570  1.00  0.00           H
ATOM   4459  HB  POPSN 200      27.500  40.500 122.900  1.00  0.00           H
ATOM   4460  C2  POPSN 200      29.390  40.470 121.800  1.00  0.00           C
ATOM   4461  HS  POPSN 200      30.370  40.190 122.230  1.00  0.00           H
ATOM   4462  O21 POPSN 200      29.300  41.710 121.060  1.00  0.00           O
ATOM   4463  C21 POPSN 200      30.400  41.950 120.360  1.00  0.00           C
ATOM   4464  O22 POPSN 200      31.560  41.440 120.440  1.00  0.00           O
ATOM   4465  C22 POPSN 200      30.020  42.900 119.260  1.00  0.00           C
ATOM   4466  H2R POPSN 200      29.500  42.310 118.480  1.00  0.00           H
ATOM   4467  H2S POPSN 200      29.260  43.680 119.490  1.00  0.00           H
ATOM   4468  C3  POPSN 200      29.020  39.200 120.960  1.00  0.00           C
ATOM   4469  HX  POPSN 200      29.340  38.280 121.500  1.00  0.00           H
ATOM   4470  HY  POPSN 200      27.920  39.270 120.900  1.00  0.00           H
ATOM   4471  O31 POPSN 200      29.590  39.120 119.630  1.00  0.00           O
ATOM   4472  C31 POPSN 200      30.840  38.740 119.480  1.00  0.00           C
ATOM   4473  O32 POPSN 200      31.570  38.470 120.410  1.00  0.00           O
ATOM   4474  C32 POPSN 200      31.120  38.560 117.930  1.00  0.00           C
ATOM   4475  H2X POPSN 200      30.410  37.810 117.520  1.00  0.00           H
ATOM   4476  H2Y POPSN 200      30.810  39.520 117.470  1.00  0.00           H
ATOM   4477  C23 POPSN 200      31.230  43.610 118.600  1.00  0.00           C
ATOM   4478  H3R POPSN 200      31.710  44.360 119.270  1.00  0.00           H
ATOM   4479  H3S POPSN 200      32.060  42.950 118.280  1.00  0.00           H
ATOM   4480  C24 POPSN 200      30.680  44.370 117.440  1.00  0.00           C
ATOM   4481  H4R POPSN 200      30.020  43.750 116.790  1.00  0.00           H
ATOM   4482  H4S POPSN 200      30.000  45.130 117.880  1.00  0.00           H
ATOM   4483  C25 POPSN 200      31.790  44.970 116.520  1.00  0.00           C
ATOM   4484  H5R POPSN 200      32.340  44.090 116.140  1.00  0.00           H
ATOM   4485  H5S POPSN 200      31.270  45.530 115.710  1.00  0.00           H
ATOM   4486  C26 POPSN 200      32.800  45.800 117.250  1.00  0.00           C
ATOM   4487  H6R POPSN 200      32.290  46.630 117.790  1.00  0.00           H
ATOM   4488  H6S POPSN 200      33.390  45.150 117.920  1.00  0.00           H
ATOM   4489  C27 POPSN 200      33.800  46.450 116.290  1.00  0.00           C
ATOM   4490  H7R POPSN 200      34.310  45.610 115.770  1.00  0.00           H
ATOM   4491  H7S POPSN 200      33.180  47.000 115.550  1.00  0.00           H
ATOM   4492  C28 POPSN 200      34.810  47.450 116.930  1.00  0.00           C
ATOM   4493  H8R POPSN 200      35.590  47.740 116.190  1.00  0.00           H
ATOM   4494  H8S POPSN 200      34.170  48.220 117.420  1.00  0.00           H
ATOM   4495  C29 POPSN 200      35.620  46.860 118.140  1.00  0.00           C
ATOM   4496  H9R POPSN 200      35.420  47.350 119.110  1.00  0.00           H
ATOM   4497 C210 POPSN 200      36.530  45.860 118.050  1.00  0.00           C
ATOM   4498 H10R POPSN 200      36.950  45.490 118.990  1.00  0.00           H
ATOM   4499 C211 POPSN 200      36.960  45.190 116.760  1.00  0.00           C
ATOM   4500 H11R POPSN 200      36.200  44.440 116.420  1.00  0.00           H
ATOM   4501 H11S POPSN 200      37.110  45.930 115.950  1.00  0.00           H
ATOM   4502 C212 POPSN 200      38.340  44.730 116.980  1.00  0.00           C
ATOM   4503 H12R POPSN 200      39.020  45.610 116.850  1.00  0.00           H
ATOM   4504 H12S POPSN 200      38.560  44.240 117.950  1.00  0.00           H
ATOM   4505 C213 POPSN 200      38.610  43.730 115.890  1.00  0.00           C
ATOM   4506 H13R POPSN 200      39.640  43.320 115.980  1.00  0.00           H
ATOM   4507 H13S POPSN 200      37.870  42.910 115.900  1.00  0.00           H
ATOM   4508 C214 POPSN 200      38.420  44.220 114.470  1.00  0.00           C
ATOM   4509 H14R POPSN 200      37.330  44.250 114.240  1.00  0.00           H
ATOM   4510 H14S POPSN 200      38.840  45.250 114.360  1.00  0.00           H
ATOM   4511 C215 POPSN 200      39.220  43.290 113.540  1.00  0.00           C
ATOM   4512 H15R POPSN 200      39.260  42.280 114.010  1.00  0.00           H
ATOM   4513 H15S POPSN 200      38.700  43.350 112.560  1.00  0.00           H
ATOM   4514 C216 POPSN 200      40.640  43.830 113.270  1.00  0.00           C
ATOM   4515 H16R POPSN 200      41.170  44.090 114.210  1.00  0.00           H
ATOM   4516 H16S POPSN 200      41.220  43.000 112.820  1.00  0.00           H
ATOM   4517 C217 POPSN 200      40.710  45.080 112.420  1.00  0.00           C
ATOM   4518 H17R POPSN 200      39.810  45.060 111.770  1.00  0.00           H
ATOM   4519 H17S POPSN 200      40.500  46.030 112.960  1.00  0.00           H
ATOM   4520 C218 POPSN 200      42.000  45.290 111.640  1.00  0.00           C
ATOM   4521 H18R POPSN 200      42.010  44.680 110.710  1.00  0.00           H
ATOM   4522 H18S POPSN 200      42.130  46.360 111.380  1.00  0.00           H
ATOM   4523 H18T POPSN 200      42.930  45.050 112.200  1.00  0.00           H
ATOM   4524  C33 POPSN 200      32.550  38.240 117.610  1.00  0.00           C
ATOM   4525  H3X POPSN 200      33.180  39.150 117.520  1.00  0.00           H
ATOM   4526  H3Y POPSN 200      33.000  37.660 118.450  1.00  0.00           H
ATOM   4527  C34 POPSN 200      32.660  37.460 116.280  1.00  0.00           C
ATOM   4528  H4X POPSN 200      33.640  37.010 116.050  1.00  0.00           H
ATOM   4529  H4Y POPSN 200      31.900  36.650 116.260  1.00  0.00           H
ATOM   4530  C35 POPSN 200      32.230  38.360 115.060  1.00  0.00           C
ATOM   4531  H5X POPSN 200      31.200  38.760 115.220  1.00  0.00           H
ATOM   4532  H5Y POPSN 200      32.890  39.230 114.880  1.00  0.00           H
ATOM   4533  C36 POPSN 200      32.050  37.560 113.780  1.00  0.00           C
ATOM   4534  H6X POPSN 200      32.930  37.580 113.100  1.00  0.00           H
ATOM   4535  H6Y POPSN 200      31.870  36.480 113.960  1.00  0.00           H
ATOM   4536  C37 POPSN 200      30.870  38.070 112.910  1.00  0.00           C
ATOM   4537  H7X POPSN 200      29.900  37.870 113.410  1.00  0.00           H
ATOM   4538  H7Y POPSN 200      31.030  39.160 112.840  1.00  0.00           H
ATOM   4539  C38 POPSN 200      30.850  37.460 111.480  1.00  0.00           C
ATOM   4540  H8X POPSN 200      31.870  37.620 111.090  1.00  0.00           H
ATOM   4541  H8Y POPSN 200      30.630  36.370 111.580  1.00  0.00           H
ATOM   4542  C39 POPSN 200      29.800  38.100 110.540  1.00  0.00           C
ATOM   4543  H9X POPSN 200      29.870  37.680 109.510  1.00  0.00           H
ATOM   4544  H9Y POPSN 200      28.770  37.900 110.890  1.00  0.00           H
ATOM   4545 C310 POPSN 200      29.870  39.670 110.560  1.00  0.00           C
ATOM   4546 H10X POPSN 200      29.860  40.040 111.610  1.00  0.00           H
ATOM   4547 H10Y POPSN 200      30.810  39.960 110.040  1.00  0.00           H
ATOM   4548 C311 POPSN 200      28.780  40.310 109.740  1.00  0.00           C
ATOM   4549 H11X POPSN 200      29.130  41.370 109.740  1.00  0.00           H
ATOM   4550 H11Y POPSN 200      28.690  40.010 108.680  1.00  0.00           H
ATOM   4551 C312 POPSN 200      27.350  40.430 110.430  1.00  0.00           C
ATOM   4552 H12X POPSN 200      26.910  39.420 110.600  1.00  0.00           H
ATOM   4553 H12Y POPSN 200      27.440  40.870 111.440  1.00  0.00           H
ATOM   4554 C313 POPSN 200      26.380  41.390 109.590  1.00  0.00           C
ATOM   4555 H13X POPSN 200      26.220  41.000 108.560  1.00  0.00           H
ATOM   4556 H13Y POPSN 200      25.410  41.330 110.130  1.00  0.00           H
ATOM   4557 C314 POPSN 200      26.760  42.870 109.430  1.00  0.00           C
ATOM   4558 H14X POPSN 200      26.640  43.390 110.410  1.00  0.00           H
ATOM   4559 H14Y POPSN 200      27.830  42.930 109.120  1.00  0.00           H
ATOM   4560 C315 POPSN 200      25.910  43.550 108.400  1.00  0.00           C
ATOM   4561 H15X POPSN 200      26.110  44.640 108.460  1.00  0.00           H
ATOM   4562 H15Y POPSN 200      26.270  43.220 107.400  1.00  0.00           H
ATOM   4563 C316 POPSN 200      24.410  43.250 108.550  1.00  0.00           C
ATOM   4564 H16X POPSN 200      23.880  43.920 107.830  1.00  0.00           H
ATOM   4565 H16Y POPSN 200      24.290  42.220 108.150  1.00  0.00           H
ATOM   4566 H16Z POPSN 200      24.010  43.270 109.580  1.00  0.00           H
ATOM   4567  N   POPSO 201      39.940  41.930 124.680  1.00  0.00           N
ATOM   4568  HN1 POPSO 201      40.700  42.330 125.260  1.00  0.00           H
ATOM   4569  HN2 POPSO 201      40.080  40.900 124.590  1.00  0.00           H
ATOM   4570  HN3 POPSO 201      39.930  42.300 123.710  1.00  0.00           H
ATOM   4571  C12 POPSO 201      38.550  42.190 125.250  1.00  0.00           C
ATOM   4572 H12A POPSO 201      38.500  43.190 125.660  1.00  0.00           H
ATOM   4573  C13 POPSO 201      38.100  41.520 126.540  1.00  0.00           C
ATOM   4574 O13A POPSO 201      38.970  40.790 127.060  1.00  0.00           O
ATOM   4575 O13B POPSO 201      36.970  41.710 127.040  1.00  0.00           O
ATOM   4576  C11 POPSO 201      37.520  41.950 124.060  1.00  0.00           C
ATOM   4577 H11A POPSO 201      37.810  41.060 123.460  1.00  0.00           H
ATOM   4578 H11B POPSO 201      36.590  41.620 124.580  1.00  0.00           H
ATOM   4579  P   POPSO 201      38.230  43.690 122.200  1.00  0.00           P
ATOM   4580  O13 POPSO 201      39.370  42.770 121.910  1.00  0.00           O
ATOM   4581  O14 POPSO 201      38.410  44.970 122.850  1.00  0.00           O
ATOM   4582  O12 POPSO 201      37.180  43.010 123.180  1.00  0.00           O
ATOM   4583  O11 POPSO 201      37.430  44.060 120.910  1.00  0.00           O
ATOM   4584  C1  POPSO 201      36.370  43.170 120.480  1.00  0.00           C
ATOM   4585  HA  POPSO 201      35.480  43.120 121.130  1.00  0.00           H
ATOM   4586  HB  POPSO 201      36.210  43.580 119.460  1.00  0.00           H
ATOM   4587  C2  POPSO 201      36.740  41.610 120.190  1.00  0.00           C
ATOM   4588  HS  POPSO 201      37.030  41.220 121.190  1.00  0.00           H
ATOM   4589  O21 POPSO 201      37.810  41.700 119.180  1.00  0.00           O
ATOM   4590  C21 POPSO 201      38.530  40.610 119.150  1.00  0.00           C
ATOM   4591  O22 POPSO 201      38.200  39.510 119.590  1.00  0.00           O
ATOM   4592  C22 POPSO 201      39.860  40.950 118.460  1.00  0.00           C
ATOM   4593  H2R POPSO 201      39.930  42.060 118.430  1.00  0.00           H
ATOM   4594  H2S POPSO 201      40.600  40.350 119.050  1.00  0.00           H
ATOM   4595  C3  POPSO 201      35.460  40.870 119.700  1.00  0.00           C
ATOM   4596  HX  POPSO 201      35.600  39.780 119.550  1.00  0.00           H
ATOM   4597  HY  POPSO 201      34.840  40.980 120.620  1.00  0.00           H
ATOM   4598  O31 POPSO 201      34.910  41.660 118.660  1.00  0.00           O
ATOM   4599  C31 POPSO 201      35.110  41.150 117.400  1.00  0.00           C
ATOM   4600  O32 POPSO 201      35.660  40.020 117.330  1.00  0.00           O
ATOM   4601  C32 POPSO 201      34.420  42.080 116.360  1.00  0.00           C
ATOM   4602  H2X POPSO 201      33.330  41.960 116.540  1.00  0.00           H
ATOM   4603  H2Y POPSO 201      34.530  43.160 116.610  1.00  0.00           H
ATOM   4604  C23 POPSO 201      39.990  40.470 117.010  1.00  0.00           C
ATOM   4605  H3R POPSO 201      39.720  39.410 116.800  1.00  0.00           H
ATOM   4606  H3S POPSO 201      39.230  41.060 116.460  1.00  0.00           H
ATOM   4607  C24 POPSO 201      41.360  40.890 116.440  1.00  0.00           C
ATOM   4608  H4R POPSO 201      41.330  42.000 116.360  1.00  0.00           H
ATOM   4609  H4S POPSO 201      42.290  40.670 117.010  1.00  0.00           H
ATOM   4610  C25 POPSO 201      41.530  40.330 115.040  1.00  0.00           C
ATOM   4611  H5R POPSO 201      41.580  39.220 115.160  1.00  0.00           H
ATOM   4612  H5S POPSO 201      40.660  40.620 114.410  1.00  0.00           H
ATOM   4613  C26 POPSO 201      42.810  40.790 114.390  1.00  0.00           C
ATOM   4614  H6R POPSO 201      42.820  41.890 114.250  1.00  0.00           H
ATOM   4615  H6S POPSO 201      43.670  40.590 115.060  1.00  0.00           H
ATOM   4616  C27 POPSO 201      43.220  40.160 113.120  1.00  0.00           C
ATOM   4617  H7R POPSO 201      43.140  39.060 113.280  1.00  0.00           H
ATOM   4618  H7S POPSO 201      42.600  40.370 112.230  1.00  0.00           H
ATOM   4619  C28 POPSO 201      44.740  40.380 112.770  1.00  0.00           C
ATOM   4620  H8R POPSO 201      45.310  40.210 113.710  1.00  0.00           H
ATOM   4621  H8S POPSO 201      45.210  39.620 112.110  1.00  0.00           H
ATOM   4622  C29 POPSO 201      44.950  41.700 112.120  1.00  0.00           C
ATOM   4623  H9R POPSO 201      44.940  42.540 112.830  1.00  0.00           H
ATOM   4624 C210 POPSO 201      45.030  41.970 110.760  1.00  0.00           C
ATOM   4625 H10R POPSO 201      45.040  43.000 110.380  1.00  0.00           H
ATOM   4626 C211 POPSO 201      44.820  40.950 109.680  1.00  0.00           C
ATOM   4627 H11R POPSO 201      44.500  39.970 110.080  1.00  0.00           H
ATOM   4628 H11S POPSO 201      43.890  41.300 109.180  1.00  0.00           H
ATOM   4629 C212 POPSO 201      45.990  40.910 108.780  1.00  0.00           C
ATOM   4630 H12R POPSO 201      45.830  40.320 107.850  1.00  0.00           H
ATOM   4631 H12S POPSO 201      46.210  41.960 108.500  1.00  0.00           H
ATOM   4632 C213 POPSO 201      47.210  40.260 109.420  1.00  0.00           C
ATOM   4633 H13R POPSO 201      47.540  40.870 110.290  1.00  0.00           H
ATOM   4634 H13S POPSO 201      46.750  39.390 109.930  1.00  0.00           H
ATOM   4635 C214 POPSO 201      48.300  39.700 108.500  1.00  0.00           C
ATOM   4636 H14R POPSO 201      48.500  40.490 107.730  1.00  0.00           H
ATOM   4637 H14S POPSO 201      49.190  39.770 109.160  1.00  0.00           H
ATOM   4638 C215 POPSO 201      48.270  38.320 107.880  1.00  0.00           C
ATOM   4639 H15R POPSO 201      47.930  37.640 108.690  1.00  0.00           H
ATOM   4640 H15S POPSO 201      47.500  38.300 107.080  1.00  0.00           H
ATOM   4641 C216 POPSO 201      49.630  37.830 107.330  1.00  0.00           C
ATOM   4642 H16R POPSO 201      50.400  38.150 108.050  1.00  0.00           H
ATOM   4643 H16S POPSO 201      49.610  36.720 107.290  1.00  0.00           H
ATOM   4644 C217 POPSO 201      49.940  38.500 105.950  1.00  0.00           C
ATOM   4645 H17R POPSO 201      49.850  39.610 106.030  1.00  0.00           H
ATOM   4646 H17S POPSO 201      51.030  38.370 105.800  1.00  0.00           H
ATOM   4647 C218 POPSO 201      49.080  37.980 104.790  1.00  0.00           C
ATOM   4648 H18R POPSO 201      49.260  36.890 104.660  1.00  0.00           H
ATOM   4649 H18S POPSO 201      49.460  38.560 103.920  1.00  0.00           H
ATOM   4650 H18T POPSO 201      48.000  38.220 104.920  1.00  0.00           H
ATOM   4651  C33 POPSO 201      34.750  41.760 114.930  1.00  0.00           C
ATOM   4652  H3X POPSO 201      35.850  41.690 114.780  1.00  0.00           H
ATOM   4653  H3Y POPSO 201      34.460  40.690 114.840  1.00  0.00           H
ATOM   4654  C34 POPSO 201      33.960  42.520 113.910  1.00  0.00           C
ATOM   4655  H4X POPSO 201      32.870  42.480 114.110  1.00  0.00           H
ATOM   4656  H4Y POPSO 201      34.340  43.560 113.810  1.00  0.00           H
ATOM   4657  C35 POPSO 201      34.130  41.820 112.530  1.00  0.00           C
ATOM   4658  H5X POPSO 201      35.230  41.790 112.430  1.00  0.00           H
ATOM   4659  H5Y POPSO 201      33.640  40.830 112.480  1.00  0.00           H
ATOM   4660  C36 POPSO 201      33.600  42.760 111.370  1.00  0.00           C
ATOM   4661  H6X POPSO 201      32.490  42.680 111.300  1.00  0.00           H
ATOM   4662  H6Y POPSO 201      33.790  43.820 111.650  1.00  0.00           H
ATOM   4663  C37 POPSO 201      34.260  42.390 110.000  1.00  0.00           C
ATOM   4664  H7X POPSO 201      33.550  42.870 109.290  1.00  0.00           H
ATOM   4665  H7Y POPSO 201      35.210  42.900 109.770  1.00  0.00           H
ATOM   4666  C38 POPSO 201      34.170  40.830 109.660  1.00  0.00           C
ATOM   4667  H8X POPSO 201      34.970  40.300 110.230  1.00  0.00           H
ATOM   4668  H8Y POPSO 201      33.140  40.510 109.930  1.00  0.00           H
ATOM   4669  C39 POPSO 201      34.350  40.580 108.170  1.00  0.00           C
ATOM   4670  H9X POPSO 201      33.880  39.590 107.970  1.00  0.00           H
ATOM   4671  H9Y POPSO 201      33.780  41.270 107.510  1.00  0.00           H
ATOM   4672 C310 POPSO 201      35.740  40.690 107.640  1.00  0.00           C
ATOM   4673 H10X POPSO 201      36.320  41.540 108.080  1.00  0.00           H
ATOM   4674 H10Y POPSO 201      36.140  39.760 108.090  1.00  0.00           H
ATOM   4675 C311 POPSO 201      35.880  40.760 106.140  1.00  0.00           C
ATOM   4676 H11X POPSO 201      35.140  40.040 105.730  1.00  0.00           H
ATOM   4677 H11Y POPSO 201      35.590  41.740 105.680  1.00  0.00           H
ATOM   4678 C312 POPSO 201      37.370  40.390 105.640  1.00  0.00           C
ATOM   4679 H12X POPSO 201      38.000  41.140 106.160  1.00  0.00           H
ATOM   4680 H12Y POPSO 201      37.630  39.360 105.960  1.00  0.00           H
ATOM   4681 C313 POPSO 201      37.610  40.600 104.130  1.00  0.00           C
ATOM   4682 H13X POPSO 201      36.760  40.410 103.440  1.00  0.00           H
ATOM   4683 H13Y POPSO 201      37.710  41.700 104.050  1.00  0.00           H
ATOM   4684 C314 POPSO 201      38.870  39.850 103.610  1.00  0.00           C
ATOM   4685 H14X POPSO 201      38.650  38.770 103.750  1.00  0.00           H
ATOM   4686 H14Y POPSO 201      39.120  40.100 102.560  1.00  0.00           H
ATOM   4687 C315 POPSO 201      40.150  40.140 104.490  1.00  0.00           C
ATOM   4688 H15X POPSO 201      39.870  39.800 105.510  1.00  0.00           H
ATOM   4689 H15Y POPSO 201      40.890  39.380 104.150  1.00  0.00           H
ATOM   4690 C316 POPSO 201      40.800  41.480 104.540  1.00  0.00           C
ATOM   4691 H16X POPSO 201      41.520  41.370 105.390  1.00  0.00           H
ATOM   4692 H16Y POPSO 201      41.410  41.680 103.630  1.00  0.00           H
ATOM   4693 H16Z POPSO 201      40.130  42.340 104.750  1.00  0.00           H
ATOM   4694  N   POPSP 202      44.620  70.220 125.540  1.00  0.00           N
ATOM   4695  HN1 POPSP 202      45.620  70.400 125.320  1.00  0.00           H
ATOM   4696  HN2 POPSP 202      44.190  69.630 124.800  1.00  0.00           H
ATOM   4697  HN3 POPSP 202      44.090  71.110 125.630  1.00  0.00           H
ATOM   4698  C12 POPSP 202      44.440  69.500 126.870  1.00  0.00           C
ATOM   4699 H12A POPSP 202      43.420  69.150 126.910  1.00  0.00           H
ATOM   4700  C13 POPSP 202      44.680  70.390 128.160  1.00  0.00           C
ATOM   4701 O13A POPSP 202      44.940  71.650 127.990  1.00  0.00           O
ATOM   4702 O13B POPSP 202      44.440  69.920 129.270  1.00  0.00           O
ATOM   4703  C11 POPSP 202      45.410  68.260 126.990  1.00  0.00           C
ATOM   4704 H11A POPSP 202      45.120  67.690 127.900  1.00  0.00           H
ATOM   4705 H11B POPSP 202      46.420  68.680 127.100  1.00  0.00           H
ATOM   4706  P   POPSP 202      46.380  66.360 125.690  1.00  0.00           P
ATOM   4707  O13 POPSP 202      46.820  65.930 127.010  1.00  0.00           O
ATOM   4708  O14 POPSP 202      45.830  65.400 124.830  1.00  0.00           O
ATOM   4709  O12 POPSP 202      45.350  67.420 125.860  1.00  0.00           O
ATOM   4710  O11 POPSP 202      47.560  67.030 124.900  1.00  0.00           O
ATOM   4711  C1  POPSP 202      47.310  68.230 124.100  1.00  0.00           C
ATOM   4712  HA  POPSP 202      46.280  68.180 123.680  1.00  0.00           H
ATOM   4713  HB  POPSP 202      47.370  69.090 124.790  1.00  0.00           H
ATOM   4714  C2  POPSP 202      48.350  68.420 123.040  1.00  0.00           C
ATOM   4715  HS  POPSP 202      48.100  69.140 122.230  1.00  0.00           H
ATOM   4716  O21 POPSP 202      48.610  67.140 122.340  1.00  0.00           O
ATOM   4717  C21 POPSP 202      47.660  66.930 121.430  1.00  0.00           C
ATOM   4718  O22 POPSP 202      46.680  67.590 121.160  1.00  0.00           O
ATOM   4719  C22 POPSP 202      47.920  65.600 120.780  1.00  0.00           C
ATOM   4720  H2R POPSP 202      48.990  65.460 120.510  1.00  0.00           H
ATOM   4721  H2S POPSP 202      47.770  64.730 121.450  1.00  0.00           H
ATOM   4722  C3  POPSP 202      49.730  69.070 123.490  1.00  0.00           C
ATOM   4723  HX  POPSP 202      49.510  69.900 124.190  1.00  0.00           H
ATOM   4724  HY  POPSP 202      50.290  68.230 123.960  1.00  0.00           H
ATOM   4725  O31 POPSP 202      50.470  69.670 122.360  1.00  0.00           O
ATOM   4726  C31 POPSP 202      51.760  69.900 122.590  1.00  0.00           C
ATOM   4727  O32 POPSP 202      52.330  69.510 123.590  1.00  0.00           O
ATOM   4728  C32 POPSP 202      52.350  70.760 121.450  1.00  0.00           C
ATOM   4729  H2X POPSP 202      52.510  71.710 122.000  1.00  0.00           H
ATOM   4730  H2Y POPSP 202      53.390  70.460 121.170  1.00  0.00           H
ATOM   4731  C23 POPSP 202      47.130  65.260 119.570  1.00  0.00           C
ATOM   4732  H3R POPSP 202      46.060  65.020 119.780  1.00  0.00           H
ATOM   4733  H3S POPSP 202      47.190  66.090 118.840  1.00  0.00           H
ATOM   4734  C24 POPSP 202      47.590  63.880 118.960  1.00  0.00           C
ATOM   4735  H4R POPSP 202      48.680  64.090 118.860  1.00  0.00           H
ATOM   4736  H4S POPSP 202      47.400  63.030 119.650  1.00  0.00           H
ATOM   4737  C25 POPSP 202      46.920  63.630 117.590  1.00  0.00           C
ATOM   4738  H5R POPSP 202      47.000  64.410 116.810  1.00  0.00           H
ATOM   4739  H5S POPSP 202      47.480  62.730 117.230  1.00  0.00           H
ATOM   4740  C26 POPSP 202      45.450  63.240 117.710  1.00  0.00           C
ATOM   4741  H6R POPSP 202      45.300  62.400 118.420  1.00  0.00           H
ATOM   4742  H6S POPSP 202      44.850  64.120 118.030  1.00  0.00           H
ATOM   4743  C27 POPSP 202      44.850  62.810 116.300  1.00  0.00           C
ATOM   4744  H7R POPSP 202      45.680  62.190 115.890  1.00  0.00           H
ATOM   4745  H7S POPSP 202      44.950  63.780 115.770  1.00  0.00           H
ATOM   4746  C28 POPSP 202      43.470  62.200 116.420  1.00  0.00           C
ATOM   4747  H8R POPSP 202      43.450  61.280 117.040  1.00  0.00           H
ATOM   4748  H8S POPSP 202      42.910  62.980 116.970  1.00  0.00           H
ATOM   4749  C29 POPSP 202      42.790  61.930 115.130  1.00  0.00           C
ATOM   4750  H9R POPSP 202      41.960  61.200 115.170  1.00  0.00           H
ATOM   4751 C210 POPSP 202      43.030  62.340 113.890  1.00  0.00           C
ATOM   4752 H10R POPSP 202      43.790  63.120 113.710  1.00  0.00           H
ATOM   4753 C211 POPSP 202      42.260  62.010 112.600  1.00  0.00           C
ATOM   4754 H11R POPSP 202      41.960  62.900 112.020  1.00  0.00           H
ATOM   4755 H11S POPSP 202      43.010  61.500 111.950  1.00  0.00           H
ATOM   4756 C212 POPSP 202      41.020  61.070 112.800  1.00  0.00           C
ATOM   4757 H12R POPSP 202      40.340  61.520 113.560  1.00  0.00           H
ATOM   4758 H12S POPSP 202      41.430  60.130 113.220  1.00  0.00           H
ATOM   4759 C213 POPSP 202      40.170  60.930 111.480  1.00  0.00           C
ATOM   4760 H13R POPSP 202      40.060  61.920 110.990  1.00  0.00           H
ATOM   4761 H13S POPSP 202      39.150  60.560 111.710  1.00  0.00           H
ATOM   4762 C214 POPSP 202      40.790  59.900 110.500  1.00  0.00           C
ATOM   4763 H14R POPSP 202      41.870  60.120 110.370  1.00  0.00           H
ATOM   4764 H14S POPSP 202      40.850  58.890 110.950  1.00  0.00           H
ATOM   4765 C215 POPSP 202      39.960  59.950 109.140  1.00  0.00           C
ATOM   4766 H15R POPSP 202      38.950  59.540 109.340  1.00  0.00           H
ATOM   4767 H15S POPSP 202      39.990  61.040 108.930  1.00  0.00           H
ATOM   4768 C216 POPSP 202      40.690  59.190 108.000  1.00  0.00           C
ATOM   4769 H16R POPSP 202      41.160  58.240 108.340  1.00  0.00           H
ATOM   4770 H16S POPSP 202      39.880  58.960 107.280  1.00  0.00           H
ATOM   4771 C217 POPSP 202      41.680  60.160 107.260  1.00  0.00           C
ATOM   4772 H17R POPSP 202      41.900  59.670 106.280  1.00  0.00           H
ATOM   4773 H17S POPSP 202      41.140  61.110 107.060  1.00  0.00           H
ATOM   4774 C218 POPSP 202      42.960  60.490 108.010  1.00  0.00           C
ATOM   4775 H18R POPSP 202      43.640  60.790 107.190  1.00  0.00           H
ATOM   4776 H18S POPSP 202      42.840  61.310 108.750  1.00  0.00           H
ATOM   4777 H18T POPSP 202      43.350  59.590 108.530  1.00  0.00           H
ATOM   4778  C33 POPSP 202      51.430  71.050 120.240  1.00  0.00           C
ATOM   4779  H3X POPSP 202      51.210  70.090 119.740  1.00  0.00           H
ATOM   4780  H3Y POPSP 202      50.420  71.330 120.610  1.00  0.00           H
ATOM   4781  C34 POPSP 202      51.850  72.230 119.330  1.00  0.00           C
ATOM   4782  H4X POPSP 202      51.850  73.150 119.960  1.00  0.00           H
ATOM   4783  H4Y POPSP 202      52.880  72.090 118.940  1.00  0.00           H
ATOM   4784  C35 POPSP 202      50.930  72.210 118.080  1.00  0.00           C
ATOM   4785  H5X POPSP 202      50.750  71.140 117.830  1.00  0.00           H
ATOM   4786  H5Y POPSP 202      49.920  72.590 118.310  1.00  0.00           H
ATOM   4787  C36 POPSP 202      51.540  72.890 116.900  1.00  0.00           C
ATOM   4788  H6X POPSP 202      51.760  73.940 117.200  1.00  0.00           H
ATOM   4789  H6Y POPSP 202      52.460  72.330 116.610  1.00  0.00           H
ATOM   4790  C37 POPSP 202      50.440  72.900 115.780  1.00  0.00           C
ATOM   4791  H7X POPSP 202      50.190  71.890 115.400  1.00  0.00           H
ATOM   4792  H7Y POPSP 202      49.500  73.280 116.240  1.00  0.00           H
ATOM   4793  C38 POPSP 202      50.730  73.820 114.650  1.00  0.00           C
ATOM   4794  H8X POPSP 202      50.540  74.890 114.910  1.00  0.00           H
ATOM   4795  H8Y POPSP 202      51.820  73.700 114.460  1.00  0.00           H
ATOM   4796  C39 POPSP 202      49.940  73.430 113.360  1.00  0.00           C
ATOM   4797  H9X POPSP 202      50.210  72.420 112.980  1.00  0.00           H
ATOM   4798  H9Y POPSP 202      48.860  73.440 113.620  1.00  0.00           H
ATOM   4799 C310 POPSP 202      50.080  74.480 112.220  1.00  0.00           C
ATOM   4800 H10X POPSP 202      49.910  75.480 112.670  1.00  0.00           H
ATOM   4801 H10Y POPSP 202      51.140  74.440 111.900  1.00  0.00           H
ATOM   4802 C311 POPSP 202      49.170  74.170 111.010  1.00  0.00           C
ATOM   4803 H11X POPSP 202      48.120  74.100 111.350  1.00  0.00           H
ATOM   4804 H11Y POPSP 202      49.480  73.160 110.640  1.00  0.00           H
ATOM   4805 C312 POPSP 202      49.300  75.260 109.950  1.00  0.00           C
ATOM   4806 H12X POPSP 202      48.790  76.120 110.430  1.00  0.00           H
ATOM   4807 H12Y POPSP 202      50.360  75.570 109.840  1.00  0.00           H
ATOM   4808 C313 POPSP 202      48.770  74.920 108.580  1.00  0.00           C
ATOM   4809 H13X POPSP 202      47.970  74.140 108.550  1.00  0.00           H
ATOM   4810 H13Y POPSP 202      49.480  74.240 108.070  1.00  0.00           H
ATOM   4811 C314 POPSP 202      48.350  76.090 107.790  1.00  0.00           C
ATOM   4812 H14X POPSP 202      47.400  76.450 108.250  1.00  0.00           H
ATOM   4813 H14Y POPSP 202      49.130  76.880 107.870  1.00  0.00           H
ATOM   4814 C315 POPSP 202      48.340  75.870 106.290  1.00  0.00           C
ATOM   4815 H15X POPSP 202      47.690  75.000 106.040  1.00  0.00           H
ATOM   4816 H15Y POPSP 202      49.340  75.570 105.940  1.00  0.00           H
ATOM   4817 C316 POPSP 202      47.860  77.110 105.600  1.00  0.00           C
ATOM   4818 H16X POPSP 202      46.840  77.390 105.940  1.00  0.00           H
ATOM   4819 H16Y POPSP 202      48.380  78.080 105.750  1.00  0.00           H
ATOM   4820 H16Z POPSP 202      47.660  76.940 104.520  1.00  0.00           H
ATOM   4821  N   POPSQ 203      42.000  73.840 123.490  1.00  0.00           N
ATOM   4822  HN1 POPSQ 203      41.720  74.580 122.810  1.00  0.00           H
ATOM   4823  HN2 POPSQ 203      42.990  73.520 123.530  1.00  0.00           H
ATOM   4824  HN3 POPSQ 203      41.300  73.080 123.530  1.00  0.00           H
ATOM   4825  C12 POPSQ 203      41.940  74.520 124.810  1.00  0.00           C
ATOM   4826 H12A POPSQ 203      40.940  74.800 125.090  1.00  0.00           H
ATOM   4827  C13 POPSQ 203      42.380  73.570 125.950  1.00  0.00           C
ATOM   4828 O13A POPSQ 203      43.010  72.550 125.700  1.00  0.00           O
ATOM   4829 O13B POPSQ 203      42.000  73.820 127.150  1.00  0.00           O
ATOM   4830  C11 POPSQ 203      42.950  75.670 124.680  1.00  0.00           C
ATOM   4831 H11A POPSQ 203      43.060  76.150 125.680  1.00  0.00           H
ATOM   4832 H11B POPSQ 203      43.920  75.210 124.400  1.00  0.00           H
ATOM   4833  P   POPSQ 203      43.380  78.000 123.660  1.00  0.00           P
ATOM   4834  O13 POPSQ 203      44.040  78.310 124.970  1.00  0.00           O
ATOM   4835  O14 POPSQ 203      42.460  79.060 123.180  1.00  0.00           O
ATOM   4836  O12 POPSQ 203      42.530  76.720 123.780  1.00  0.00           O
ATOM   4837  O11 POPSQ 203      44.400  77.670 122.540  1.00  0.00           O
ATOM   4838  C1  POPSQ 203      44.230  76.630 121.550  1.00  0.00           C
ATOM   4839  HA  POPSQ 203      45.140  75.990 121.510  1.00  0.00           H
ATOM   4840  HB  POPSQ 203      43.430  75.920 121.860  1.00  0.00           H
ATOM   4841  C2  POPSQ 203      43.860  77.310 120.120  1.00  0.00           C
ATOM   4842  HS  POPSQ 203      43.180  78.150 120.400  1.00  0.00           H
ATOM   4843  O21 POPSQ 203      43.350  76.310 119.260  1.00  0.00           O
ATOM   4844  C21 POPSQ 203      42.480  76.640 118.320  1.00  0.00           C
ATOM   4845  O22 POPSQ 203      42.040  77.780 118.110  1.00  0.00           O
ATOM   4846  C22 POPSQ 203      42.100  75.320 117.590  1.00  0.00           C
ATOM   4847  H2R POPSQ 203      42.910  74.570 117.740  1.00  0.00           H
ATOM   4848  H2S POPSQ 203      41.190  74.990 118.130  1.00  0.00           H
ATOM   4849  C3  POPSQ 203      45.050  78.180 119.480  1.00  0.00           C
ATOM   4850  HX  POPSQ 203      45.340  78.970 120.200  1.00  0.00           H
ATOM   4851  HY  POPSQ 203      45.790  77.360 119.410  1.00  0.00           H
ATOM   4852  O31 POPSQ 203      44.960  78.540 118.080  1.00  0.00           O
ATOM   4853  C31 POPSQ 203      44.640  79.720 117.710  1.00  0.00           C
ATOM   4854  O32 POPSQ 203      44.420  80.640 118.470  1.00  0.00           O
ATOM   4855  C32 POPSQ 203      44.470  79.610 116.220  1.00  0.00           C
ATOM   4856  H2X POPSQ 203      45.300  80.250 115.840  1.00  0.00           H
ATOM   4857  H2Y POPSQ 203      44.660  78.580 115.860  1.00  0.00           H
ATOM   4858  C23 POPSQ 203      41.700  75.600 116.130  1.00  0.00           C
ATOM   4859  H3R POPSQ 203      41.180  74.660 115.840  1.00  0.00           H
ATOM   4860  H3S POPSQ 203      40.970  76.430 116.040  1.00  0.00           H
ATOM   4861  C24 POPSQ 203      42.960  75.770 115.230  1.00  0.00           C
ATOM   4862  H4R POPSQ 203      43.550  76.650 115.580  1.00  0.00           H
ATOM   4863  H4S POPSQ 203      43.560  74.850 115.390  1.00  0.00           H
ATOM   4864  C25 POPSQ 203      42.630  75.920 113.760  1.00  0.00           C
ATOM   4865  H5R POPSQ 203      42.090  76.880 113.690  1.00  0.00           H
ATOM   4866  H5S POPSQ 203      43.620  75.880 113.260  1.00  0.00           H
ATOM   4867  C26 POPSQ 203      41.840  74.770 113.110  1.00  0.00           C
ATOM   4868  H6R POPSQ 203      41.960  73.810 113.650  1.00  0.00           H
ATOM   4869  H6S POPSQ 203      40.740  74.790 113.300  1.00  0.00           H
ATOM   4870  C27 POPSQ 203      42.110  74.650 111.640  1.00  0.00           C
ATOM   4871  H7R POPSQ 203      42.100  75.640 111.130  1.00  0.00           H
ATOM   4872  H7S POPSQ 203      43.150  74.310 111.460  1.00  0.00           H
ATOM   4873  C28 POPSQ 203      41.120  73.710 110.880  1.00  0.00           C
ATOM   4874  H8R POPSQ 203      41.440  72.670 111.100  1.00  0.00           H
ATOM   4875  H8S POPSQ 203      40.120  73.860 111.340  1.00  0.00           H
ATOM   4876  C29 POPSQ 203      41.140  73.790 109.460  1.00  0.00           C
ATOM   4877  H9R POPSQ 203      42.080  73.530 108.960  1.00  0.00           H
ATOM   4878 C210 POPSQ 203      40.060  74.190 108.720  1.00  0.00           C
ATOM   4879 H10R POPSQ 203      40.210  74.110 107.630  1.00  0.00           H
ATOM   4880 C211 POPSQ 203      38.700  74.650 109.240  1.00  0.00           C
ATOM   4881 H11R POPSQ 203      37.880  74.120 108.720  1.00  0.00           H
ATOM   4882 H11S POPSQ 203      38.480  74.390 110.300  1.00  0.00           H
ATOM   4883 C212 POPSQ 203      38.530  76.130 109.050  1.00  0.00           C
ATOM   4884 H12R POPSQ 203      37.640  76.460 109.630  1.00  0.00           H
ATOM   4885 H12S POPSQ 203      39.470  76.570 109.460  1.00  0.00           H
ATOM   4886 C213 POPSQ 203      38.120  76.570 107.600  1.00  0.00           C
ATOM   4887 H13R POPSQ 203      38.900  76.150 106.920  1.00  0.00           H
ATOM   4888 H13S POPSQ 203      37.090  76.190 107.430  1.00  0.00           H
ATOM   4889 C214 POPSQ 203      37.930  78.020 107.400  1.00  0.00           C
ATOM   4890 H14R POPSQ 203      37.780  78.200 106.310  1.00  0.00           H
ATOM   4891 H14S POPSQ 203      37.020  78.380 107.930  1.00  0.00           H
ATOM   4892 C215 POPSQ 203      39.100  78.960 107.760  1.00  0.00           C
ATOM   4893 H15R POPSQ 203      40.070  78.530 107.440  1.00  0.00           H
ATOM   4894 H15S POPSQ 203      39.180  78.940 108.860  1.00  0.00           H
ATOM   4895 C216 POPSQ 203      39.000  80.440 107.220  1.00  0.00           C
ATOM   4896 H16R POPSQ 203      37.940  80.750 107.370  1.00  0.00           H
ATOM   4897 H16S POPSQ 203      39.630  81.070 107.890  1.00  0.00           H
ATOM   4898 C217 POPSQ 203      39.560  80.700 105.890  1.00  0.00           C
ATOM   4899 H17R POPSQ 203      39.380  79.820 105.230  1.00  0.00           H
ATOM   4900 H17S POPSQ 203      39.040  81.560 105.410  1.00  0.00           H
ATOM   4901 C218 POPSQ 203      41.100  80.910 105.800  1.00  0.00           C
ATOM   4902 H18R POPSQ 203      41.390  80.780 104.730  1.00  0.00           H
ATOM   4903 H18S POPSQ 203      41.570  81.870 106.110  1.00  0.00           H
ATOM   4904 H18T POPSQ 203      41.570  80.060 106.340  1.00  0.00           H
ATOM   4905  C33 POPSQ 203      42.990  80.120 115.850  1.00  0.00           C
ATOM   4906  H3X POPSQ 203      42.270  79.280 115.870  1.00  0.00           H
ATOM   4907  H3Y POPSQ 203      42.580  80.880 116.550  1.00  0.00           H
ATOM   4908  C34 POPSQ 203      43.040  80.780 114.460  1.00  0.00           C
ATOM   4909  H4X POPSQ 203      43.690  81.690 114.420  1.00  0.00           H
ATOM   4910  H4Y POPSQ 203      43.510  80.050 113.770  1.00  0.00           H
ATOM   4911  C35 POPSQ 203      41.660  81.160 113.900  1.00  0.00           C
ATOM   4912  H5X POPSQ 203      41.260  81.740 114.760  1.00  0.00           H
ATOM   4913  H5Y POPSQ 203      41.700  81.770 112.970  1.00  0.00           H
ATOM   4914  C36 POPSQ 203      40.880  79.930 113.550  1.00  0.00           C
ATOM   4915  H6X POPSQ 203      41.630  79.190 113.210  1.00  0.00           H
ATOM   4916  H6Y POPSQ 203      40.320  79.630 114.460  1.00  0.00           H
ATOM   4917  C37 POPSQ 203      39.790  80.240 112.480  1.00  0.00           C
ATOM   4918  H7X POPSQ 203      40.340  80.610 111.590  1.00  0.00           H
ATOM   4919  H7Y POPSQ 203      39.370  79.260 112.180  1.00  0.00           H
ATOM   4920  C38 POPSQ 203      38.640  81.160 112.890  1.00  0.00           C
ATOM   4921  H8X POPSQ 203      38.150  80.660 113.750  1.00  0.00           H
ATOM   4922  H8Y POPSQ 203      39.060  82.120 113.250  1.00  0.00           H
ATOM   4923  C39 POPSQ 203      37.670  81.620 111.800  1.00  0.00           C
ATOM   4924  H9X POPSQ 203      37.210  82.580 112.130  1.00  0.00           H
ATOM   4925  H9Y POPSQ 203      38.170  82.030 110.900  1.00  0.00           H
ATOM   4926 C310 POPSQ 203      36.660  80.570 111.480  1.00  0.00           C
ATOM   4927 H10X POPSQ 203      37.180  79.630 111.190  1.00  0.00           H
ATOM   4928 H10Y POPSQ 203      36.020  80.350 112.360  1.00  0.00           H
ATOM   4929 C311 POPSQ 203      35.840  80.960 110.230  1.00  0.00           C
ATOM   4930 H11X POPSQ 203      35.290  81.920 110.260  1.00  0.00           H
ATOM   4931 H11Y POPSQ 203      36.620  81.020 109.440  1.00  0.00           H
ATOM   4932 C312 POPSQ 203      34.990  79.750 109.770  1.00  0.00           C
ATOM   4933 H12X POPSQ 203      35.750  78.950 109.700  1.00  0.00           H
ATOM   4934 H12Y POPSQ 203      34.310  79.430 110.580  1.00  0.00           H
ATOM   4935 C313 POPSQ 203      34.130  80.020 108.480  1.00  0.00           C
ATOM   4936 H13X POPSQ 203      33.320  80.770 108.630  1.00  0.00           H
ATOM   4937 H13Y POPSQ 203      34.890  80.400 107.760  1.00  0.00           H
ATOM   4938 C314 POPSQ 203      33.560  78.810 107.680  1.00  0.00           C
ATOM   4939 H14X POPSQ 203      33.100  79.120 106.720  1.00  0.00           H
ATOM   4940 H14Y POPSQ 203      34.430  78.200 107.350  1.00  0.00           H
ATOM   4941 C315 POPSQ 203      32.610  77.930 108.450  1.00  0.00           C
ATOM   4942 H15X POPSQ 203      33.060  77.580 109.400  1.00  0.00           H
ATOM   4943 H15Y POPSQ 203      31.760  78.520 108.870  1.00  0.00           H
ATOM   4944 C316 POPSQ 203      32.250  76.720 107.610  1.00  0.00           C
ATOM   4945 H16X POPSQ 203      31.660  76.020 108.250  1.00  0.00           H
ATOM   4946 H16Y POPSQ 203      31.610  77.120 106.800  1.00  0.00           H
ATOM   4947 H16Z POPSQ 203      33.100  76.210 107.110  1.00  0.00           H
ATOM   4948  N   POPSR 204      58.990  58.290 128.550  1.00  0.00           N
ATOM   4949  HN1 POPSR 204      58.340  57.510 128.290  1.00  0.00           H
ATOM   4950  HN2 POPSR 204      58.590  58.800 129.360  1.00  0.00           H
ATOM   4951  HN3 POPSR 204      58.830  58.930 127.740  1.00  0.00           H
ATOM   4952  C12 POPSR 204      60.340  57.780 128.920  1.00  0.00           C
ATOM   4953 H12A POPSR 204      60.270  57.170 129.810  1.00  0.00           H
ATOM   4954  C13 POPSR 204      61.320  58.960 129.070  1.00  0.00           C
ATOM   4955 O13A POPSR 204      60.970  60.190 129.060  1.00  0.00           O
ATOM   4956 O13B POPSR 204      62.510  58.670 129.390  1.00  0.00           O
ATOM   4957  C11 POPSR 204      60.840  56.790 127.750  1.00  0.00           C
ATOM   4958 H11A POPSR 204      60.900  57.450 126.860  1.00  0.00           H
ATOM   4959 H11B POPSR 204      61.790  56.360 128.140  1.00  0.00           H
ATOM   4960  P   POPSR 204      60.180  54.600 126.360  1.00  0.00           P
ATOM   4961  O13 POPSR 204      58.900  54.010 125.850  1.00  0.00           O
ATOM   4962  O14 POPSR 204      61.160  53.580 126.870  1.00  0.00           O
ATOM   4963  O12 POPSR 204      59.910  55.770 127.500  1.00  0.00           O
ATOM   4964  O11 POPSR 204      60.860  55.290 125.100  1.00  0.00           O
ATOM   4965  C1  POPSR 204      60.040  56.200 124.360  1.00  0.00           C
ATOM   4966  HA  POPSR 204      59.160  55.610 124.030  1.00  0.00           H
ATOM   4967  HB  POPSR 204      59.670  57.040 124.980  1.00  0.00           H
ATOM   4968  C2  POPSR 204      60.680  56.710 123.000  1.00  0.00           C
ATOM   4969  HS  POPSR 204      61.550  57.340 123.280  1.00  0.00           H
ATOM   4970  O21 POPSR 204      59.670  57.480 122.210  1.00  0.00           O
ATOM   4971  C21 POPSR 204      59.990  58.710 122.040  1.00  0.00           C
ATOM   4972  O22 POPSR 204      60.880  59.320 122.680  1.00  0.00           O
ATOM   4973  C22 POPSR 204      58.920  59.320 121.050  1.00  0.00           C
ATOM   4974  H2R POPSR 204      58.870  58.690 120.140  1.00  0.00           H
ATOM   4975  H2S POPSR 204      58.030  59.330 121.720  1.00  0.00           H
ATOM   4976  C3  POPSR 204      61.270  55.520 122.110  1.00  0.00           C
ATOM   4977  HX  POPSR 204      62.150  55.070 122.620  1.00  0.00           H
ATOM   4978  HY  POPSR 204      60.500  54.720 122.120  1.00  0.00           H
ATOM   4979  O31 POPSR 204      61.520  55.880 120.720  1.00  0.00           O
ATOM   4980  C31 POPSR 204      62.680  56.470 120.550  1.00  0.00           C
ATOM   4981  O32 POPSR 204      63.530  56.550 121.440  1.00  0.00           O
ATOM   4982  C32 POPSR 204      62.950  56.950 119.100  1.00  0.00           C
ATOM   4983  H2X POPSR 204      62.630  56.120 118.430  1.00  0.00           H
ATOM   4984  H2Y POPSR 204      62.320  57.840 118.910  1.00  0.00           H
ATOM   4985  C23 POPSR 204      59.270  60.720 120.500  1.00  0.00           C
ATOM   4986  H3R POPSR 204      58.310  61.230 120.260  1.00  0.00           H
ATOM   4987  H3S POPSR 204      59.660  61.260 121.390  1.00  0.00           H
ATOM   4988  C24 POPSR 204      60.180  60.820 119.220  1.00  0.00           C
ATOM   4989  H4R POPSR 204      60.520  61.880 119.240  1.00  0.00           H
ATOM   4990  H4S POPSR 204      61.120  60.290 119.500  1.00  0.00           H
ATOM   4991  C25 POPSR 204      59.510  60.450 117.950  1.00  0.00           C
ATOM   4992  H5R POPSR 204      58.910  59.530 118.140  1.00  0.00           H
ATOM   4993  H5S POPSR 204      58.750  61.180 117.620  1.00  0.00           H
ATOM   4994  C26 POPSR 204      60.410  60.040 116.730  1.00  0.00           C
ATOM   4995  H6R POPSR 204      61.050  60.920 116.470  1.00  0.00           H
ATOM   4996  H6S POPSR 204      60.990  59.160 117.060  1.00  0.00           H
ATOM   4997  C27 POPSR 204      59.690  59.680 115.430  1.00  0.00           C
ATOM   4998  H7R POPSR 204      58.990  60.530 115.230  1.00  0.00           H
ATOM   4999  H7S POPSR 204      60.400  59.700 114.580  1.00  0.00           H
ATOM   5000  C28 POPSR 204      58.830  58.420 115.390  1.00  0.00           C
ATOM   5001  H8R POPSR 204      57.860  58.600 115.890  1.00  0.00           H
ATOM   5002  H8S POPSR 204      58.510  58.170 114.360  1.00  0.00           H
ATOM   5003  C29 POPSR 204      59.430  57.250 116.180  1.00  0.00           C
ATOM   5004  H9R POPSR 204      58.910  57.100 117.140  1.00  0.00           H
ATOM   5005 C210 POPSR 204      60.450  56.570 115.890  1.00  0.00           C
ATOM   5006 H10R POPSR 204      60.690  55.590 116.320  1.00  0.00           H
ATOM   5007 C211 POPSR 204      61.230  56.780 114.600  1.00  0.00           C
ATOM   5008 H11R POPSR 204      61.400  55.790 114.110  1.00  0.00           H
ATOM   5009 H11S POPSR 204      60.590  57.320 113.870  1.00  0.00           H
ATOM   5010 C212 POPSR 204      62.490  57.630 114.840  1.00  0.00           C
ATOM   5011 H12R POPSR 204      62.250  58.640 115.230  1.00  0.00           H
ATOM   5012 H12S POPSR 204      63.190  57.190 115.580  1.00  0.00           H
ATOM   5013 C213 POPSR 204      63.360  57.840 113.430  1.00  0.00           C
ATOM   5014 H13R POPSR 204      63.770  56.830 113.210  1.00  0.00           H
ATOM   5015 H13S POPSR 204      62.570  57.980 112.660  1.00  0.00           H
ATOM   5016 C214 POPSR 204      64.310  59.010 113.660  1.00  0.00           C
ATOM   5017 H14R POPSR 204      64.790  59.110 112.660  1.00  0.00           H
ATOM   5018 H14S POPSR 204      63.780  59.980 113.790  1.00  0.00           H
ATOM   5019 C215 POPSR 204      65.370  58.830 114.790  1.00  0.00           C
ATOM   5020 H15R POPSR 204      64.870  58.860 115.780  1.00  0.00           H
ATOM   5021 H15S POPSR 204      65.780  57.810 114.640  1.00  0.00           H
ATOM   5022 C216 POPSR 204      66.500  59.830 114.730  1.00  0.00           C
ATOM   5023 H16R POPSR 204      66.940  59.820 113.710  1.00  0.00           H
ATOM   5024 H16S POPSR 204      65.980  60.760 115.050  1.00  0.00           H
ATOM   5025 C217 POPSR 204      67.680  59.500 115.710  1.00  0.00           C
ATOM   5026 H17R POPSR 204      67.140  59.060 116.570  1.00  0.00           H
ATOM   5027 H17S POPSR 204      68.240  58.630 115.320  1.00  0.00           H
ATOM   5028 C218 POPSR 204      68.590  60.640 115.920  1.00  0.00           C
ATOM   5029 H18R POPSR 204      69.460  60.500 116.590  1.00  0.00           H
ATOM   5030 H18S POPSR 204      69.040  60.900 114.940  1.00  0.00           H
ATOM   5031 H18T POPSR 204      68.080  61.550 116.280  1.00  0.00           H
ATOM   5032  C33 POPSR 204      64.410  57.240 118.880  1.00  0.00           C
ATOM   5033  H3X POPSR 204      64.450  57.950 118.020  1.00  0.00           H
ATOM   5034  H3Y POPSR 204      64.830  57.860 119.700  1.00  0.00           H
ATOM   5035  C34 POPSR 204      65.290  55.960 118.730  1.00  0.00           C
ATOM   5036  H4X POPSR 204      66.340  56.190 119.030  1.00  0.00           H
ATOM   5037  H4Y POPSR 204      64.870  55.230 119.460  1.00  0.00           H
ATOM   5038  C35 POPSR 204      65.230  55.290 117.320  1.00  0.00           C
ATOM   5039  H5X POPSR 204      64.150  55.040 117.280  1.00  0.00           H
ATOM   5040  H5Y POPSR 204      65.590  56.050 116.600  1.00  0.00           H
ATOM   5041  C36 POPSR 204      66.080  54.070 117.390  1.00  0.00           C
ATOM   5042  H6X POPSR 204      67.140  54.400 117.430  1.00  0.00           H
ATOM   5043  H6Y POPSR 204      65.780  53.690 118.390  1.00  0.00           H
ATOM   5044  C37 POPSR 204      65.670  53.080 116.340  1.00  0.00           C
ATOM   5045  H7X POPSR 204      66.100  52.120 116.680  1.00  0.00           H
ATOM   5046  H7Y POPSR 204      64.580  52.890 116.410  1.00  0.00           H
ATOM   5047  C38 POPSR 204      66.130  53.130 114.860  1.00  0.00           C
ATOM   5048  H8X POPSR 204      67.210  53.340 114.700  1.00  0.00           H
ATOM   5049  H8Y POPSR 204      65.980  52.080 114.520  1.00  0.00           H
ATOM   5050  C39 POPSR 204      65.330  54.090 114.060  1.00  0.00           C
ATOM   5051  H9X POPSR 204      64.490  54.350 114.750  1.00  0.00           H
ATOM   5052  H9Y POPSR 204      65.870  55.040 113.840  1.00  0.00           H
ATOM   5053 C310 POPSR 204      64.760  53.500 112.770  1.00  0.00           C
ATOM   5054 H10X POPSR 204      65.670  53.100 112.280  1.00  0.00           H
ATOM   5055 H10Y POPSR 204      64.020  52.690 112.950  1.00  0.00           H
ATOM   5056 C311 POPSR 204      63.860  54.540 112.010  1.00  0.00           C
ATOM   5057 H11X POPSR 204      62.890  54.750 112.510  1.00  0.00           H
ATOM   5058 H11Y POPSR 204      64.430  55.490 111.910  1.00  0.00           H
ATOM   5059 C312 POPSR 204      63.590  54.030 110.490  1.00  0.00           C
[truncated: 15,875,615 more chars]
