# Supplementary material for: Decrypting Allostery in Membrane-Bound K-Ras4B Using Complementary In Silico Approaches Based on Unbiased Molecular Dynamics Simulations
Source: J Am Chem Soc. 2023 Dec 20;146(1):901–19. doi: 10.1021/jacs.3c11396 (PMC10785808; doi:10.1021/jacs.3c11396)
Supplement: Supplementary file 4 — ja3c11396_si_004.zip [file ja3c11396_si_004.zip › SI_files/MD_coordinates_and_topology/kras4bFCY_gtp_Mg_95POPS_319POPC_108vicinalNa_12vicinalCl_137crystSOL_7587membSOL_realigned_centered_box_solv_solv_ions.gro]

Kras4bFCY_gtp_Mg in membrane 95POPS_319POPC with 108 vicinal Na 12 vicinal Cl 137 crystal wat in water
206016
    1ACE   HH31    1   3.852   5.519   5.352
    1ACE    CH3    2   3.815   5.437   5.413
    1ACE   HH32    3   3.821   5.344   5.356
    1ACE   HH33    4   3.712   5.455   5.441
    1ACE      C    5   3.898   5.420   5.542
    1ACE      O    6   3.991   5.495   5.564
    2THR      N    7   3.870   5.327   5.626
    2THR      H    8   3.793   5.260   5.616
    2THR     CA    9   3.949   5.310   5.747
    2THR     HA   10   3.972   5.409   5.786
    2THR     CB   11   3.871   5.233   5.852
    2THR     HB   12   3.859   5.130   5.820
    2THR    CG2   13   3.944   5.238   5.985
    2THR   HG21   14   3.888   5.182   6.061
    2THR   HG22   15   4.043   5.192   5.974
    2THR   HG23   16   3.956   5.341   6.017
    2THR    OG1   17   3.742   5.294   5.869
    2THR    HG1   18   3.689   5.242   5.934
    2THR      C   19   4.080   5.239   5.715
    2THR      O   20   4.079   5.129   5.658
    3GLU      N   21   4.191   5.301   5.753
    3GLU      H   22   4.190   5.391   5.802
    3GLU     CA   23   4.324   5.249   5.731
    3GLU     HA   24   4.320   5.171   5.654
    3GLU     CB   25   4.416   5.362   5.684
    3GLU    HB1   26   4.363   5.419   5.606
    3GLU    HB2   27   4.432   5.431   5.767
    3GLU     CG   28   4.548   5.319   5.631
    3GLU    HG1   29   4.610   5.283   5.713
    3GLU    HG2   30   4.534   5.234   5.562
    3GLU     CD   31   4.620   5.430   5.559
    3GLU    OE1   32   4.559   5.536   5.531
    3GLU    OE2   33   4.740   5.413   5.527
    3GLU      C   34   4.380   5.189   5.860
    3GLU      O   35   4.364   5.247   5.967
    4TYR      N   36   4.442   5.072   5.848
    4TYR      H   37   4.453   5.023   5.759
    4TYR     CA   38   4.503   5.002   5.961
    4TYR     HA   39   4.498   5.067   6.048
    4TYR     CB   40   4.428   4.871   5.990
    4TYR    HB1   41   4.423   4.813   5.898
    4TYR    HB2   42   4.486   4.814   6.062
    4TYR     CG   43   4.290   4.891   6.042
    4TYR    CD1   44   4.265   4.906   6.178
    4TYR    HD1   45   4.349   4.904   6.247
    4TYR    CE1   46   4.138   4.923   6.227
    4TYR    HE1   47   4.121   4.934   6.332
    4TYR     CZ   48   4.033   4.926   6.139
    4TYR     OH   49   3.904   4.944   6.186
    4TYR     HH   50   3.843   4.958   6.112
    4TYR    CE2   51   4.053   4.911   6.004
    4TYR    HE2   52   3.969   4.912   5.935
    4TYR    CD2   53   4.181   4.894   5.956
    4TYR    HD2   54   4.197   4.884   5.850
    4TYR      C   55   4.645   4.967   5.925
    4TYR      O   56   4.671   4.910   5.819
    5LYS      N   57   4.739   4.996   6.015
    5LYS      H   58   4.719   5.039   6.106
    5LYS     CA   59   4.881   4.969   5.992
    5LYS     HA   60   4.900   4.952   5.886
    5LYS     CB   61   4.964   5.091   6.033
    5LYS    HB1   62   4.946   5.113   6.138
    5LYS    HB2   63   5.070   5.066   6.023
    5LYS     CG   64   4.933   5.214   5.949
    5LYS    HG1   65   4.987   5.208   5.853
    5LYS    HG2   66   4.827   5.217   5.925
    5LYS     CD   67   4.973   5.342   6.020
    5LYS    HD1   68   4.920   5.349   6.115
    5LYS    HD2   69   5.080   5.341   6.043
    5LYS     CE   70   4.939   5.463   5.933
    5LYS    HE1   71   5.011   5.470   5.851
    5LYS    HE2   72   4.840   5.450   5.888
    5LYS     NZ   73   4.941   5.590   6.011
    5LYS    HZ1   74   4.918   5.669   5.948
    5LYS    HZ2   75   4.871   5.584   6.087
    5LYS    HZ3   76   5.036   5.603   6.051
    5LYS      C   77   4.920   4.844   6.070
    5LYS      O   78   4.929   4.847   6.194
    6LEU      N   79   4.943   4.735   5.999
    6LEU      H   80   4.945   4.734   5.897
    6LEU     CA   81   4.970   4.604   6.059
    6LEU     HA   82   4.946   4.607   6.164
    6LEU     CB   83   4.881   4.498   5.992
    6LEU    HB1   84   4.922   4.477   5.893
    6LEU    HB2   85   4.890   4.406   6.050
    6LEU     CG   86   4.732   4.530   5.976
    6LEU     HG   87   4.723   4.612   5.904
    6LEU    CD1   88   4.655   4.411   5.921
    6LEU   HD11   89   4.550   4.437   5.911
    6LEU   HD12   90   4.696   4.384   5.824
    6LEU   HD13   91   4.665   4.327   5.990
    6LEU    CD2   92   4.673   4.575   6.108
    6LEU   HD21   93   4.567   4.597   6.095
    6LEU   HD22   94   4.684   4.494   6.181
    6LEU   HD23   95   4.725   4.663   6.143
    6LEU      C   96   5.115   4.569   6.037
    6LEU      O   97   5.166   4.583   5.925
    7VAL      N   98   5.182   4.523   6.142
    7VAL      H   99   5.142   4.510   6.234
    7VAL     CA  100   5.324   4.487   6.133
    7VAL     HA  101   5.359   4.509   6.033
    7VAL     CB  102   5.410   4.569   6.231
    7VAL     HB  103   5.387   4.537   6.332
    7VAL    CG1  104   5.558   4.545   6.204
    7VAL   HG11  105   5.617   4.604   6.275
    7VAL   HG12  106   5.579   4.439   6.219
    7VAL   HG13  107   5.582   4.574   6.103
    7VAL    CG2  108   5.378   4.718   6.219
    7VAL   HG21  109   5.440   4.775   6.288
    7VAL   HG22  110   5.397   4.751   6.117
    7VAL   HG23  111   5.273   4.734   6.242
    7VAL      C  112   5.338   4.339   6.162
    7VAL      O  113   5.286   4.290   6.263
    8VAL      N  114   5.409   4.268   6.077
    8VAL      H  115   5.453   4.309   5.994
    8VAL     CA  116   5.432   4.125   6.093
    8VAL     HA  117   5.360   4.083   6.165
    8VAL     CB  118   5.410   4.050   5.962
    8VAL     HB  119   5.490   4.075   5.892
    8VAL    CG1  120   5.412   3.900   5.989
    8VAL   HG11  121   5.397   3.846   5.896
    8VAL   HG12  122   5.509   3.872   6.031
    8VAL   HG13  123   5.333   3.875   6.059
    8VAL    CG2  124   5.278   4.092   5.899
    8VAL   HG21  125   5.264   4.037   5.805
    8VAL   HG22  126   5.197   4.069   5.968
    8VAL   HG23  127   5.280   4.199   5.879
    8VAL      C  128   5.573   4.108   6.145
    8VAL      O  129   5.669   4.148   6.078
    9VAL      N  130   5.588   4.050   6.265
    9VAL      H  131   5.510   4.015   6.321
    9VAL     CA  132   5.719   4.032   6.326
    9VAL     HA  133   5.793   4.056   6.250
    9VAL     CB  134   5.741   4.129   6.445
    9VAL     HB  135   5.844   4.118   6.478
    9VAL    CG1  136   5.719   4.274   6.403
    9VAL   HG11  137   5.736   4.339   6.488
    9VAL   HG12  138   5.790   4.300   6.323
    9VAL   HG13  139   5.617   4.287   6.366
    9VAL    CG2  140   5.648   4.091   6.562
    9VAL   HG21  141   5.666   4.160   6.645
    9VAL   HG22  142   5.544   4.098   6.531
    9VAL   HG23  143   5.670   3.990   6.596
    9VAL      C  144   5.736   3.888   6.372
    9VAL      O  145   5.640   3.813   6.388
   10GLY      N  146   5.862   3.850   6.393
   10GLY      H  147   5.942   3.910   6.375
   10GLY     CA  148   5.896   3.719   6.444
   10GLY    HA1  149   5.903   3.722   6.552
   10GLY    HA2  150   5.817   3.647   6.419
   10GLY      C  151   6.028   3.673   6.383
   10GLY      O  152   6.086   3.738   6.298
   11ALA      N  153   6.072   3.556   6.429
   11ALA      H  154   6.019   3.494   6.490
   11ALA     CA  155   6.205   3.507   6.394
   11ALA     HA  156   6.277   3.587   6.417
   11ALA     CB  157   6.238   3.383   6.477
   11ALA    HB1  158   6.336   3.347   6.450
   11ALA    HB2  159   6.234   3.407   6.583
   11ALA    HB3  160   6.164   3.305   6.455
   11ALA      C  161   6.217   3.475   6.245
   11ALA      O  162   6.119   3.453   6.175
   12GLY      N  163   6.342   3.466   6.200
   12GLY      H  164   6.425   3.483   6.256
   12GLY     CA  165   6.367   3.433   6.061
   12GLY    HA1  166   6.326   3.510   5.997
   12GLY    HA2  167   6.474   3.429   6.043
   12GLY      C  168   6.306   3.299   6.024
   12GLY      O  169   6.315   3.199   6.099
   13GLY      N  170   6.241   3.295   5.909
   13GLY      H  171   6.220   3.378   5.853
   13GLY     CA  172   6.195   3.171   5.850
   13GLY    HA1  173   6.192   3.183   5.742
   13GLY    HA2  174   6.269   3.094   5.871
   13GLY      C  175   6.060   3.121   5.897
   13GLY      O  176   6.016   3.017   5.849
   14VAL      N  177   5.994   3.194   5.987
   14VAL      H  178   6.022   3.285   6.022
   14VAL     CA  179   5.870   3.140   6.043
   14VAL     HA  180   5.890   3.035   6.062
   14VAL     CB  181   5.834   3.207   6.177
   14VAL     HB  182   5.743   3.160   6.217
   14VAL    CG1  183   5.946   3.184   6.280
   14VAL   HG11  184   5.919   3.232   6.375
   14VAL   HG12  185   5.960   3.077   6.296
   14VAL   HG13  186   6.039   3.227   6.243
   14VAL    CG2  187   5.806   3.355   6.157
   14VAL   HG21  188   5.780   3.400   6.252
   14VAL   HG22  189   5.894   3.403   6.115
   14VAL   HG23  190   5.722   3.366   6.088
   14VAL      C  191   5.754   3.149   5.946
   14VAL      O  192   5.652   3.083   5.966
   15GLY      N  193   5.766   3.228   5.841
   15GLY      H  194   5.848   3.286   5.823
   15GLY     CA  195   5.662   3.240   5.741
   15GLY    HA1  196   5.705   3.222   5.642
   15GLY    HA2  197   5.588   3.162   5.758
   15GLY      C  198   5.590   3.373   5.737
   15GLY      O  199   5.479   3.379   5.683
   16LYS      N  200   5.651   3.480   5.789
   16LYS      H  201   5.743   3.478   5.834
   16LYS     CA  202   5.588   3.612   5.787
   16LYS     HA  203   5.495   3.607   5.843
   16LYS     CB  204   5.684   3.713   5.849
   16LYS    HB1  205   5.778   3.713   5.793
   16LYS    HB2  206   5.641   3.813   5.841
   16LYS     CG  207   5.710   3.680   5.996
   16LYS    HG1  208   5.616   3.673   6.049
   16LYS    HG2  209   5.758   3.581   6.002
   16LYS     CD  210   5.800   3.782   6.064
   16LYS    HD1  211   5.750   3.879   6.062
   16LYS    HD2  212   5.812   3.754   6.168
   16LYS     CE  213   5.937   3.795   6.000
   16LYS    HE1  214   5.925   3.821   5.894
   16LYS    HE2  215   5.991   3.877   6.046
   16LYS     NZ  216   6.017   3.669   6.010
   16LYS    HZ1  217   6.116   3.689   5.982
   16LYS    HZ2  218   6.016   3.635   6.109
   16LYS    HZ3  219   5.977   3.596   5.948
   16LYS      C  220   5.554   3.655   5.644
   16LYS      O  221   5.442   3.701   5.616
   17SER      N  222   5.650   3.641   5.554
   17SER      H  223   5.743   3.601   5.571
   17SER     CA  224   5.627   3.686   5.416
   17SER     HA  225   5.581   3.785   5.421
   17SER     CB  226   5.759   3.696   5.341
   17SER    HB1  227   5.806   3.598   5.335
   17SER    HB2  228   5.739   3.727   5.237
   17SER     OG  229   5.844   3.788   5.403
   17SER     HG  230   5.927   3.794   5.355
   17SER      C  231   5.528   3.595   5.345
   17SER      O  232   5.441   3.644   5.271
   18ALA      N  233   5.537   3.463   5.364
   18ALA      H  234   5.609   3.419   5.422
   18ALA     CA  235   5.442   3.373   5.301
   18ALA     HA  236   5.445   3.390   5.193
   18ALA     CB  237   5.483   3.227   5.328
   18ALA    HB1  238   5.411   3.160   5.280
   18ALA    HB2  239   5.582   3.209   5.288
   18ALA    HB3  240   5.483   3.209   5.435
   18ALA      C  241   5.300   3.399   5.348
   18ALA      O  242   5.205   3.396   5.269
   19LEU      N  243   5.283   3.429   5.477
   19LEU      H  244   5.356   3.427   5.548
   19LEU     CA  245   5.151   3.466   5.527
   19LEU     HA  246   5.081   3.386   5.503
   19LEU     CB  247   5.157   3.485   5.678
   19LEU    HB1  248   5.244   3.547   5.701
   19LEU    HB2  249   5.069   3.541   5.710
   19LEU     CG  250   5.164   3.355   5.759
   19LEU     HG  251   5.242   3.290   5.717
   19LEU    CD1  252   5.198   3.391   5.901
   19LEU   HD11  253   5.204   3.299   5.960
   19LEU   HD12  254   5.293   3.442   5.905
   19LEU   HD13  255   5.120   3.455   5.943
   19LEU    CD2  256   5.031   3.282   5.750
   19LEU   HD21  257   5.038   3.189   5.808
   19LEU   HD22  258   4.952   3.343   5.791
   19LEU   HD23  259   5.009   3.257   5.646
   19LEU      C  260   5.101   3.594   5.461
   19LEU      O  261   4.986   3.601   5.418
   20THR      N  262   5.190   3.694   5.452
   20THR      H  263   5.286   3.689   5.484
   20THR     CA  264   5.151   3.822   5.393
   20THR     HA  265   5.062   3.861   5.444
   20THR     CB  266   5.266   3.920   5.410
   20THR     HB  267   5.355   3.877   5.362
   20THR    CG2  268   5.234   4.053   5.343
   20THR   HG21  269   5.318   4.122   5.356
   20THR   HG22  270   5.217   4.038   5.237
   20THR   HG23  271   5.146   4.096   5.389
   20THR    OG1  272   5.291   3.941   5.550
   20THR    HG1  273   5.342   3.866   5.586
   20THR      C  274   5.114   3.806   5.247
   20THR      O  275   5.012   3.859   5.201
   21ILE      N  276   5.193   3.729   5.171
   21ILE      H  277   5.275   3.680   5.205
   21ILE     CA  278   5.165   3.713   5.029
   21ILE     HA  279   5.145   3.810   4.983
   21ILE     CB  280   5.289   3.656   4.959
   21ILE     HB  281   5.322   3.565   5.008
   21ILE    CG2  282   5.260   3.618   4.813
   21ILE   HG21  283   5.350   3.579   4.766
   21ILE   HG22  284   5.182   3.542   4.811
   21ILE   HG23  285   5.225   3.707   4.759
   21ILE    CG1  286   5.399   3.762   4.966
   21ILE   HG11  287   5.369   3.849   4.908
   21ILE   HG12  288   5.410   3.796   5.069
   21ILE     CD  289   5.534   3.716   4.917
   21ILE    HD1  290   5.606   3.797   4.927
   21ILE    HD2  291   5.567   3.632   4.977
   21ILE    HD3  292   5.526   3.686   4.812
   21ILE      C  293   5.039   3.632   5.007
   21ILE      O  294   4.965   3.657   4.911
   22GLN      N  295   5.007   3.538   5.097
   22GLN      H  296   5.066   3.508   5.173
   22GLN     CA  297   4.878   3.470   5.086
   22GLN     HA  298   4.871   3.430   4.985
   22GLN     CB  299   4.870   3.354   5.186
   22GLN    HB1  300   4.927   3.380   5.275
   22GLN    HB2  301   4.766   3.341   5.216
   22GLN     CG  302   4.922   3.225   5.129
   22GLN    HG1  303   5.015   3.244   5.076
   22GLN    HG2  304   4.945   3.157   5.212
   22GLN     CD  305   4.825   3.156   5.035
   22GLN    OE1  306   4.730   3.217   4.981
   22GLN    NE2  307   4.847   3.027   5.012
   22GLN   HE21  308   4.925   2.980   5.058
   22GLN   HE22  309   4.786   2.975   4.949
   22GLN      C  310   4.763   3.566   5.109
   22GLN      O  311   4.661   3.559   5.038
   23LEU      N  312   4.776   3.656   5.205
   23LEU      H  313   4.855   3.662   5.270
   23LEU     CA  314   4.673   3.759   5.225
   23LEU     HA  315   4.578   3.707   5.241
   23LEU     CB  316   4.706   3.844   5.347
   23LEU    HB1  317   4.715   3.779   5.434
   23LEU    HB2  318   4.803   3.891   5.333
   23LEU     CG  319   4.603   3.953   5.377
   23LEU     HG  320   4.573   3.997   5.283
   23LEU    CD1  321   4.479   3.892   5.442
   23LEU   HD11  322   4.407   3.971   5.463
   23LEU   HD12  323   4.435   3.818   5.376
   23LEU   HD13  324   4.508   3.844   5.536
   23LEU    CD2  325   4.661   4.063   5.464
   23LEU   HD21  326   4.586   4.139   5.482
   23LEU   HD22  327   4.696   4.020   5.558
   23LEU   HD23  328   4.745   4.108   5.412
   23LEU      C  329   4.657   3.847   5.101
   23LEU      O  330   4.544   3.872   5.056
   24ILE      N  331   4.768   3.893   5.044
   24ILE      H  332   4.862   3.863   5.069
   24ILE     CA  333   4.765   3.994   4.937
   24ILE     HA  334   4.689   4.068   4.964
   24ILE     CB  335   4.900   4.066   4.924
   24ILE     HB  336   4.975   3.990   4.902
   24ILE    CG2  337   4.898   4.166   4.807
   24ILE   HG21  338   4.995   4.216   4.799
   24ILE   HG22  339   4.878   4.114   4.714
   24ILE   HG23  340   4.821   4.241   4.825
   24ILE    CG1  341   4.945   4.130   5.056
   24ILE   HG11  342   4.957   4.052   5.132
   24ILE   HG12  343   5.044   4.175   5.041
   24ILE     CD  344   4.854   4.233   5.108
   24ILE    HD1  345   4.894   4.273   5.201
   24ILE    HD2  346   4.844   4.313   5.035
   24ILE    HD3  347   4.756   4.189   5.127
   24ILE      C  348   4.724   3.933   4.804
   24ILE      O  349   4.643   3.991   4.730
   25GLN      N  350   4.782   3.817   4.770
   25GLN      H  351   4.836   3.759   4.833
   25GLN     CA  352   4.770   3.765   4.634
   25GLN     HA  353   4.693   3.826   4.587
   25GLN     CB  354   4.903   3.780   4.559
   25GLN    HB1  355   4.961   3.861   4.604
   25GLN    HB2  356   4.961   3.688   4.571
   25GLN     CG  357   4.889   3.809   4.408
   25GLN    HG1  358   4.986   3.837   4.369
   25GLN    HG2  359   4.858   3.718   4.357
   25GLN     CD  360   4.788   3.919   4.379
   25GLN    OE1  361   4.675   3.893   4.340
   25GLN    NE2  362   4.831   4.045   4.396
   25GLN   HE21  363   4.925   4.062   4.428
   25GLN   HE22  364   4.768   4.122   4.377
   25GLN      C  365   4.720   3.622   4.627
   25GLN      O  366   4.707   3.568   4.516
   26ASN      N  367   4.689   3.557   4.740
   26ASN      H  368   4.701   3.597   4.833
   26ASN     CA  369   4.633   3.421   4.739
   26ASN     HA  370   4.623   3.391   4.843
   26ASN     CB  371   4.494   3.417   4.677
   26ASN    HB1  372   4.457   3.518   4.663
   26ASN    HB2  373   4.500   3.371   4.578
   26ASN     CG  374   4.395   3.339   4.762
   26ASN    OD1  375   4.398   3.216   4.764
   26ASN    ND2  376   4.308   3.411   4.832
   26ASN   HD21  377   4.240   3.365   4.891
   26ASN   HD22  378   4.310   3.512   4.826
   26ASN      C  379   4.729   3.322   4.673
   26ASN      O  380   4.687   3.232   4.599
   27HIE      N  381   4.859   3.338   4.698
   27HIE      H  382   4.894   3.410   4.761
   27HIE     CA  383   4.962   3.254   4.640
   27HIE     HA  384   4.918   3.163   4.599
   27HIE     CB  385   5.032   3.331   4.526
   27HIE    HB1  386   4.964   3.339   4.442
   27HIE    HB2  387   5.053   3.433   4.561
   27HIE     CG  388   5.160   3.269   4.479
   27HIE    ND1  389   5.164   3.152   4.406
   27HIE    CE1  390   5.289   3.122   4.378
   27HIE    HE1  391   5.322   3.036   4.322
   27HIE    NE2  392   5.368   3.214   4.432
   27HIE    HE2  393   5.470   3.216   4.426
   27HIE    CD2  394   5.289   3.307   4.495
   27HIE    HD2  395   5.324   3.395   4.548
   27HIE      C  396   5.061   3.217   4.749
   27HIE      O  397   5.099   3.302   4.831
   28PHE      N  398   5.105   3.091   4.750
   28PHE      H  399   5.072   3.019   4.685
   28PHE     CA  400   5.206   3.044   4.845
   28PHE     HA  401   5.202   3.108   4.933
   28PHE     CB  402   5.176   2.900   4.888
   28PHE    HB1  403   5.082   2.899   4.943
   28PHE    HB2  404   5.161   2.839   4.799
   28PHE     CG  405   5.285   2.838   4.973
   28PHE    CD1  406   5.320   2.893   5.095
   28PHE    HD1  407   5.269   2.982   5.131
   28PHE    CE1  408   5.419   2.835   5.174
   28PHE    HE1  409   5.445   2.879   5.269
   28PHE     CZ  410   5.484   2.722   5.131
   28PHE     HZ  411   5.561   2.677   5.191
   28PHE    CE2  412   5.449   2.665   5.009
   28PHE    HE2  413   5.500   2.576   4.975
   28PHE    CD2  414   5.350   2.723   4.930
   28PHE    HD2  415   5.324   2.679   4.835
   28PHE      C  416   5.344   3.049   4.782
   28PHE      O  417   5.365   2.991   4.674
   29VAL      N  418   5.437   3.117   4.847
   29VAL      H  419   5.419   3.172   4.930
   29VAL     CA  420   5.577   3.119   4.804
   29VAL     HA  421   5.582   3.106   4.696
   29VAL     CB  422   5.643   3.255   4.835
   29VAL     HB  423   5.751   3.243   4.817
   29VAL    CG1  424   5.589   3.363   4.741
   29VAL   HG11  425   5.638   3.458   4.764
   29VAL   HG12  426   5.611   3.336   4.638
   29VAL   HG13  427   5.482   3.372   4.755
   29VAL    CG2  428   5.622   3.295   4.980
   29VAL   HG21  429   5.671   3.391   4.998
   29VAL   HG22  430   5.516   3.303   5.001
   29VAL   HG23  431   5.667   3.220   5.046
   29VAL      C  432   5.652   3.005   4.872
   29VAL      O  433   5.658   2.998   4.996
   30ASP      N  434   5.706   2.913   4.793
   30ASP      H  435   5.699   2.911   4.691
   30ASP     CA  436   5.785   2.804   4.852
   30ASP     HA  437   5.747   2.793   4.954
   30ASP     CB  438   5.760   2.670   4.781
   30ASP    HB1  439   5.819   2.592   4.829
   30ASP    HB2  440   5.655   2.641   4.793
   30ASP     CG  441   5.793   2.674   4.634
   30ASP    OD1  442   5.774   2.780   4.572
   30ASP    OD2  443   5.839   2.570   4.582
   30ASP      C  444   5.932   2.837   4.864
   30ASP      O  445   6.003   2.771   4.942
   31GLU      N  446   5.981   2.936   4.791
   31GLU      H  447   5.928   2.987   4.720
   31GLU     CA  448   6.118   2.980   4.810
   31GLU     HA  449   6.182   2.892   4.812
   31GLU     CB  450   6.159   3.071   4.694
   31GLU    HB1  451   6.265   3.095   4.704
   31GLU    HB2  452   6.148   3.016   4.600
   31GLU     CG  453   6.080   3.200   4.684
   31GLU    HG1  454   6.051   3.232   4.784
   31GLU    HG2  455   6.144   3.278   4.644
   31GLU     CD  456   5.955   3.188   4.597
   31GLU    OE1  457   5.916   3.074   4.564
   31GLU    OE2  458   5.898   3.292   4.561
   31GLU      C  459   6.131   3.056   4.941
   31GLU      O  460   6.033   3.107   4.997
   32TYR      N  461   6.255   3.064   4.989
   32TYR      H  462   6.335   3.023   4.943
   32TYR     CA  463   6.288   3.133   5.113
   32TYR     HA  464   6.201   3.172   5.166
   32TYR     CB  465   6.354   3.033   5.209
   32TYR    HB1  466   6.289   2.946   5.218
   32TYR    HB2  467   6.447   2.999   5.164
   32TYR     CG  468   6.386   3.083   5.349
   32TYR    CD1  469   6.386   3.219   5.384
   32TYR    HD1  470   6.360   3.292   5.310
   32TYR    CE1  471   6.418   3.259   5.514
   32TYR    HE1  472   6.419   3.364   5.539
   32TYR     CZ  473   6.449   3.164   5.609
   32TYR     OH  474   6.482   3.200   5.737
   32TYR     HH  475   6.502   3.120   5.790
   32TYR    CE2  476   6.449   3.030   5.577
   32TYR    HE2  477   6.473   2.956   5.652
   32TYR    CD2  478   6.416   2.991   5.449
   32TYR    HD2  479   6.416   2.886   5.424
   32TYR      C  480   6.378   3.249   5.072
   32TYR      O  481   6.500   3.235   5.057
   33ASP      N  482   6.316   3.365   5.054
   33ASP      H  483   6.215   3.376   5.062
   33ASP     CA  484   6.386   3.489   5.019
   33ASP     HA  485   6.488   3.469   4.988
   33ASP     CB  486   6.311   3.558   4.904
   33ASP    HB1  487   6.204   3.545   4.917
   33ASP    HB2  488   6.331   3.664   4.907
   33ASP     CG  489   6.351   3.504   4.768
   33ASP    OD1  490   6.465   3.455   4.754
   33ASP    OD2  491   6.267   3.512   4.676
   33ASP      C  492   6.381   3.578   5.142
   33ASP      O  493   6.280   3.643   5.166
   34PRO      N  494   6.487   3.584   5.223
   34PRO     CD  495   6.617   3.515   5.206
   34PRO    HD1  496   6.682   3.569   5.138
   34PRO    HD2  497   6.604   3.414   5.168
   34PRO     CG  498   6.671   3.513   5.347
   34PRO    HG1  499   6.780   3.513   5.347
   34PRO    HG2  500   6.639   3.424   5.401
   34PRO     CB  501   6.616   3.638   5.413
   34PRO    HB1  502   6.681   3.723   5.393
   34PRO    HB2  503   6.610   3.626   5.520
   34PRO     CA  504   6.478   3.657   5.350
   34PRO     HA  505   6.398   3.620   5.414
   34PRO      C  506   6.446   3.803   5.328
   34PRO      O  507   6.496   3.869   5.236
   35THR      N  508   6.360   3.855   5.415
   35THR      H  509   6.320   3.804   5.494
   35THR     CA  510   6.315   3.993   5.404
   35THR     HA  511   6.304   4.018   5.298
   35THR     CB  512   6.179   4.008   5.475
   35THR     HB  513   6.193   3.983   5.581
   35THR    CG2  514   6.127   4.151   5.468
   35THR   HG21  515   6.032   4.158   5.520
   35THR   HG22  516   6.199   4.219   5.516
   35THR   HG23  517   6.114   4.180   5.365
   35THR    OG1  518   6.085   3.917   5.416
   35THR    HG1  519   6.000   3.926   5.460
   35THR      C  520   6.415   4.089   5.466
   35THR      O  521   6.468   4.064   5.574
   36ILE      N  522   6.439   4.201   5.398
   36ILE      H  523   6.417   4.213   5.299
   36ILE     CA  524   6.501   4.317   5.461
   36ILE     HA  525   6.546   4.286   5.554
   36ILE     CB  526   6.615   4.374   5.373
   36ILE     HB  527   6.580   4.389   5.270
   36ILE    CG2  528   6.660   4.510   5.425
   36ILE   HG21  529   6.740   4.548   5.363
   36ILE   HG22  530   6.575   4.579   5.424
   36ILE   HG23  531   6.695   4.499   5.528
   36ILE    CG1  532   6.730   4.274   5.372
   36ILE   HG11  533   6.760   4.253   5.476
   36ILE   HG12  534   6.695   4.180   5.329
   36ILE     CD  535   6.853   4.320   5.294
   36ILE    HD1  536   6.930   4.242   5.299
   36ILE    HD2  537   6.826   4.337   5.191
   36ILE    HD3  538   6.892   4.411   5.338
   36ILE      C  539   6.396   4.422   5.494
   36ILE      O  540   6.386   4.467   5.608
   37GLU      N  541   6.314   4.459   5.397
   37GLU      H  542   6.329   4.438   5.297
   37GLU     CA  543   6.192   4.535   5.424
   37GLU     HA  544   6.147   4.493   5.514
   37GLU     CB  545   6.220   4.682   5.454
   37GLU    HB1  546   6.126   4.732   5.476
   37GLU    HB2  547   6.283   4.690   5.542
   37GLU     CG  548   6.287   4.752   5.339
   37GLU    HG1  549   6.392   4.727   5.340
   37GLU    HG2  550   6.245   4.714   5.246
   37GLU     CD  551   6.271   4.903   5.344
   37GLU    OE1  552   6.159   4.953   5.370
   37GLU    OE2  553   6.372   4.973   5.322
   37GLU      C  554   6.095   4.520   5.308
   37GLU      O  555   6.136   4.515   5.192
   38ASP      N  556   5.967   4.511   5.339
   38ASP      H  557   5.931   4.513   5.434
   38ASP     CA  558   5.865   4.496   5.237
   38ASP     HA  559   5.894   4.550   5.148
   38ASP     CB  560   5.848   4.348   5.197
   38ASP    HB1  561   5.876   4.285   5.281
   38ASP    HB2  562   5.743   4.329   5.175
   38ASP     CG  563   5.931   4.311   5.076
   38ASP    OD1  564   5.897   4.357   4.967
   38ASP    OD2  565   6.030   4.237   5.091
   38ASP      C  566   5.734   4.548   5.293
   38ASP      O  567   5.693   4.505   5.403
   39SER      N  568   5.670   4.638   5.221
   39SER      H  569   5.704   4.679   5.135
   39SER     CA  570   5.540   4.685   5.264
   39SER     HA  571   5.508   4.625   5.349
   39SER     CB  572   5.543   4.828   5.314
   39SER    HB1  573   5.444   4.858   5.349
   39SER    HB2  574   5.612   4.837   5.398
   39SER     OG  575   5.586   4.915   5.209
   39SER     HG  576   5.587   5.007   5.241
   39SER      C  577   5.440   4.668   5.151
   39SER      O  578   5.475   4.673   5.032
   40TYR      N  579   5.314   4.651   5.188
   40TYR      H  580   5.283   4.661   5.285
   40TYR     CA  581   5.206   4.617   5.098
   40TYR     HA  582   5.238   4.642   4.996
   40TYR     CB  583   5.172   4.468   5.109
   40TYR    HB1  584   5.135   4.448   5.209
   40TYR    HB2  585   5.089   4.446   5.041
   40TYR     CG  586   5.286   4.375   5.079
   40TYR    CD1  587   5.374   4.332   5.178
   40TYR    HD1  588   5.360   4.367   5.280
   40TYR    CE1  589   5.478   4.249   5.149
   40TYR    HE1  590   5.545   4.217   5.228
   40TYR     CZ  591   5.496   4.205   5.020
   40TYR     OH  592   5.601   4.122   4.988
   40TYR     HH  593   5.598   4.101   4.892
   40TYR    CE2  594   5.412   4.247   4.920
   40TYR    HE2  595   5.426   4.213   4.818
   40TYR    CD2  596   5.308   4.330   4.949
   40TYR    HD2  597   5.241   4.362   4.871
   40TYR      C  598   5.082   4.692   5.139
   40TYR      O  599   5.064   4.728   5.256
   41ARG      N  600   4.993   4.716   5.042
   41ARG      H  601   5.012   4.700   4.944
   41ARG     CA  602   4.861   4.768   5.070
   41ARG     HA  603   4.849   4.777   5.178
   41ARG     CB  604   4.841   4.908   5.012
   41ARG    HB1  605   4.880   4.910   4.911
   41ARG    HB2  606   4.734   4.929   5.005
   41ARG     CG  607   4.908   5.015   5.094
   41ARG    HG1  608   4.882   5.003   5.199
   41ARG    HG2  609   5.016   5.004   5.087
   41ARG     CD  610   4.867   5.153   5.047
   41ARG    HD1  611   4.945   5.194   4.983
   41ARG    HD2  612   4.777   5.145   4.987
   41ARG     NE  613   4.843   5.244   5.158
   41ARG     HE  614   4.847   5.207   5.253
   41ARG     CZ  615   4.816   5.373   5.142
   41ARG    NH1  616   4.811   5.426   5.022
   41ARG   HH11  617   4.828   5.367   4.939
   41ARG   HH12  618   4.790   5.524   5.009
   41ARG    NH2  619   4.795   5.451   5.249
   41ARG   HH21  620   4.799   5.410   5.342
   41ARG   HH22  621   4.775   5.549   5.236
   41ARG      C  622   4.758   4.673   5.013
   41ARG      O  623   4.777   4.615   4.905
   42LYS      N  624   4.649   4.653   5.086
   42LYS      H  625   4.632   4.698   5.177
   42LYS     CA  626   4.542   4.564   5.042
   42LYS     HA  627   4.539   4.559   4.934
   42LYS     CB  628   4.564   4.423   5.098
   42LYS    HB1  629   4.662   4.388   5.063
   42LYS    HB2  630   4.569   4.429   5.207
   42LYS     CG  631   4.460   4.321   5.059
   42LYS    HG1  632   4.476   4.227   5.113
   42LYS    HG2  633   4.360   4.357   5.086
   42LYS     CD  634   4.463   4.294   4.909
   42LYS    HD1  635   4.431   4.383   4.855
   42LYS    HD2  636   4.565   4.272   4.878
   42LYS     CE  637   4.373   4.178   4.872
   42LYS    HE1  638   4.404   4.088   4.925
   42LYS    HE2  639   4.271   4.199   4.903
   42LYS     NZ  640   4.376   4.152   4.725
   42LYS    HZ1  641   4.291   4.100   4.697
   42LYS    HZ2  642   4.379   4.244   4.674
   42LYS    HZ3  643   4.461   4.096   4.701
   42LYS      C  644   4.410   4.620   5.095
   42LYS      O  645   4.399   4.646   5.215
   43GLN      N  646   4.311   4.637   5.007
   43GLN      H  647   4.322   4.622   4.907
   43GLN     CA  648   4.179   4.679   5.049
   43GLN     HA  649   4.184   4.736   5.142
   43GLN     CB  650   4.116   4.767   4.942
   43GLN    HB1  651   4.185   4.848   4.919
   43GLN    HB2  652   4.105   4.708   4.850
   43GLN     CG  653   3.983   4.826   4.978
   43GLN    HG1  654   3.909   4.746   4.986
   43GLN    HG2  655   3.990   4.873   5.076
   43GLN     CD  656   3.936   4.927   4.876
   43GLN    OE1  657   4.007   5.024   4.846
   43GLN    NE2  658   3.817   4.906   4.822
   43GLN   HE21  659   3.762   4.824   4.850
   43GLN   HE22  660   3.781   4.969   4.752
   43GLN      C  661   4.095   4.554   5.071
   43GLN      O  662   4.095   4.464   4.987
   44VAL      N  663   4.025   4.548   5.184
   44VAL      H  664   4.020   4.624   5.252
   44VAL     CA  665   3.949   4.430   5.221
   44VAL     HA  666   3.911   4.382   5.132
   44VAL     CB  667   4.038   4.326   5.293
   44VAL     HB  668   4.128   4.313   5.233
   44VAL    CG1  669   4.079   4.375   5.431
   44VAL   HG11  670   4.142   4.300   5.478
   44VAL   HG12  671   4.134   4.468   5.420
   44VAL   HG13  672   3.990   4.392   5.490
   44VAL    CG2  673   3.968   4.192   5.302
   44VAL   HG21  674   4.033   4.120   5.352
   44VAL   HG22  675   3.875   4.203   5.359
   44VAL   HG23  676   3.945   4.156   5.201
   44VAL      C  677   3.832   4.473   5.308
   44VAL      O  678   3.839   4.570   5.385
   45VAL      N  679   3.720   4.402   5.293
   45VAL      H  680   3.709   4.328   5.223
   45VAL     CA  681   3.602   4.425   5.376
   45VAL     HA  682   3.597   4.530   5.405
   45VAL     CB  683   3.473   4.393   5.300
   45VAL     HB  684   3.472   4.287   5.273
   45VAL    CG1  685   3.353   4.420   5.389
   45VAL   HG11  686   3.262   4.398   5.334
   45VAL   HG12  687   3.359   4.358   5.479
   45VAL   HG13  688   3.353   4.525   5.419
   45VAL    CG2  689   3.464   4.475   5.172
   45VAL   HG21  690   3.371   4.451   5.120
   45VAL   HG22  691   3.466   4.581   5.197
   45VAL   HG23  692   3.549   4.452   5.108
   45VAL      C  693   3.615   4.336   5.499
   45VAL      O  694   3.634   4.215   5.487
   46ILE      N  695   3.609   4.397   5.617
   46ILE      H  696   3.598   4.498   5.628
   46ILE     CA  697   3.617   4.325   5.743
   46ILE     HA  698   3.609   4.218   5.725
   46ILE     CB  699   3.752   4.344   5.814
   46ILE     HB  700   3.765   4.450   5.834
   46ILE    CG2  701   3.755   4.267   5.948
   46ILE   HG21  702   3.852   4.282   5.996
   46ILE   HG22  703   3.676   4.304   6.013
   46ILE   HG23  704   3.740   4.161   5.930
   46ILE    CG1  705   3.868   4.299   5.725
   46ILE   HG11  706   3.861   4.192   5.708
   46ILE   HG12  707   3.859   4.348   5.627
   46ILE     CD  708   4.006   4.331   5.782
   46ILE    HD1  709   4.084   4.297   5.714
   46ILE    HD2  710   4.016   4.439   5.796
   46ILE    HD3  711   4.018   4.281   5.879
   46ILE      C  712   3.503   4.374   5.831
   46ILE      O  713   3.494   4.494   5.861
   47ASP      N  714   3.412   4.283   5.867
   47ASP      H  715   3.418   4.185   5.841
   47ASP     CA  716   3.297   4.317   5.951
   47ASP     HA  717   3.232   4.229   5.952
   47ASP     CB  718   3.338   4.344   6.096
   47ASP    HB1  719   3.398   4.435   6.100
   47ASP    HB2  720   3.249   4.362   6.156
   47ASP     CG  721   3.417   4.230   6.156
   47ASP    OD1  722   3.382   4.113   6.129
   47ASP    OD2  723   3.513   4.258   6.230
   47ASP      C  724   3.216   4.432   5.892
   47ASP      O  725   3.172   4.522   5.963
   48GLY      N  726   3.198   4.428   5.761
   48GLY      H  727   3.239   4.357   5.700
   48GLY     CA  728   3.119   4.527   5.692
   48GLY    HA1  729   3.085   4.485   5.598
   48GLY    HA2  730   3.030   4.548   5.752
   48GLY      C  731   3.188   4.659   5.663
   48GLY      O  732   3.126   4.746   5.600
   49GLU      N  733   3.312   4.677   5.706
   49GLU      H  734   3.364   4.606   5.757
   49GLU     CA  735   3.385   4.801   5.684
   49GLU     HA  736   3.316   4.880   5.654
   49GLU     CB  737   3.457   4.842   5.812
   49GLU    HB1  738   3.381   4.864   5.888
   49GLU    HB2  739   3.515   4.757   5.849
   49GLU     CG  740   3.548   4.963   5.800
   49GLU    HG1  741   3.625   4.941   5.724
   49GLU    HG2  742   3.491   5.048   5.764
   49GLU     CD  743   3.616   4.999   5.931
   49GLU    OE1  744   3.589   5.109   5.984
   49GLU    OE2  745   3.696   4.917   5.982
   49GLU      C  746   3.489   4.778   5.575
   49GLU      O  747   3.563   4.679   5.579
   50THR      N  748   3.492   4.866   5.476
   50THR      H  749   3.425   4.943   5.463
   50THR     CA  750   3.598   4.860   5.375
   50THR     HA  751   3.613   4.758   5.343
   50THR     CB  752   3.559   4.941   5.252
   50THR     HB  753   3.550   5.046   5.279
   50THR    CG2  754   3.666   4.926   5.145
   50THR   HG21  755   3.639   4.985   5.057
   50THR   HG22  756   3.762   4.963   5.184
   50THR   HG23  757   3.677   4.821   5.118
   50THR    OG1  758   3.436   4.892   5.200
   50THR    HG1  759   3.411   4.943   5.121
   50THR      C  760   3.724   4.915   5.439
   50THR      O  761   3.728   5.031   5.481
   51CYS      N  762   3.826   4.830   5.447
   51CYS      H  763   3.828   4.741   5.399
   51CYS     CA  764   3.946   4.857   5.525
   51CYS     HA  765   3.935   4.946   5.587
   51CYS     CB  766   3.972   4.734   5.617
   51CYS    HB1  767   3.964   4.643   5.559
   51CYS    HB2  768   4.074   4.740   5.656
   51CYS     SG  769   3.858   4.725   5.756
   51CYS     HG  770   3.736   4.710   5.710
   51CYS      C  771   4.062   4.870   5.427
   51CYS      O  772   4.070   4.793   5.331
   52LEU      N  773   4.149   4.969   5.447
   52LEU      H  774   4.135   5.047   5.512
   52LEU     CA  775   4.276   4.972   5.376
   52LEU     HA  776   4.271   4.909   5.287
   52LEU     CB  777   4.309   5.113   5.328
   52LEU    HB1  778   4.230   5.146   5.260
   52LEU    HB2  779   4.307   5.181   5.413
   52LEU     CG  780   4.444   5.128   5.256
   52LEU     HG  781   4.521   5.099   5.327
   52LEU    CD1  782   4.453   5.036   5.136
   52LEU   HD11  783   4.550   5.049   5.088
   52LEU   HD12  784   4.442   4.932   5.168
   52LEU   HD13  785   4.375   5.060   5.064
   52LEU    CD2  786   4.468   5.272   5.215
   52LEU   HD21  787   4.564   5.281   5.164
   52LEU   HD22  788   4.389   5.305   5.147
   52LEU   HD23  789   4.468   5.336   5.304
   52LEU      C  790   4.383   4.923   5.471
   52LEU      O  791   4.413   4.988   5.572
   53LEU      N  792   4.441   4.807   5.441
   53LEU      H  793   4.417   4.750   5.360
   53LEU     CA  794   4.546   4.751   5.526
   53LEU     HA  795   4.534   4.791   5.627
   53LEU     CB  796   4.533   4.598   5.533
   53LEU    HB1  797   4.558   4.557   5.435
   53LEU    HB2  798   4.607   4.561   5.604
   53LEU     CG  799   4.396   4.543   5.574
   53LEU     HG  800   4.324   4.569   5.496
   53LEU    CD1  801   4.406   4.393   5.590
   53LEU   HD11  802   4.309   4.352   5.619
   53LEU   HD12  803   4.436   4.348   5.496
   53LEU   HD13  804   4.480   4.368   5.666
   53LEU    CD2  805   4.344   4.609   5.703
   53LEU   HD21  806   4.247   4.566   5.728
   53LEU   HD22  807   4.414   4.589   5.784
   53LEU   HD23  808   4.334   4.716   5.688
   53LEU      C  809   4.681   4.787   5.470
   53LEU      O  810   4.710   4.761   5.353
   54ASP      N  811   4.765   4.850   5.552
   54ASP      H  812   4.735   4.892   5.641
   54ASP     CA  813   4.907   4.864   5.524
   54ASP     HA  814   4.923   4.861   5.415
   54ASP     CB  815   4.961   4.996   5.577
   54ASP    HB1  816   4.960   4.993   5.686
   54ASP    HB2  817   5.065   5.006   5.545
   54ASP     CG  818   4.883   5.116   5.530
   54ASP    OD1  819   4.853   5.125   5.409
   54ASP    OD2  820   4.856   5.202   5.615
   54ASP      C  821   4.976   4.752   5.599
   54ASP      O  822   4.970   4.750   5.723
   55ILE      N  823   5.036   4.660   5.526
   55ILE      H  824   5.039   4.659   5.424
   55ILE     CA  825   5.106   4.547   5.588
   55ILE     HA  826   5.072   4.538   5.692
   55ILE     CB  827   5.073   4.413   5.521
   55ILE     HB  828   5.117   4.411   5.422
   55ILE    CG2  829   5.133   4.297   5.601
   55ILE   HG21  830   5.109   4.203   5.552
   55ILE   HG22  831   5.241   4.309   5.606
   55ILE   HG23  832   5.093   4.297   5.702
   55ILE    CG1  833   4.922   4.398   5.498
   55ILE   HG11  834   4.886   4.482   5.440
   55ILE   HG12  835   4.905   4.308   5.437
   55ILE     CD  836   4.841   4.387   5.623
   55ILE    HD1  837   4.736   4.376   5.597
   55ILE    HD2  838   4.873   4.300   5.680
   55ILE    HD3  839   4.855   4.478   5.682
   55ILE      C  840   5.254   4.574   5.581
   55ILE      O  841   5.312   4.584   5.472
   56LEU      N  842   5.317   4.582   5.697
   56LEU      H  843   5.272   4.570   5.787
   56LEU     CA  844   5.460   4.608   5.708
   56LEU     HA  845   5.505   4.643   5.615
   56LEU     CB  846   5.484   4.718   5.811
   56LEU    HB1  847   5.470   4.678   5.911
   56LEU    HB2  848   5.588   4.752   5.805
   56LEU     CG  849   5.391   4.839   5.791
   56LEU     HG  850   5.290   4.802   5.808
   56LEU    CD1  851   5.418   4.951   5.891
   56LEU   HD11  852   5.349   5.034   5.873
   56LEU   HD12  853   5.403   4.913   5.993
   56LEU   HD13  854   5.520   4.986   5.881
   56LEU    CD2  855   5.398   4.894   5.649
   56LEU   HD21  856   5.330   4.979   5.640
   56LEU   HD22  857   5.499   4.925   5.627
   56LEU   HD23  858   5.368   4.816   5.580
   56LEU      C  859   5.526   4.476   5.748
   56LEU      O  860   5.518   4.433   5.863
   57ASP      N  861   5.588   4.410   5.650
   57ASP      H  862   5.597   4.447   5.556
   57ASP     CA  863   5.649   4.279   5.668
   57ASP     HA  864   5.601   4.224   5.749
   57ASP     CB  865   5.632   4.202   5.538
   57ASP    HB1  866   5.526   4.197   5.513
   57ASP    HB2  867   5.681   4.258   5.457
   57ASP     CG  868   5.688   4.063   5.542
   57ASP    OD1  869   5.705   4.009   5.654
   57ASP    OD2  870   5.716   4.008   5.434
   57ASP      C  871   5.796   4.299   5.700
   57ASP      O  872   5.871   4.354   5.618
   58THR      N  873   5.839   4.255   5.817
   58THR      H  874   5.784   4.196   5.880
   58THR     CA  875   5.971   4.290   5.868
   58THR     HA  876   6.007   4.371   5.804
   58THR     CB  877   5.964   4.338   6.013
   58THR     HB  878   6.063   4.377   6.039
   58THR    CG2  879   5.863   4.450   6.029
   58THR   HG21  880   5.861   4.483   6.133
   58THR   HG22  881   5.892   4.535   5.966
   58THR   HG23  882   5.765   4.414   6.000
   58THR    OG1  883   5.930   4.229   6.100
   58THR    HG1  884   5.837   4.202   6.083
   58THR      C  885   6.070   4.174   5.856
   58THR      O  886   6.034   4.058   5.836
   59ALA      N  887   6.197   4.209   5.873
   59ALA      H  888   6.229   4.304   5.886
   59ALA     CA  889   6.303   4.109   5.872
   59ALA     HA  890   6.286   4.041   5.789
   59ALA     CB  891   6.438   4.178   5.859
   59ALA    HB1  892   6.517   4.104   5.858
   59ALA    HB2  893   6.441   4.234   5.765
   59ALA    HB3  894   6.453   4.247   5.942
   59ALA      C  895   6.301   4.029   6.002
   59ALA      O  896   6.294   4.086   6.112
   60GLY      N  897   6.311   3.896   5.990
   60GLY      H  898   6.299   3.845   5.903
   60GLY     CA  899   6.341   3.815   6.106
   60GLY    HA1  900   6.281   3.849   6.191
   60GLY    HA2  901   6.309   3.712   6.086
   60GLY      C  902   6.487   3.817   6.143
   60GLY      O  903   6.522   3.798   6.260
   61GLN      N  904   6.574   3.838   6.045
   61GLN      H  905   6.550   3.852   5.947
   61GLN     CA  906   6.718   3.844   6.074
   61GLN     HA  907   6.746   3.757   6.133
   61GLN     CB  908   6.797   3.841   5.944
   61GLN    HB1  909   6.760   3.918   5.875
   61GLN    HB2  910   6.901   3.864   5.962
   61GLN     CG  911   6.787   3.704   5.877
   61GLN    HG1  912   6.885   3.678   5.837
   61GLN    HG2  913   6.762   3.630   5.952
   61GLN     CD  914   6.686   3.695   5.765
   61GLN    OE1  915   6.636   3.810   5.721
   61GLN    NE2  916   6.651   3.586   5.718
   61GLN   HE21  917   6.583   3.582   5.643
   61GLN   HE22  918   6.691   3.500   5.753
   61GLN      C  919   6.749   3.969   6.155
   61GLN      O  920   6.720   4.081   6.112
   62GLU      N  921   6.806   3.950   6.274
   62GLU      H  922   6.836   3.858   6.309
   62GLU     CA  923   6.831   4.060   6.365
   62GLU     HA  924   6.737   4.114   6.379
   62GLU     CB  925   6.878   4.007   6.501
   62GLU    HB1  926   6.952   3.928   6.485
   62GLU    HB2  927   6.929   4.087   6.555
   62GLU     CG  928   6.765   3.951   6.587
   62GLU    HG1  929   6.691   3.903   6.523
   62GLU    HG2  930   6.804   3.875   6.654
   62GLU     CD  931   6.697   4.060   6.669
   62GLU    OE1  932   6.768   4.148   6.723
   62GLU    OE2  933   6.573   4.056   6.682
   62GLU      C  934   6.931   4.161   6.310
   62GLU      O  935   6.933   4.276   6.356
   63GLU      N  936   7.012   4.121   6.212
   63GLU      H  937   7.019   4.025   6.179
   63GLU     CA  938   7.102   4.215   6.146
   63GLU     HA  939   7.174   4.251   6.219
   63GLU     CB  940   7.176   4.144   6.031
   63GLU    HB1  941   7.245   4.072   6.074
   63GLU    HB2  942   7.103   4.088   5.973
   63GLU     CG  943   7.253   4.236   5.938
   63GLU    HG1  944   7.184   4.306   5.891
   63GLU    HG2  945   7.323   4.295   5.997
   63GLU     CD  946   7.329   4.161   5.831
   63GLU    OE1  947   7.315   4.037   5.822
   63GLU    OE2  948   7.404   4.226   5.754
   63GLU      C  949   7.026   4.336   6.092
   63GLU      O  950   7.082   4.446   6.085
   64TYR      N  951   6.900   4.317   6.054
   64TYR      H  952   6.852   4.227   6.062
   64TYR     CA  953   6.817   4.423   5.997
   64TYR     HA  954   6.884   4.505   5.974
   64TYR     CB  955   6.750   4.377   5.868
   64TYR    HB1  956   6.674   4.302   5.891
   64TYR    HB2  957   6.699   4.461   5.822
   64TYR     CG  958   6.850   4.320   5.771
   64TYR    CD1  959   6.940   4.402   5.704
   64TYR    HD1  960   6.938   4.508   5.722
   64TYR    CE1  961   7.033   4.350   5.617
   64TYR    HE1  962   7.102   4.414   5.566
   64TYR     CZ  963   7.037   4.213   5.596
   64TYR     OH  964   7.129   4.159   5.508
   64TYR     HH  965   7.118   4.062   5.505
   64TYR    CE2  966   6.949   4.129   5.660
   64TYR    HE2  967   6.953   4.023   5.642
   64TYR    CD2  968   6.857   4.183   5.747
   64TYR    HD2  969   6.788   4.117   5.800
   64TYR      C  970   6.715   4.475   6.097
   64TYR      O  971   6.613   4.531   6.057
   65SER      N  972   6.741   4.458   6.227
   65SER      H  973   6.826   4.416   6.264
   65SER     CA  974   6.644   4.501   6.327
   65SER     HA  975   6.548   4.459   6.297
   65SER     CB  976   6.679   4.448   6.467
   65SER    HB1  977   6.593   4.460   6.532
   65SER    HB2  978   6.700   4.342   6.460
   65SER     OG  979   6.790   4.515   6.523
   65SER     HG  980   6.809   4.480   6.612
   65SER      C  981   6.625   4.652   6.330
   65SER      O  982   6.518   4.698   6.370
   66ALA      N  983   6.725   4.730   6.287
   66ALA      H  984   6.817   4.698   6.257
   66ALA     CA  985   6.705   4.875   6.281
   66ALA     HA  986   6.676   4.911   6.379
   66ALA     CB  987   6.835   4.945   6.240
   66ALA    HB1  988   6.818   5.053   6.236
   66ALA    HB2  989   6.912   4.923   6.314
   66ALA    HB3  990   6.867   4.910   6.142
   66ALA      C  991   6.594   4.909   6.182
   66ALA      O  992   6.511   4.998   6.210
   67MET      N  993   6.590   4.841   6.068
   67MET      H  994   6.660   4.773   6.040
   67MET     CA  995   6.481   4.861   5.973
   67MET     HA  996   6.472   4.968   5.953
   67MET     CB  997   6.514   4.787   5.843
   67MET    HB1  998   6.611   4.820   5.808
   67MET    HB2  999   6.521   4.681   5.863
   67MET     CG 1000   6.413   4.810   5.733
   67MET    HG1 1001   6.427   4.736   5.654
   67MET    HG2 1002   6.312   4.794   5.773
   67MET     SD 1003   6.426   4.976   5.666
   67MET     CE 1004   6.283   5.057   5.738
   67MET    HE1 1005   6.279   5.160   5.705
   67MET    HE2 1006   6.193   5.005   5.706
   67MET    HE3 1007   6.290   5.054   5.846
   67MET      C 1008   6.349   4.812   6.030
   67MET      O 1009   6.246   4.880   6.016
   68ARG      N 1010   6.350   4.696   6.094
   68ARG      H 1011   6.433   4.635   6.102
   68ARG     CA 1012   6.232   4.645   6.161
   68ARG     HA 1013   6.155   4.626   6.086
   68ARG     CB 1014   6.266   4.515   6.234
   68ARG    HB1 1015   6.305   4.444   6.163
   68ARG    HB2 1016   6.345   4.536   6.306
   68ARG     CG 1017   6.149   4.450   6.308
   68ARG    HG1 1018   6.085   4.528   6.351
   68ARG    HG2 1019   6.088   4.393   6.239
   68ARG     CD 1020   6.198   4.360   6.419
   68ARG    HD1 1021   6.116   4.301   6.460
   68ARG    HD2 1022   6.271   4.289   6.380
   68ARG     NE 1023   6.260   4.438   6.525
   68ARG     HE 1024   6.234   4.537   6.531
   68ARG     CZ 1025   6.347   4.391   6.613
   68ARG    NH1 1026   6.395   4.472   6.707
   68ARG   HH11 1027   6.366   4.569   6.709
   68ARG   HH12 1028   6.462   4.437   6.775
   68ARG    NH2 1029   6.386   4.264   6.607
   68ARG   HH21 1030   6.348   4.202   6.535
   68ARG   HH22 1031   6.452   4.227   6.676
   68ARG      C 1032   6.176   4.748   6.259
   68ARG      O 1033   6.055   4.772   6.261
   69ASP      N 1034   6.263   4.810   6.338
   69ASP      H 1035   6.364   4.797   6.334
   69ASP     CA 1036   6.216   4.904   6.439
   69ASP     HA 1037   6.141   4.854   6.498
   69ASP     CB 1038   6.332   4.948   6.529
   69ASP    HB1 1039   6.418   4.974   6.468
   69ASP    HB2 1040   6.303   5.037   6.584
   69ASP     CG 1041   6.371   4.840   6.627
   69ASP    OD1 1042   6.308   4.734   6.627
   69ASP    OD2 1043   6.468   4.863   6.703
   69ASP      C 1044   6.151   5.026   6.376
   69ASP      O 1045   6.056   5.081   6.434
   70GLN      N 1046   6.199   5.070   6.260
   70GLN      H 1047   6.280   5.031   6.212
   70GLN     CA 1048   6.134   5.183   6.193
   70GLN     HA 1049   6.125   5.265   6.263
   70GLN     CB 1050   6.219   5.228   6.074
   70GLN    HB1 1051   6.242   5.141   6.011
   70GLN    HB2 1052   6.160   5.296   6.013
   70GLN     CG 1053   6.349   5.296   6.115
   70GLN    HG1 1054   6.397   5.236   6.192
   70GLN    HG2 1055   6.416   5.298   6.030
   70GLN     CD 1056   6.327   5.437   6.166
   70GLN    OE1 1057   6.247   5.513   6.112
   70GLN    NE2 1058   6.399   5.474   6.272
   70GLN   HE21 1059   6.464   5.408   6.314
   70GLN   HE22 1060   6.389   5.568   6.310
   70GLN      C 1061   5.993   5.146   6.149
   70GLN      O 1062   5.900   5.228   6.162
   71TYR      N 1063   5.973   5.024   6.099
   71TYR      H 1064   6.047   4.957   6.082
   71TYR     CA 1065   5.839   4.978   6.064
   71TYR     HA 1066   5.794   5.052   5.998
   71TYR     CB 1067   5.848   4.842   5.993
   71TYR    HB1 1068   5.929   4.785   6.038
   71TYR    HB2 1069   5.756   4.787   6.013
   71TYR     CG 1070   5.870   4.847   5.844
   71TYR    CD1 1071   5.942   4.949   5.784
   71TYR    HD1 1072   5.983   5.028   5.845
   71TYR    CE1 1073   5.961   4.952   5.646
   71TYR    HE1 1074   6.017   5.033   5.601
   71TYR     CZ 1075   5.910   4.851   5.567
   71TYR     OH 1076   5.929   4.852   5.430
   71TYR     HH 1077   6.016   4.892   5.410
   71TYR    CE2 1078   5.839   4.748   5.624
   71TYR    HE2 1079   5.799   4.669   5.563
   71TYR    CD2 1080   5.820   4.746   5.761
   71TYR    HD2 1081   5.765   4.663   5.806
   71TYR      C 1082   5.751   4.963   6.187
   71TYR      O 1083   5.633   4.999   6.186
   72MET      N 1084   5.807   4.908   6.295
   72MET      H 1085   5.903   4.876   6.300
   72MET     CA 1086   5.728   4.888   6.415
   72MET     HA 1087   5.641   4.827   6.390
   72MET     CB 1088   5.810   4.812   6.519
   72MET    HB1 1089   5.905   4.862   6.534
   72MET    HB2 1090   5.757   4.816   6.615
   72MET     CG 1091   5.836   4.667   6.484
   72MET    HG1 1092   5.742   4.613   6.478
   72MET    HG2 1093   5.881   4.662   6.385
   72MET     SD 1094   5.943   4.581   6.599
   72MET     CE 1095   5.872   4.634   6.752
   72MET    HE1 1096   5.927   4.591   6.836
   72MET    HE2 1097   5.876   4.743   6.759
   72MET    HE3 1098   5.767   4.602   6.757
   72MET      C 1099   5.678   5.019   6.471
   72MET      O 1100   5.564   5.028   6.519
   73ARG      N 1101   5.761   5.124   6.464
   73ARG      H 1102   5.853   5.122   6.420
   73ARG     CA 1103   5.721   5.255   6.523
   73ARG     HA 1104   5.697   5.246   6.629
   73ARG     CB 1105   5.839   5.351   6.504
   73ARG    HB1 1106   5.931   5.292   6.511
   73ARG    HB2 1107   5.834   5.389   6.402
   73ARG     CG 1108   5.853   5.470   6.598
   73ARG    HG1 1109   5.765   5.533   6.589
   73ARG    HG2 1110   5.863   5.434   6.701
   73ARG     CD 1111   5.978   5.550   6.560
   73ARG    HD1 1112   6.066   5.487   6.568
   73ARG    HD2 1113   5.968   5.586   6.457
   73ARG     NE 1114   5.995   5.667   6.650
   73ARG     HE 1115   5.926   5.682   6.723
   73ARG     CZ 1116   6.095   5.753   6.638
   73ARG    NH1 1117   6.188   5.741   6.543
   73ARG   HH11 1118   6.183   5.664   6.478
   73ARG   HH12 1119   6.263   5.808   6.537
   73ARG    NH2 1120   6.101   5.855   6.723
   73ARG   HH21 1121   6.030   5.864   6.795
   73ARG   HH22 1122   6.175   5.922   6.717
   73ARG      C 1123   5.595   5.307   6.451
   73ARG      O 1124   5.514   5.368   6.517
   74THR      N 1125   5.578   5.281   6.322
   74THR      H 1126   5.644   5.228   6.264
   74THR     CA 1127   5.460   5.330   6.253
   74THR     HA 1128   5.437   5.427   6.297
   74THR     CB 1129   5.487   5.346   6.104
   74THR     HB 1130   5.401   5.393   6.057
   74THR    CG2 1131   5.609   5.434   6.080
   74THR   HG21 1132   5.626   5.444   5.973
   74THR   HG22 1133   5.591   5.533   6.123
   74THR   HG23 1134   5.697   5.390   6.127
   74THR    OG1 1135   5.511   5.217   6.046
   74THR    HG1 1136   5.547   5.157   6.115
   74THR      C 1137   5.338   5.241   6.274
   74THR      O 1138   5.226   5.286   6.250
   75GLY      N 1139   5.356   5.118   6.323
   75GLY      H 1140   5.444   5.083   6.360
   75GLY     CA 1141   5.246   5.024   6.325
   75GLY    HA1 1142   5.193   5.030   6.230
   75GLY    HA2 1143   5.287   4.923   6.331
   75GLY      C 1144   5.148   5.045   6.438
   75GLY      O 1145   5.180   5.095   6.546
   76GLU      N 1146   5.025   5.002   6.412
   76GLU      H 1147   4.997   4.962   6.323
   76GLU     CA 1148   4.918   5.009   6.511
   76GLU     HA 1149   4.951   5.081   6.587
   76GLU     CB 1150   4.788   5.056   6.445
   76GLU    HB1 1151   4.760   4.986   6.367
   76GLU    HB2 1152   4.708   5.055   6.520
   76GLU     CG 1153   4.795   5.194   6.384
   76GLU    HG1 1154   4.818   5.267   6.462
   76GLU    HG2 1155   4.876   5.198   6.312
   76GLU     CD 1156   4.666   5.231   6.318
   76GLU    OE1 1157   4.589   5.312   6.373
   76GLU    OE2 1158   4.637   5.175   6.211
   76GLU      C 1159   4.892   4.876   6.579
   76GLU      O 1160   4.842   4.874   6.691
   77GLY      N 1161   4.921   4.766   6.510
   77GLY      H 1162   4.960   4.765   6.416
   77GLY     CA 1163   4.898   4.634   6.567
   77GLY    HA1 1164   4.907   4.638   6.676
   77GLY    HA2 1165   4.797   4.600   6.545
   77GLY      C 1166   4.999   4.538   6.508
   77GLY      O 1167   5.054   4.562   6.401
   78PHE      N 1168   5.022   4.429   6.580
   78PHE      H 1169   4.965   4.397   6.660
   78PHE     CA 1170   5.136   4.341   6.549
   78PHE     HA 1171   5.174   4.370   6.452
   78PHE     CB 1172   5.245   4.358   6.656
   78PHE    HB1 1173   5.204   4.338   6.754
   78PHE    HB2 1174   5.324   4.285   6.638
   78PHE     CG 1175   5.305   4.495   6.655
   78PHE    CD1 1176   5.241   4.601   6.717
   78PHE    HD1 1177   5.151   4.583   6.772
   78PHE    CE1 1178   5.295   4.731   6.711
   78PHE    HE1 1179   5.244   4.812   6.759
   78PHE     CZ 1180   5.412   4.752   6.641
   78PHE     HZ 1181   5.454   4.852   6.636
   78PHE    CE2 1182   5.474   4.649   6.577
   78PHE    HE2 1183   5.565   4.667   6.521
   78PHE    CD2 1184   5.421   4.520   6.584
   78PHE    HD2 1185   5.472   4.438   6.534
   78PHE      C 1186   5.092   4.196   6.541
   78PHE      O 1187   5.027   4.145   6.633
   79LEU      N 1188   5.125   4.130   6.431
   79LEU      H 1189   5.158   4.176   6.346
   79LEU     CA 1190   5.117   3.984   6.423
   79LEU     HA 1191   5.034   3.949   6.483
   79LEU     CB 1192   5.094   3.939   6.278
   79LEU    HB1 1193   5.149   4.008   6.216
   79LEU    HB2 1194   5.144   3.842   6.271
   79LEU     CG 1195   4.958   3.922   6.211
   79LEU     HG 1196   4.924   4.020   6.179
   79LEU    CD1 1197   4.974   3.828   6.091
   79LEU   HD11 1198   4.877   3.815   6.042
   79LEU   HD12 1199   5.045   3.872   6.021
   79LEU   HD13 1200   5.010   3.731   6.125
   79LEU    CD2 1201   4.849   3.873   6.306
   79LEU   HD21 1202   4.755   3.863   6.251
   79LEU   HD22 1203   4.878   3.775   6.346
   79LEU   HD23 1204   4.836   3.943   6.388
   79LEU      C 1205   5.251   3.930   6.469
   79LEU      O 1206   5.354   3.959   6.407
   80CYS      N 1207   5.251   3.853   6.577
   80CYS      H 1208   5.167   3.828   6.628
   80CYS     CA 1209   5.373   3.797   6.632
   80CYS     HA 1210   5.461   3.848   6.593
   80CYS     CB 1211   5.377   3.813   6.783
   80CYS    HB1 1212   5.288   3.771   6.828
   80CYS    HB2 1213   5.462   3.759   6.824
   80CYS     SG 1214   5.390   3.988   6.830
   80CYS     HG 1215   5.375   4.000   6.959
   80CYS      C 1216   5.375   3.649   6.593
   80CYS      O 1217   5.297   3.569   6.648
   81VAL      N 1218   5.462   3.615   6.499
   81VAL      H 1219   5.537   3.675   6.467
   81VAL     CA 1220   5.456   3.486   6.431
   81VAL     HA 1221   5.361   3.439   6.454
   81VAL     CB 1222   5.465   3.501   6.278
   81VAL     HB 1223   5.565   3.537   6.253
   81VAL    CG1 1224   5.446   3.367   6.210
   81VAL   HG11 1225   5.452   3.380   6.102
   81VAL   HG12 1226   5.522   3.297   6.243
   81VAL   HG13 1227   5.347   3.327   6.236
   81VAL    CG2 1228   5.365   3.606   6.227
   81VAL   HG21 1229   5.373   3.615   6.118
   81VAL   HG22 1230   5.263   3.574   6.252
   81VAL   HG23 1231   5.385   3.703   6.272
   81VAL      C 1232   5.571   3.398   6.481
   81VAL      O 1233   5.685   3.442   6.489
   82PHE      N 1234   5.539   3.272   6.513
   82PHE      H 1235   5.442   3.240   6.526
   82PHE     CA 1236   5.639   3.168   6.533
   82PHE     HA 1237   5.737   3.207   6.508
   82PHE     CB 1238   5.648   3.124   6.681
   82PHE    HB1 1239   5.738   3.062   6.693
   82PHE    HB2 1240   5.662   3.212   6.743
   82PHE     CG 1241   5.529   3.047   6.731
   82PHE    CD1 1242   5.417   3.112   6.780
   82PHE    HD1 1243   5.415   3.220   6.783
   82PHE    CE1 1244   5.309   3.041   6.826
   82PHE    HE1 1245   5.220   3.093   6.861
   82PHE     CZ 1246   5.311   2.902   6.826
   82PHE     HZ 1247   5.227   2.847   6.863
   82PHE    CE2 1248   5.421   2.836   6.777
   82PHE    HE2 1249   5.422   2.728   6.775
   82PHE    CD2 1250   5.529   2.908   6.731
   82PHE    HD2 1251   5.617   2.857   6.694
   82PHE      C 1252   5.603   3.051   6.443
   82PHE      O 1253   5.493   3.043   6.388
   83ALA      N 1254   5.697   2.959   6.426
   83ALA      H 1255   5.791   2.965   6.464
   83ALA     CA 1256   5.671   2.838   6.348
   83ALA     HA 1257   5.577   2.853   6.294
   83ALA     CB 1258   5.782   2.812   6.248
   83ALA    HB1 1259   5.760   2.722   6.191
   83ALA    HB2 1260   5.790   2.897   6.179
   83ALA    HB3 1261   5.877   2.800   6.301
   83ALA      C 1262   5.659   2.718   6.442
   83ALA      O 1263   5.735   2.706   6.539
   84ILE      N 1264   5.565   2.629   6.410
   84ILE      H 1265   5.509   2.632   6.325
   84ILE     CA 1266   5.533   2.518   6.500
   84ILE     HA 1267   5.533   2.561   6.601
   84ILE     CB 1268   5.391   2.461   6.478
   84ILE     HB 1269   5.383   2.372   6.542
   84ILE    CG2 1270   5.287   2.568   6.515
   84ILE   HG21 1271   5.186   2.527   6.500
   84ILE   HG22 1272   5.299   2.596   6.620
   84ILE   HG23 1273   5.301   2.655   6.453
   84ILE    CG1 1274   5.362   2.415   6.334
   84ILE   HG11 1275   5.256   2.387   6.328
   84ILE   HG12 1276   5.376   2.500   6.268
   84ILE     CD 1277   5.445   2.297   6.279
   84ILE    HD1 1278   5.415   2.276   6.178
   84ILE    HD2 1279   5.551   2.324   6.281
   84ILE    HD3 1280   5.429   2.209   6.341
   84ILE      C 1281   5.640   2.408   6.501
   84ILE      O 1282   5.626   2.308   6.572
   85ASN      N 1283   5.745   2.427   6.422
   85ASN      H 1284   5.753   2.506   6.357
   85ASN     CA 1285   5.860   2.338   6.419
   85ASN     HA 1286   5.838   2.255   6.487
   85ASN     CB 1287   5.881   2.283   6.278
   85ASN    HB1 1288   5.956   2.204   6.280
   85ASN    HB2 1289   5.788   2.237   6.243
   85ASN     CG 1290   5.924   2.390   6.180
   85ASN    OD1 1291   5.906   2.509   6.206
   85ASN    ND2 1292   5.980   2.349   6.065
   85ASN   HD21 1293   6.011   2.417   5.997
   85ASN   HD22 1294   5.992   2.249   6.048
   85ASN      C 1295   5.988   2.404   6.468
   85ASN      O 1296   6.098   2.355   6.439
   86ASN      N 1297   5.977   2.516   6.538
   86ASN      H 1298   5.888   2.556   6.569
   86ASN     CA 1299   6.095   2.594   6.579
   86ASN     HA 1300   6.185   2.532   6.583
   86ASN     CB 1301   6.124   2.703   6.477
   86ASN    HB1 1302   6.142   2.657   6.378
   86ASN    HB2 1303   6.036   2.767   6.467
   86ASN     CG 1304   6.245   2.789   6.513
   86ASN    OD1 1305   6.290   2.792   6.628
   86ASN    ND2 1306   6.295   2.864   6.415
   86ASN   HD21 1307   6.373   2.925   6.433
   86ASN   HD22 1308   6.254   2.858   6.322
   86ASN      C 1309   6.068   2.648   6.719
   86ASN      O 1310   6.006   2.754   6.735
   87THR      N 1311   6.112   2.574   6.819
   87THR      H 1312   6.167   2.488   6.807
   87THR     CA 1313   6.083   2.610   6.957
   87THR     HA 1314   5.977   2.625   6.968
   87THR     CB 1315   6.125   2.496   7.050
   87THR     HB 1316   6.230   2.473   7.031
   87THR    CG2 1317   6.109   2.534   7.198
   87THR   HG21 1318   6.139   2.450   7.260
   87THR   HG22 1319   6.173   2.620   7.220
   87THR   HG23 1320   6.006   2.559   7.218
   87THR    OG1 1321   6.040   2.383   7.025
   87THR    HG1 1322   6.065   2.309   7.084
   87THR      C 1323   6.150   2.742   6.996
   87THR      O 1324   6.091   2.821   7.070
   88LYS      N 1325   6.270   2.770   6.944
   88LYS      H 1326   6.324   2.707   6.882
   88LYS     CA 1327   6.333   2.898   6.974
   88LYS     HA 1328   6.339   2.907   7.082
   88LYS     CB 1329   6.475   2.903   6.918
   88LYS    HB1 1330   6.532   2.817   6.954
   88LYS    HB2 1331   6.471   2.894   6.809
   88LYS     CG 1332   6.554   3.031   6.954
   88LYS    HG1 1333   6.656   3.023   6.917
   88LYS    HG2 1334   6.508   3.116   6.903
   88LYS     CD 1335   6.556   3.058   7.104
   88LYS    HD1 1336   6.456   3.082   7.139
   88LYS    HD2 1337   6.586   2.967   7.156
   88LYS     CE 1338   6.653   3.171   7.137
   88LYS    HE1 1339   6.755   3.135   7.131
   88LYS    HE2 1340   6.642   3.250   7.063
   88LYS     NZ 1341   6.629   3.229   7.274
   88LYS    HZ1 1342   6.717   3.273   7.307
   88LYS    HZ2 1343   6.553   3.300   7.268
   88LYS    HZ3 1344   6.601   3.152   7.339
   88LYS      C 1345   6.250   3.015   6.921
   88LYS      O 1346   6.237   3.118   6.990
   89SER      N 1347   6.190   3.001   6.803
   89SER      H 1348   6.199   2.919   6.743
   89SER     CA 1349   6.103   3.108   6.751
   89SER     HA 1350   6.161   3.199   6.749
   89SER     CB 1351   6.059   3.077   6.607
   89SER    HB1 1352   6.030   3.170   6.559
   89SER    HB2 1353   6.144   3.039   6.551
   89SER     OG 1354   5.951   2.983   6.597
   89SER     HG 1355   5.977   2.898   6.638
   89SER      C 1356   5.983   3.130   6.841
   89SER      O 1357   5.936   3.242   6.857
   90PHE      N 1358   5.933   3.023   6.903
   90PHE      H 1359   5.968   2.928   6.889
   90PHE     CA 1360   5.823   3.033   6.998
   90PHE     HA 1361   5.743   3.094   6.957
   90PHE     CB 1362   5.773   2.891   7.025
   90PHE    HB1 1363   5.731   2.850   6.934
   90PHE    HB2 1364   5.859   2.828   7.051
   90PHE     CG 1365   5.672   2.880   7.134
   90PHE    CD1 1366   5.546   2.935   7.117
   90PHE    HD1 1367   5.522   2.986   7.026
   90PHE    CE1 1368   5.450   2.923   7.216
   90PHE    HE1 1369   5.352   2.966   7.202
   90PHE     CZ 1370   5.481   2.857   7.333
   90PHE     HZ 1371   5.405   2.849   7.411
   90PHE    CE2 1372   5.605   2.802   7.352
   90PHE    HE2 1373   5.630   2.750   7.444
   90PHE    CD2 1374   5.701   2.812   7.251
   90PHE    HD2 1375   5.799   2.768   7.264
   90PHE      C 1376   5.869   3.100   7.126
   90PHE      O 1377   5.803   3.192   7.176
   91GLU      N 1378   5.984   3.058   7.179
   91GLU      H 1379   6.041   2.983   7.141
   91GLU     CA 1380   6.036   3.120   7.301
   91GLU     HA 1381   5.961   3.112   7.379
   91GLU     CB 1382   6.161   3.046   7.347
   91GLU    HB1 1383   6.233   3.042   7.265
   91GLU    HB2 1384   6.209   3.102   7.428
   91GLU     CG 1385   6.132   2.904   7.394
   91GLU    HG1 1386   6.069   2.909   7.483
   91GLU    HG2 1387   6.075   2.852   7.316
   91GLU     CD 1388   6.256   2.826   7.426
   91GLU    OE1 1389   6.368   2.871   7.394
   91GLU    OE2 1390   6.242   2.715   7.481
   91GLU      C 1391   6.066   3.266   7.278
   91GLU      O 1392   6.043   3.350   7.367
   92ASP      N 1393   6.113   3.301   7.159
   92ASP      H 1394   6.126   3.236   7.081
   92ASP     CA 1395   6.149   3.439   7.130
   92ASP     HA 1396   6.196   3.477   7.220
   92ASP     CB 1397   6.251   3.445   7.016
   92ASP    HB1 1398   6.219   3.379   6.935
   92ASP    HB2 1399   6.252   3.546   6.975
   92ASP     CG 1400   6.389   3.406   7.062
   92ASP    OD1 1401   6.413   3.408   7.185
   92ASP    OD2 1402   6.472   3.373   6.977
   92ASP      C 1403   6.030   3.530   7.105
   92ASP      O 1404   6.051   3.649   7.084
   93ILE      N 1405   5.907   3.478   7.109
   93ILE      H 1406   5.884   3.379   7.113
   93ILE     CA 1407   5.792   3.568   7.107
   93ILE     HA 1408   5.790   3.621   7.011
   93ILE     CB 1409   5.659   3.488   7.114
   93ILE     HB 1410   5.667   3.417   7.197
   93ILE    CG2 1411   5.542   3.581   7.143
   93ILE   HG21 1412   5.449   3.523   7.148
   93ILE   HG22 1413   5.558   3.631   7.239
   93ILE   HG23 1414   5.533   3.655   7.064
   93ILE    CG1 1415   5.637   3.408   6.986
   93ILE   HG11 1416   5.724   3.344   6.968
   93ILE   HG12 1417   5.551   3.341   7.000
   93ILE     CD 1418   5.612   3.495   6.863
   93ILE    HD1 1419   5.596   3.431   6.776
   93ILE    HD2 1420   5.523   3.557   6.879
   93ILE    HD3 1421   5.698   3.560   6.846
   93ILE      C 1422   5.803   3.670   7.218
   93ILE      O 1423   5.767   3.787   7.200
   94HIE      N 1424   5.857   3.629   7.333
   94HIE      H 1425   5.887   3.533   7.352
   94HIE     CA 1426   5.878   3.723   7.441
   94HIE     HA 1427   5.781   3.766   7.469
   94HIE     CB 1428   5.935   3.651   7.564
   94HIE    HB1 1429   5.869   3.568   7.590
   94HIE    HB2 1430   6.031   3.608   7.538
   94HIE     CG 1431   5.950   3.740   7.682
   94HIE    ND1 1432   5.843   3.785   7.756
   94HIE    CE1 1433   5.886   3.865   7.852
   94HIE    HE1 1434   5.825   3.914   7.927
   94HIE    NE2 1435   6.017   3.874   7.842
   94HIE    HE2 1436   6.078   3.930   7.902
   94HIE    CD2 1437   6.060   3.798   7.737
   94HIE    HD2 1438   6.162   3.785   7.703
   94HIE      C 1439   5.970   3.837   7.400
   94HIE      O 1440   5.944   3.954   7.433
   95HIE      N 1441   6.078   3.804   7.328
   95HIE      H 1442   6.106   3.709   7.306
   95HIE     CA 1443   6.169   3.907   7.275
   95HIE     HA 1444   6.210   3.964   7.358
   95HIE     CB 1445   6.283   3.839   7.198
   95HIE    HB1 1446   6.349   3.790   7.270
   95HIE    HB2 1447   6.241   3.761   7.135
   95HIE     CG 1448   6.363   3.932   7.113
   95HIE    ND1 1449   6.455   4.020   7.165
   95HIE    CE1 1450   6.513   4.088   7.068
   95HIE    HE1 1451   6.588   4.165   7.080
   95HIE    NE2 1452   6.464   4.045   6.953
   95HIE    HE2 1453   6.490   4.079   6.860
   95HIE    CD2 1454   6.371   3.946   6.978
   95HIE    HD2 1455   6.314   3.891   6.905
   95HIE      C 1456   6.093   4.005   7.186
   95HIE      O 1457   6.108   4.127   7.200
   96TYR      N 1458   6.011   3.954   7.094
   96TYR      H 1459   5.993   3.855   7.081
   96TYR     CA 1460   5.940   4.043   7.003
   96TYR     HA 1461   6.011   4.112   6.959
   96TYR     CB 1462   5.877   3.963   6.889
   96TYR    HB1 1463   5.818   3.881   6.930
   96TYR    HB2 1464   5.808   4.026   6.833
   96TYR     CG 1465   5.983   3.911   6.799
   96TYR    CD1 1466   6.048   3.996   6.710
   96TYR    HD1 1467   6.018   4.100   6.705
   96TYR    CE1 1468   6.149   3.952   6.629
   96TYR    HE1 1469   6.197   4.021   6.560
   96TYR     CZ 1470   6.191   3.822   6.636
   96TYR     OH 1471   6.293   3.782   6.554
   96TYR     HH 1472   6.343   3.709   6.597
   96TYR    CE2 1473   6.131   3.734   6.725
   96TYR    HE2 1474   6.164   3.630   6.730
   96TYR    CD2 1475   6.028   3.779   6.806
   96TYR    HD2 1476   5.980   3.711   6.875
   96TYR      C 1477   5.838   4.129   7.077
   96TYR      O 1478   5.826   4.248   7.049
   97ARG      N 1479   5.769   4.073   7.174
   97ARG      H 1480   5.773   3.974   7.200
   97ARG     CA 1481   5.676   4.153   7.253
   97ARG     HA 1482   5.606   4.201   7.186
   97ARG     CB 1483   5.593   4.065   7.349
   97ARG    HB1 1484   5.547   3.985   7.290
   97ARG    HB2 1485   5.660   4.018   7.421
   97ARG     CG 1486   5.484   4.142   7.423
   97ARG    HG1 1487   5.530   4.219   7.485
   97ARG    HG2 1488   5.420   4.193   7.351
   97ARG     CD 1489   5.397   4.051   7.511
   97ARG    HD1 1490   5.356   3.969   7.450
   97ARG    HD2 1491   5.459   4.004   7.587
   97ARG     NE 1492   5.286   4.122   7.575
   97ARG     HE 1493   5.198   4.130   7.525
   97ARG     CZ 1494   5.292   4.178   7.696
   97ARG    NH1 1495   5.406   4.171   7.765
   97ARG   HH11 1496   5.487   4.123   7.725
   97ARG   HH12 1497   5.412   4.214   7.857
   97ARG    NH2 1498   5.189   4.242   7.747
   97ARG   HH21 1499   5.102   4.249   7.694
   97ARG   HH22 1500   5.195   4.285   7.839
   97ARG      C 1501   5.750   4.263   7.329
   97ARG      O 1502   5.704   4.377   7.337
   98GLU      N 1503   5.868   4.230   7.384
   98GLU      H 1504   5.909   4.137   7.382
   98GLU     CA 1505   5.946   4.331   7.453
   98GLU     HA 1506   5.882   4.381   7.526
   98GLU     CB 1507   6.063   4.267   7.527
   98GLU    HB1 1508   6.117   4.202   7.460
   98GLU    HB2 1509   6.132   4.345   7.560
   98GLU     CG 1510   6.019   4.186   7.650
   98GLU    HG1 1511   5.953   4.106   7.617
   98GLU    HG2 1512   6.106   4.138   7.693
   98GLU     CD 1513   5.948   4.270   7.754
   98GLU    OE1 1514   6.003   4.376   7.793
   98GLU    OE2 1515   5.838   4.232   7.800
   98GLU      C 1516   5.994   4.440   7.357
   98GLU      O 1517   6.001   4.557   7.393
   99GLN      N 1518   6.032   4.401   7.235
   99GLN      H 1519   6.038   4.305   7.204
   99GLN     CA 1520   6.070   4.501   7.135
   99GLN     HA 1521   6.152   4.562   7.175
   99GLN     CB 1522   6.120   4.433   7.008
   99GLN    HB1 1523   6.043   4.366   6.970
   99GLN    HB2 1524   6.137   4.508   6.931
   99GLN     CG 1525   6.250   4.352   7.026
   99GLN    HG1 1526   6.224   4.250   7.055
   99GLN    HG2 1527   6.301   4.346   6.930
   99GLN     CD 1528   6.342   4.413   7.129
   99GLN    OE1 1529   6.395   4.523   7.112
   99GLN    NE2 1530   6.365   4.339   7.239
   99GLN   HE21 1531   6.321   4.248   7.249
   99GLN   HE22 1532   6.427   4.374   7.311
   99GLN      C 1533   5.953   4.594   7.106
   99GLN      O 1534   5.969   4.717   7.104
  100ILE      N 1535   5.833   4.537   7.087
  100ILE      H 1536   5.817   4.436   7.088
  100ILE     CA 1537   5.716   4.619   7.060
  100ILE     HA 1538   5.734   4.678   6.970
  100ILE     CB 1539   5.592   4.532   7.035
  100ILE     HB 1540   5.581   4.461   7.117
  100ILE    CG2 1541   5.467   4.617   7.027
  100ILE   HG21 1542   5.380   4.554   7.009
  100ILE   HG22 1543   5.454   4.672   7.120
  100ILE   HG23 1544   5.477   4.689   6.945
  100ILE    CG1 1545   5.609   4.453   6.905
  100ILE   HG11 1546   5.590   4.520   6.821
  100ILE   HG12 1547   5.714   4.422   6.897
  100ILE     CD 1548   5.521   4.331   6.892
  100ILE    HD1 1549   5.540   4.281   6.798
  100ILE    HD2 1550   5.543   4.262   6.975
  100ILE    HD3 1551   5.417   4.361   6.898
  100ILE      C 1552   5.692   4.718   7.174
  100ILE      O 1553   5.673   4.838   7.151
  101LYS      N 1554   5.694   4.669   7.298
  101LYS      H 1555   5.706   4.571   7.321
  101LYS     CA 1556   5.680   4.758   7.412
  101LYS     HA 1557   5.581   4.805   7.406
  101LYS     CB 1558   5.686   4.678   7.543
  101LYS    HB1 1559   5.777   4.616   7.542
  101LYS    HB2 1560   5.695   4.747   7.627
  101LYS     CG 1561   5.566   4.588   7.565
  101LYS    HG1 1562   5.477   4.649   7.585
  101LYS    HG2 1563   5.546   4.530   7.475
  101LYS     CD 1564   5.588   4.492   7.682
  101LYS    HD1 1565   5.507   4.420   7.685
  101LYS    HD2 1566   5.680   4.436   7.666
  101LYS     CE 1567   5.594   4.567   7.814
  101LYS    HE1 1568   5.677   4.638   7.811
  101LYS    HE2 1569   5.503   4.623   7.828
  101LYS     NZ 1570   5.615   4.473   7.928
  101LYS    HZ1 1571   5.619   4.528   8.017
  101LYS    HZ2 1572   5.535   4.407   7.932
  101LYS    HZ3 1573   5.703   4.420   7.915
  101LYS      C 1574   5.784   4.869   7.412
  101LYS      O 1575   5.753   4.985   7.442
  102ARG      N 1576   5.908   4.836   7.376
  102ARG      H 1577   5.936   4.743   7.345
  102ARG     CA 1578   6.015   4.935   7.376
  102ARG     HA 1579   6.016   4.985   7.473
  102ARG     CB 1580   6.149   4.865   7.351
  102ARG    HB1 1581   6.166   4.793   7.432
  102ARG    HB2 1582   6.142   4.808   7.259
  102ARG     CG 1583   6.268   4.960   7.343
  102ARG    HG1 1584   6.250   5.031   7.263
  102ARG    HG2 1585   6.274   5.017   7.436
  102ARG     CD 1586   6.401   4.888   7.318
  102ARG    HD1 1587   6.481   4.961   7.321
  102ARG    HD2 1588   6.419   4.818   7.400
  102ARG     NE 1589   6.407   4.814   7.192
  102ARG     HE 1590   6.391   4.714   7.195
  102ARG     CZ 1591   6.433   4.870   7.073
  102ARG    NH1 1592   6.452   5.000   7.063
  102ARG   HH11 1593   6.448   5.060   7.146
  102ARG   HH12 1594   6.473   5.042   6.972
  102ARG    NH2 1595   6.438   4.793   6.965
  102ARG   HH21 1596   6.423   4.692   6.972
  102ARG   HH22 1597   6.458   4.835   6.874
  102ARG      C 1598   5.992   5.042   7.269
  102ARG      O 1599   6.002   5.162   7.297
  103VAL      N 1600   5.963   4.998   7.146
  103VAL      H 1601   5.948   4.901   7.122
  103VAL     CA 1602   5.951   5.091   7.033
  103VAL     HA 1603   6.032   5.164   7.039
  103VAL     CB 1604   5.965   5.015   6.901
  103VAL     HB 1605   5.895   4.931   6.902
  103VAL    CG1 1606   5.929   5.103   6.782
  103VAL   HG11 1607   5.940   5.046   6.690
  103VAL   HG12 1608   5.826   5.137   6.792
  103VAL   HG13 1609   5.995   5.190   6.779
  103VAL    CG2 1610   6.106   4.961   6.886
  103VAL   HG21 1611   6.116   4.907   6.793
  103VAL   HG22 1612   6.177   5.044   6.888
  103VAL   HG23 1613   6.128   4.893   6.969
  103VAL      C 1614   5.821   5.172   7.042
  103VAL      O 1615   5.817   5.288   7.003
  104LYS      N 1616   5.714   5.110   7.091
  104LYS      H 1617   5.713   5.013   7.123
  104LYS     CA 1618   5.586   5.179   7.105
  104LYS     HA 1619   5.585   5.254   7.025
  104LYS     CB 1620   5.468   5.083   7.086
  104LYS    HB1 1621   5.471   5.009   7.166
  104LYS    HB2 1622   5.375   5.139   7.097
  104LYS     CG 1623   5.466   5.010   6.953
  104LYS    HG1 1624   5.556   4.949   6.943
  104LYS    HG2 1625   5.381   4.941   6.951
  104LYS     CD 1626   5.456   5.107   6.835
  104LYS    HD1 1627   5.538   5.178   6.840
  104LYS    HD2 1628   5.467   5.051   6.742
  104LYS     CE 1629   5.325   5.181   6.832
  104LYS    HE1 1630   5.241   5.111   6.837
  104LYS    HE2 1631   5.317   5.245   6.921
  104LYS     NZ 1632   5.313   5.265   6.710
  104LYS    HZ1 1633   5.273   5.358   6.734
  104LYS    HZ2 1634   5.407   5.278   6.666
  104LYS    HZ3 1635   5.251   5.218   6.640
  104LYS      C 1636   5.574   5.253   7.237
  104LYS      O 1637   5.474   5.323   7.258
  105ASP      N 1638   5.673   5.241   7.325
  105ASP      H 1639   5.756   5.184   7.309
  105ASP     CA 1640   5.673   5.307   7.456
  105ASP     HA 1641   5.754   5.264   7.514
  105ASP     CB 1642   5.700   5.458   7.443
  105ASP    HB1 1643   5.770   5.475   7.362
  105ASP    HB2 1644   5.607   5.509   7.415
  105ASP     CG 1645   5.754   5.518   7.570
  105ASP    OD1 1646   5.804   5.443   7.657
  105ASP    OD2 1647   5.748   5.642   7.585
  105ASP      C 1648   5.543   5.281   7.533
  105ASP      O 1649   5.493   5.366   7.606
  106SER      N 1650   5.488   5.161   7.515
  106SER      H 1651   5.533   5.084   7.466
  106SER     CA 1652   5.356   5.130   7.569
  106SER     HA 1653   5.343   5.184   7.663
  106SER     CB 1654   5.247   5.173   7.472
  106SER    HB1 1655   5.240   5.282   7.471
  106SER    HB2 1656   5.272   5.142   7.371
  106SER     OG 1657   5.121   5.119   7.508
  106SER     HG 1658   5.053   5.149   7.445
  106SER      C 1659   5.345   4.980   7.594
  106SER      O 1660   5.401   4.900   7.519
  107GLU      N 1661   5.273   4.944   7.700
  107GLU      H 1662   5.234   5.011   7.767
  107GLU     CA 1663   5.241   4.805   7.727
  107GLU     HA 1664   5.315   4.744   7.675
  107GLU     CB 1665   5.252   4.779   7.879
  107GLU    HB1 1666   5.215   4.678   7.900
  107GLU    HB2 1667   5.356   4.780   7.908
  107GLU     CG 1668   5.176   4.879   7.964
  107GLU    HG1 1669   5.232   4.897   8.056
  107GLU    HG2 1670   5.168   4.973   7.911
  107GLU     CD 1671   5.037   4.830   7.999
  107GLU    OE1 1672   5.013   4.707   7.993
  107GLU    OE2 1673   4.950   4.914   8.033
  107GLU      C 1674   5.104   4.765   7.677
  107GLU      O 1675   5.058   4.653   7.703
  108ASP      N 1676   5.037   4.853   7.602
  108ASP      H 1677   5.080   4.938   7.565
  108ASP     CA 1678   4.896   4.838   7.566
  108ASP     HA 1679   4.858   4.742   7.598
  108ASP     CB 1680   4.815   4.950   7.633
  108ASP    HB1 1681   4.858   4.969   7.732
  108ASP    HB2 1682   4.826   5.042   7.576
  108ASP     CG 1683   4.669   4.916   7.647
  108ASP    OD1 1684   4.619   4.830   7.572
  108ASP    OD2 1685   4.603   4.977   7.735
  108ASP      C 1686   4.884   4.847   7.414
  108ASP      O 1687   4.826   4.941   7.361
  109VAL      N 1688   4.940   4.748   7.344
  109VAL      H 1689   4.977   4.664   7.387
  109VAL     CA 1690   4.952   4.750   7.199
  109VAL     HA 1691   4.907   4.842   7.161
  109VAL     CB 1692   5.099   4.751   7.153
  109VAL     HB 1693   5.149   4.663   7.193
  109VAL    CG1 1694   5.107   4.745   7.003
  109VAL   HG11 1695   5.211   4.746   6.972
  109VAL   HG12 1696   5.059   4.654   6.967
  109VAL   HG13 1697   5.056   4.831   6.960
  109VAL    CG2 1698   5.170   4.875   7.205
  109VAL   HG21 1699   5.273   4.875   7.172
  109VAL   HG22 1700   5.119   4.965   7.167
  109VAL   HG23 1701   5.166   4.876   7.314
  109VAL      C 1702   4.880   4.629   7.142
  109VAL      O 1703   4.907   4.517   7.184
  110PRO      N 1704   4.789   4.645   7.045
  110PRO     CD 1705   4.737   4.772   6.991
  110PRO    HD1 1706   4.808   4.819   6.923
  110PRO    HD2 1707   4.718   4.844   7.071
  110PRO     CG 1708   4.611   4.731   6.922
  110PRO    HG1 1709   4.590   4.797   6.838
  110PRO    HG2 1710   4.526   4.736   6.989
  110PRO     CB 1711   4.633   4.593   6.877
  110PRO    HB1 1712   4.683   4.589   6.780
  110PRO    HB2 1713   4.539   4.539   6.866
  110PRO     CA 1714   4.721   4.530   6.985
  110PRO     HA 1715   4.664   4.473   7.060
  110PRO      C 1716   4.818   4.429   6.925
  110PRO      O 1717   4.909   4.464   6.850
  111MET      N 1718   4.795   4.302   6.957
  111MET      H 1719   4.713   4.271   7.009
  111MET     CA 1720   4.887   4.195   6.920
  111MET     HA 1721   4.939   4.218   6.827
  111MET     CB 1722   4.985   4.178   7.036
  111MET    HB1 1723   5.024   4.276   7.063
  111MET    HB2 1724   4.931   4.141   7.122
  111MET     CG 1725   5.101   4.088   7.012
  111MET    HG1 1726   5.068   3.985   6.999
  111MET    HG2 1727   5.153   4.116   6.920
  111MET     SD 1728   5.209   4.105   7.156
  111MET     CE 1729   5.231   4.282   7.160
  111MET    HE1 1730   5.296   4.309   7.243
  111MET    HE2 1731   5.278   4.315   7.066
  111MET    HE3 1732   5.134   4.331   7.171
  111MET      C 1733   4.807   4.066   6.906
  111MET      O 1734   4.712   4.043   6.981
  112VAL      N 1735   4.849   3.982   6.811
  112VAL      H 1736   4.923   4.005   6.745
  112VAL     CA 1737   4.792   3.849   6.792
  112VAL     HA 1738   4.730   3.824   6.878
  112VAL     CB 1739   4.701   3.844   6.668
  112VAL     HB 1740   4.755   3.883   6.583
  112VAL    CG1 1741   4.662   3.701   6.633
  112VAL   HG11 1742   4.597   3.700   6.545
  112VAL   HG12 1743   4.752   3.643   6.612
  112VAL   HG13 1744   4.609   3.655   6.716
  112VAL    CG2 1745   4.578   3.930   6.690
  112VAL   HG21 1746   4.514   3.926   6.603
  112VAL   HG22 1747   4.523   3.894   6.777
  112VAL   HG23 1748   4.609   4.033   6.708
  112VAL      C 1749   4.907   3.751   6.777
  112VAL      O 1750   5.005   3.780   6.708
  113LEU      N 1751   4.897   3.637   6.847
  113LEU      H 1752   4.821   3.616   6.911
  113LEU     CA 1753   4.997   3.532   6.835
  113LEU     HA 1754   5.093   3.578   6.812
  113LEU     CB 1755   5.007   3.454   6.965
  113LEU    HB1 1756   5.030   3.524   7.046
  113LEU    HB2 1757   4.910   3.411   6.987
  113LEU     CG 1758   5.111   3.342   6.966
  113LEU     HG 1759   5.097   3.278   6.880
  113LEU    CD1 1760   5.251   3.403   6.959
  113LEU   HD11 1761   5.326   3.324   6.961
  113LEU   HD12 1762   5.261   3.461   6.867
  113LEU   HD13 1763   5.267   3.469   7.045
  113LEU    CD2 1764   5.095   3.254   7.093
  113LEU   HD21 1765   5.171   3.176   7.093
  113LEU   HD22 1766   5.108   3.316   7.182
  113LEU   HD23 1767   4.996   3.210   7.095
  113LEU      C 1768   4.959   3.436   6.723
  113LEU      O 1769   4.847   3.386   6.718
  114VAL      N 1770   5.053   3.411   6.631
  114VAL      H 1771   5.148   3.449   6.636
  114VAL     CA 1772   5.028   3.327   6.516
  114VAL     HA 1773   4.926   3.289   6.520
  114VAL     CB 1774   5.042   3.406   6.384
  114VAL     HB 1775   5.141   3.450   6.380
  114VAL    CG1 1776   5.026   3.313   6.266
  114VAL   HG11 1777   5.037   3.370   6.174
  114VAL   HG12 1778   5.104   3.236   6.271
  114VAL   HG13 1779   4.928   3.266   6.270
  114VAL    CG2 1780   4.940   3.517   6.380
  114VAL   HG21 1781   4.951   3.572   6.286
  114VAL   HG22 1782   4.840   3.475   6.385
  114VAL   HG23 1783   4.956   3.585   6.464
  114VAL      C 1784   5.127   3.212   6.518
  114VAL      O 1785   5.248   3.234   6.521
  115GLY      N 1786   5.075   3.089   6.518
  115GLY      H 1787   4.976   3.068   6.527
  115GLY     CA 1788   5.160   2.971   6.504
  115GLY    HA1 1789   5.264   2.998   6.524
  115GLY    HA2 1790   5.131   2.895   6.576
  115GLY      C 1791   5.149   2.915   6.363
  115GLY      O 1792   5.046   2.858   6.328
  116ASN      N 1793   5.252   2.935   6.281
  116ASN      H 1794   5.342   2.973   6.312
  116ASN     CA 1795   5.247   2.904   6.140
  116ASN     HA 1796   5.142   2.894   6.111
  116ASN     CB 1797   5.312   3.018   6.060
  116ASN    HB1 1798   5.271   3.113   6.094
  116ASN    HB2 1799   5.419   3.020   6.083
  116ASN     CG 1800   5.292   3.004   5.911
  116ASN    OD1 1801   5.182   2.978   5.864
  116ASN    ND2 1802   5.401   3.022   5.836
  116ASN   HD21 1803   5.393   3.014   5.734
  116ASN   HD22 1804   5.491   3.043   5.879
  116ASN      C 1805   5.315   2.771   6.108
  116ASN      O 1806   5.393   2.717   6.187
  117LYS      N 1807   5.286   2.720   5.988
  117LYS      H 1808   5.221   2.767   5.925
  117LYS     CA 1809   5.339   2.597   5.930
  117LYS     HA 1810   5.319   2.604   5.823
  117LYS     CB 1811   5.493   2.582   5.942
  117LYS    HB1 1812   5.517   2.560   6.046
  117LYS    HB2 1813   5.524   2.497   5.883
  117LYS     CG 1814   5.574   2.705   5.898
  117LYS    HG1 1815   5.525   2.752   5.812
  117LYS    HG2 1816   5.575   2.779   5.978
  117LYS     CD 1817   5.718   2.668   5.862
  117LYS    HD1 1818   5.766   2.621   5.948
  117LYS    HD2 1819   5.717   2.595   5.782
  117LYS     CE 1820   5.795   2.792   5.820
  117LYS    HE1 1821   5.749   2.837   5.733
  117LYS    HE2 1822   5.792   2.866   5.900
  117LYS     NZ 1823   5.936   2.756   5.789
  117LYS    HZ1 1824   5.997   2.840   5.805
  117LYS    HZ2 1825   5.967   2.680   5.853
  117LYS    HZ3 1826   5.944   2.725   5.691
  117LYS      C 1827   5.267   2.473   5.982
  117LYS      O 1828   5.324   2.364   5.988
  118CYS      N 1829   5.139   2.489   6.017
  118CYS      H 1830   5.085   2.575   6.005
  118CYS     CA 1831   5.064   2.378   6.077
  118CYS     HA 1832   5.129   2.339   6.155
  118CYS     CB 1833   4.934   2.426   6.141
  118CYS    HB1 1834   4.877   2.482   6.067
  118CYS    HB2 1835   4.873   2.340   6.170
  118CYS     SG 1836   4.961   2.530   6.285
  118CYS     HG 1837   4.992   2.650   6.247
  118CYS      C 1838   5.039   2.261   5.983
  118CYS      O 1839   4.996   2.155   6.030
  119ASP      N 1840   5.065   2.278   5.853
  119ASP      H 1841   5.093   2.366   5.812
  119ASP     CA 1842   5.058   2.168   5.758
  119ASP     HA 1843   4.965   2.113   5.780
  119ASP     CB 1844   5.057   2.225   5.616
  119ASP    HB1 1845   5.050   2.143   5.545
  119ASP    HB2 1846   4.969   2.287   5.602
  119ASP     CG 1847   5.181   2.306   5.587
  119ASP    OD1 1848   5.189   2.421   5.637
  119ASP    OD2 1849   5.273   2.252   5.521
  119ASP      C 1850   5.174   2.070   5.769
  119ASP      O 1851   5.168   1.963   5.710
  120LEU      N 1852   5.280   2.105   5.841
  120LEU      H 1853   5.286   2.192   5.896
  120LEU     CA 1854   5.398   2.022   5.846
  120LEU     HA 1855   5.422   1.992   5.743
  120LEU     CB 1856   5.515   2.098   5.908
  120LEU    HB1 1857   5.479   2.147   5.998
  120LEU    HB2 1858   5.592   2.025   5.938
  120LEU     CG 1859   5.583   2.204   5.820
  120LEU     HG 1860   5.508   2.277   5.788
  120LEU    CD1 1861   5.689   2.274   5.904
  120LEU   HD11 1862   5.738   2.350   5.843
  120LEU   HD12 1863   5.642   2.322   5.990
  120LEU   HD13 1864   5.763   2.201   5.938
  120LEU    CD2 1865   5.642   2.144   5.696
  120LEU   HD21 1866   5.690   2.222   5.637
  120LEU   HD22 1867   5.717   2.069   5.723
  120LEU   HD23 1868   5.563   2.097   5.637
  120LEU      C 1869   5.374   1.895   5.929
  120LEU      O 1870   5.292   1.893   6.021
  121PRO      N 1871   5.445   1.787   5.898
  121PRO     CD 1872   5.537   1.771   5.783
  121PRO    HD1 1873   5.610   1.852   5.779
  121PRO    HD2 1874   5.483   1.771   5.689
  121PRO     CG 1875   5.603   1.638   5.811
  121PRO    HG1 1876   5.699   1.652   5.859
  121PRO    HG2 1877   5.621   1.584   5.718
  121PRO     CB 1878   5.509   1.562   5.899
  121PRO    HB1 1879   5.562   1.488   5.959
  121PRO    HB2 1880   5.433   1.509   5.841
  121PRO     CA 1881   5.446   1.671   5.987
  121PRO     HA 1882   5.348   1.644   6.026
  121PRO      C 1883   5.534   1.699   6.108
  121PRO      O 1884   5.614   1.792   6.110
  122SER      N 1885   5.517   1.617   6.210
  122SER      H 1886   5.438   1.552   6.218
  122SER     CA 1887   5.611   1.612   6.322
  122SER     HA 1888   5.571   1.539   6.394
  122SER     CB 1889   5.749   1.565   6.277
  122SER    HB1 1890   5.790   1.636   6.204
  122SER    HB2 1891   5.817   1.563   6.362
  122SER     OG 1892   5.740   1.436   6.219
  122SER     HG 1893   5.829   1.407   6.189
  122SER      C 1894   5.620   1.746   6.395
  122SER      O 1895   5.727   1.788   6.440
  123ARG      N 1896   5.506   1.813   6.409
  123ARG      H 1897   5.416   1.783   6.370
  123ARG     CA 1898   5.500   1.938   6.483
  123ARG     HA 1899   5.562   2.012   6.432
  123ARG     CB 1900   5.355   1.983   6.488
  123ARG    HB1 1901   5.322   2.009   6.388
  123ARG    HB2 1902   5.294   1.900   6.523
  123ARG     CG 1903   5.330   2.101   6.580
  123ARG    HG1 1904   5.345   2.071   6.684
  123ARG    HG2 1905   5.404   2.180   6.559
  123ARG     CD 1906   5.191   2.154   6.562
  123ARG    HD1 1907   5.180   2.196   6.462
  123ARG    HD2 1908   5.119   2.074   6.570
  123ARG     NE 1909   5.162   2.257   6.661
  123ARG     HE 1910   5.233   2.275   6.732
  123ARG     CZ 1911   5.049   2.327   6.668
  123ARG    NH1 1912   4.951   2.305   6.579
  123ARG   HH11 1913   4.963   2.235   6.506
  123ARG   HH12 1914   4.865   2.359   6.585
  123ARG    NH2 1915   5.035   2.417   6.763
  123ARG   HH21 1916   5.109   2.434   6.830
  123ARG   HH22 1917   4.948   2.472   6.769
  123ARG      C 1918   5.557   1.921   6.623
  123ARG      O 1919   5.531   1.820   6.690
  124THR      N 1920   5.632   2.021   6.669
  124THR      H 1921   5.647   2.108   6.619
  124THR     CA 1922   5.702   2.014   6.797
  124THR     HA 1923   5.673   1.917   6.839
  124THR     CB 1924   5.854   2.021   6.775
  124THR     HB 1925   5.903   2.033   6.872
  124THR    CG2 1926   5.907   1.893   6.710
  124THR   HG21 1927   6.014   1.901   6.697
  124THR   HG22 1928   5.884   1.807   6.774
  124THR   HG23 1929   5.858   1.879   6.614
  124THR    OG1 1930   5.882   2.130   6.688
  124THR    HG1 1931   5.979   2.136   6.673
  124THR      C 1932   5.661   2.119   6.899
  124THR      O 1933   5.691   2.100   7.018
  125VAL      N 1934   5.592   2.225   6.860
  125VAL      H 1935   5.575   2.248   6.762
  125VAL     CA 1936   5.533   2.320   6.953
  125VAL     HA 1937   5.580   2.312   7.052
  125VAL     CB 1938   5.556   2.465   6.909
  125VAL     HB 1939   5.504   2.482   6.814
  125VAL    CG1 1940   5.498   2.560   7.015
  125VAL   HG11 1941   5.514   2.663   6.983
  125VAL   HG12 1942   5.392   2.542   7.026
  125VAL   HG13 1943   5.549   2.543   7.110
  125VAL    CG2 1944   5.703   2.491   6.886
  125VAL   HG21 1945   5.717   2.594   6.855
  125VAL   HG22 1946   5.758   2.474   6.979
  125VAL   HG23 1947   5.740   2.424   6.809
  125VAL      C 1948   5.384   2.288   6.961
  125VAL      O 1949   5.311   2.312   6.866
  126ASP      N 1950   5.339   2.237   7.075
  126ASP      H 1951   5.393   2.231   7.162
  126ASP     CA 1952   5.203   2.185   7.083
  126ASP     HA 1953   5.177   2.145   6.985
  126ASP     CB 1954   5.194   2.068   7.181
  126ASP    HB1 1955   5.121   1.996   7.145
  126ASP    HB2 1956   5.291   2.017   7.184
  126ASP     CG 1957   5.157   2.111   7.323
  126ASP    OD1 1958   5.202   2.217   7.368
  126ASP    OD2 1959   5.082   2.035   7.388
  126ASP      C 1960   5.103   2.296   7.112
  126ASP      O 1961   5.137   2.408   7.149
  127THR      N 1962   4.975   2.261   7.094
  127THR      H 1963   4.945   2.167   7.068
  127THR     CA 1964   4.866   2.358   7.108
  127THR     HA 1965   4.885   2.441   7.041
  127THR     CB 1966   4.734   2.291   7.070
  127THR     HB 1967   4.721   2.202   7.132
  127THR    CG2 1968   4.618   2.387   7.096
  127THR   HG21 1969   4.524   2.338   7.068
  127THR   HG22 1970   4.616   2.413   7.201
  127THR   HG23 1971   4.632   2.476   7.035
  127THR    OG1 1972   4.737   2.254   6.931
  127THR    HG1 1973   4.651   2.211   6.908
  127THR      C 1974   4.861   2.415   7.249
  127THR      O 1975   4.836   2.535   7.267
  128LYS      N 1976   4.885   2.330   7.349
  128LYS      H 1977   4.909   2.232   7.339
  128LYS     CA 1978   4.879   2.376   7.488
  128LYS     HA 1979   4.783   2.426   7.504
  128LYS     CB 1980   4.890   2.257   7.584
  128LYS    HB1 1981   4.826   2.177   7.548
  128LYS    HB2 1982   4.993   2.220   7.582
  128LYS     CG 1983   4.851   2.289   7.728
  128LYS    HG1 1984   4.938   2.276   7.792
  128LYS    HG2 1985   4.821   2.394   7.735
  128LYS     CD 1986   4.738   2.200   7.775
  128LYS    HD1 1987   4.651   2.213   7.710
  128LYS    HD2 1988   4.767   2.096   7.769
  128LYS     CE 1989   4.698   2.233   7.918
  128LYS    HE1 1990   4.601   2.190   7.940
  128LYS    HE2 1991   4.769   2.188   7.988
  128LYS     NZ 1992   4.692   2.381   7.943
  128LYS    HZ1 1993   4.642   2.399   8.032
  128LYS    HZ2 1994   4.789   2.419   7.949
  128LYS    HZ3 1995   4.640   2.427   7.865
  128LYS      C 1996   4.987   2.481   7.519
  128LYS      O 1997   4.959   2.583   7.583
  129GLN      N 1998   5.110   2.457   7.473
  129GLN      H 1999   5.138   2.371   7.427
  129GLN     CA 2000   5.217   2.557   7.487
  129GLN     HA 2001   5.238   2.569   7.594
  129GLN     CB 2002   5.341   2.507   7.413
  129GLN    HB1 2003   5.308   2.467   7.316
  129GLN    HB2 2004   5.404   2.594   7.392
  129GLN     CG 2005   5.425   2.402   7.482
  129GLN    HG1 2006   5.464   2.442   7.576
  129GLN    HG2 2007   5.364   2.315   7.506
  129GLN     CD 2008   5.542   2.359   7.393
  129GLN    OE1 2009   5.525   2.276   7.304
  129GLN    NE2 2010   5.658   2.416   7.418
  129GLN   HE21 2011   5.667   2.484   7.493
  129GLN   HE22 2012   5.739   2.392   7.361
  129GLN      C 2013   5.174   2.690   7.427
  129GLN      O 2014   5.191   2.795   7.488
  130ALA      N 2015   5.123   2.683   7.304
  130ALA      H 2016   5.101   2.597   7.255
  130ALA     CA 2017   5.091   2.806   7.230
  130ALA     HA 2018   5.179   2.871   7.232
  130ALA     CB 2019   5.058   2.771   7.086
  130ALA    HB1 2020   5.035   2.861   7.031
  130ALA    HB2 2021   5.143   2.721   7.040
  130ALA    HB3 2022   4.972   2.704   7.084
  130ALA      C 2023   4.977   2.881   7.296
  130ALA      O 2024   4.983   3.004   7.312
  131GLN      N 2025   4.871   2.809   7.333
  131GLN      H 2026   4.861   2.709   7.321
  131GLN     CA 2027   4.758   2.877   7.396
  131GLN     HA 2028   4.730   2.962   7.335
  131GLN     CB 2029   4.638   2.782   7.404
  131GLN    HB1 2030   4.670   2.687   7.449
  131GLN    HB2 2031   4.563   2.825   7.472
  131GLN     CG 2032   4.574   2.755   7.270
  131GLN    HG1 2033   4.548   2.851   7.223
  131GLN    HG2 2034   4.648   2.708   7.204
  131GLN     CD 2035   4.452   2.669   7.278
  131GLN    OE1 2036   4.442   2.583   7.366
  131GLN    NE2 2037   4.358   2.689   7.187
  131GLN   HE21 2038   4.371   2.761   7.115
  131GLN   HE22 2039   4.273   2.632   7.187
  131GLN      C 2040   4.796   2.933   7.533
  131GLN      O 2041   4.746   3.040   7.570
  132ASP      N 2042   4.883   2.865   7.608
  132ASP      H 2043   4.923   2.775   7.582
  132ASP     CA 2044   4.927   2.920   7.735
  132ASP     HA 2045   4.839   2.944   7.795
  132ASP     CB 2046   5.010   2.815   7.812
  132ASP    HB1 2047   5.065   2.754   7.740
  132ASP    HB2 2048   5.082   2.866   7.874
  132ASP     CG 2049   4.923   2.725   7.899
  132ASP    OD1 2050   4.800   2.720   7.878
  132ASP    OD2 2051   4.979   2.657   7.988
  132ASP      C 2052   5.007   3.048   7.716
  132ASP      O 2053   4.992   3.142   7.794
  133LEU      N 2054   5.092   3.054   7.613
  133LEU      H 2055   5.109   2.978   7.547
  133LEU     CA 2056   5.167   3.176   7.588
  133LEU     HA 2057   5.220   3.203   7.679
  133LEU     CB 2058   5.273   3.152   7.479
  133LEU    HB1 2059   5.338   3.071   7.510
  133LEU    HB2 2060   5.222   3.119   7.388
  133LEU     CG 2061   5.358   3.275   7.447
  133LEU     HG 2062   5.290   3.358   7.422
  133LEU    CD1 2063   5.440   3.317   7.568
  133LEU   HD11 2064   5.500   3.404   7.544
  133LEU   HD12 2065   5.373   3.340   7.651
  133LEU   HD13 2066   5.506   3.234   7.598
  133LEU    CD2 2067   5.446   3.252   7.325
  133LEU   HD21 2068   5.505   3.342   7.305
  133LEU   HD22 2069   5.513   3.168   7.344
  133LEU   HD23 2070   5.383   3.230   7.238
  133LEU      C 2071   5.076   3.292   7.551
  133LEU      O 2072   5.090   3.404   7.604
  134ALA      N 2073   4.982   3.269   7.460
  134ALA      H 2074   4.970   3.181   7.409
  134ALA     CA 2075   4.885   3.373   7.424
  134ALA     HA 2076   4.941   3.459   7.386
  134ALA     CB 2077   4.791   3.321   7.316
  134ALA    HB1 2078   4.719   3.400   7.290
  134ALA    HB2 2079   4.848   3.294   7.227
  134ALA    HB3 2080   4.737   3.234   7.352
  134ALA      C 2081   4.807   3.418   7.546
  134ALA      O 2082   4.787   3.538   7.567
  135ARG      N 2083   4.764   3.322   7.629
  135ARG      H 2084   4.779   3.222   7.613
  135ARG     CA 2085   4.691   3.355   7.750
  135ARG     HA 2086   4.601   3.411   7.723
  135ARG     CB 2087   4.651   3.226   7.821
  135ARG    HB1 2088   4.594   3.164   7.752
  135ARG    HB2 2089   4.742   3.171   7.845
  135ARG     CG 2090   4.571   3.246   7.947
  135ARG    HG1 2091   4.549   3.149   7.992
  135ARG    HG2 2092   4.629   3.301   8.021
  135ARG     CD 2093   4.442   3.319   7.917
  135ARG    HD1 2094   4.464   3.425   7.901
  135ARG    HD2 2095   4.399   3.281   7.825
  135ARG     NE 2096   4.347   3.305   8.027
  135ARG     HE 2097   4.372   3.246   8.106
  135ARG     CZ 2098   4.229   3.366   8.030
  135ARG    NH1 2099   4.192   3.444   7.931
  135ARG   HH11 2100   4.254   3.459   7.850
  135ARG   HH12 2101   4.100   3.490   7.933
  135ARG    NH2 2102   4.148   3.347   8.133
  135ARG   HH21 2103   4.176   3.286   8.210
  135ARG   HH22 2104   4.056   3.393   8.135
  135ARG      C 2105   4.776   3.443   7.841
  135ARG      O 2106   4.725   3.538   7.900
  136SER      N 2107   4.906   3.413   7.850
  136SER      H 2108   4.953   3.341   7.796
  136SER     CA 2109   4.992   3.487   7.941
  136SER     HA 2110   4.947   3.480   8.041
  136SER     CB 2111   5.132   3.423   7.946
  136SER    HB1 2112   5.182   3.452   8.038
  136SER    HB2 2113   5.122   3.315   7.947
  136SER     OG 2114   5.212   3.463   7.835
  136SER     HG 2115   5.174   3.424   7.753
  136SER      C 2116   5.001   3.634   7.908
  136SER      O 2117   5.030   3.716   7.996
  137TYR      N 2118   4.975   3.670   7.782
  137TYR      H 2119   4.956   3.604   7.707
  137TYR     CA 2120   4.975   3.809   7.738
  137TYR     HA 2121   5.021   3.867   7.818
  137TYR     CB 2122   5.053   3.822   7.607
  137TYR    HB1 2123   5.004   3.762   7.531
  137TYR    HB2 2124   5.050   3.925   7.574
  137TYR     CG 2125   5.198   3.780   7.617
  137TYR    CD1 2126   5.276   3.813   7.727
  137TYR    HD1 2127   5.232   3.868   7.809
  137TYR    CE1 2128   5.410   3.773   7.734
  137TYR    HE1 2129   5.470   3.799   7.820
  137TYR     CZ 2130   5.465   3.701   7.628
  137TYR     OH 2131   5.597   3.661   7.633
  137TYR     HH 2132   5.649   3.725   7.685
  137TYR    CE2 2133   5.389   3.668   7.520
  137TYR    HE2 2134   5.432   3.611   7.440
  137TYR    CD2 2135   5.257   3.707   7.514
  137TYR    HD2 2136   5.198   3.680   7.427
  137TYR      C 2137   4.834   3.864   7.716
  137TYR      O 2138   4.820   3.981   7.677
  138GLY      N 2139   4.731   3.783   7.736
  138GLY      H 2140   4.739   3.689   7.772
  138GLY     CA 2141   4.595   3.826   7.711
  138GLY    HA1 2142   4.526   3.749   7.747
  138GLY    HA2 2143   4.574   3.916   7.769
  138GLY      C 2144   4.566   3.853   7.565
  138GLY      O 2145   4.494   3.949   7.533
  139ILE      N 2146   4.619   3.771   7.474
  139ILE      H 2147   4.673   3.688   7.497
  139ILE     CA 2148   4.602   3.795   7.330
  139ILE     HA 2149   4.531   3.877   7.316
  139ILE     CB 2150   4.735   3.841   7.265
  139ILE     HB 2151   4.714   3.864   7.160
  139ILE    CG2 2152   4.788   3.969   7.328
  139ILE   HG21 2153   4.881   3.998   7.279
  139ILE   HG22 2154   4.714   4.048   7.316
  139ILE   HG23 2155   4.806   3.951   7.435
  139ILE    CG1 2156   4.839   3.729   7.267
  139ILE   HG11 2157   4.852   3.695   7.370
  139ILE   HG12 2158   4.800   3.644   7.211
  139ILE     CD 2159   4.973   3.773   7.210
  139ILE    HD1 2160   5.044   3.690   7.214
  139ILE    HD2 2161   4.961   3.804   7.106
  139ILE    HD3 2162   5.012   3.857   7.268
  139ILE      C 2163   4.547   3.671   7.265
  139ILE      O 2164   4.562   3.558   7.317
  140PRO      N 2165   4.486   3.685   7.146
  140PRO     CD 2166   4.444   3.811   7.083
  140PRO    HD1 2167   4.525   3.857   7.026
  140PRO    HD2 2168   4.412   3.885   7.155
  140PRO     CG 2169   4.331   3.769   6.993
  140PRO    HG1 2170   4.328   3.830   6.903
  140PRO    HG2 2171   4.236   3.782   7.043
  140PRO     CB 2172   4.354   3.626   6.959
  140PRO    HB1 2173   4.405   3.616   6.863
  140PRO    HB2 2174   4.259   3.572   6.950
  140PRO     CA 2175   4.439   3.566   7.073
  140PRO     HA 2176   4.384   3.498   7.136
  140PRO      C 2177   4.555   3.486   7.015
  140PRO      O 2178   4.662   3.539   6.987
  141PHE      N 2179   4.530   3.356   6.996
  141PHE      H 2180   4.446   3.311   7.030
  141PHE     CA 2181   4.621   3.266   6.927
  141PHE     HA 2182   4.710   3.323   6.898
  141PHE     CB 2183   4.666   3.150   7.016
  141PHE    HB1 2184   4.731   3.189   7.094
  141PHE    HB2 2185   4.579   3.107   7.066
  141PHE     CG 2186   4.738   3.041   6.941
  141PHE    CD1 2187   4.854   3.068   6.871
  141PHE    HD1 2188   4.894   3.169   6.870
  141PHE    CE1 2189   4.921   2.969   6.802
  141PHE    HE1 2190   5.011   2.992   6.747
  141PHE     CZ 2191   4.872   2.839   6.803
  141PHE     HZ 2192   4.922   2.761   6.748
  141PHE    CE2 2193   4.757   2.810   6.875
  141PHE    HE2 2194   4.719   2.709   6.878
  141PHE    CD2 2195   4.690   2.911   6.943
  141PHE    HD2 2196   4.601   2.887   6.998
  141PHE      C 2197   4.550   3.209   6.804
  141PHE      O 2198   4.438   3.158   6.816
  142ILE      N 2199   4.614   3.222   6.688
  142ILE      H 2200   4.704   3.268   6.678
  142ILE     CA 2201   4.560   3.170   6.563
  142ILE     HA 2202   4.466   3.117   6.583
  142ILE     CB 2203   4.529   3.284   6.464
  142ILE     HB 2204   4.622   3.334   6.439
  142ILE    CG2 2205   4.469   3.229   6.335
  142ILE   HG21 2206   4.447   3.310   6.266
  142ILE   HG22 2207   4.539   3.160   6.288
  142ILE   HG23 2208   4.376   3.175   6.358
  142ILE    CG1 2209   4.436   3.388   6.527
  142ILE   HG11 2210   4.480   3.423   6.620
  142ILE   HG12 2211   4.429   3.474   6.461
  142ILE     CD 2212   4.297   3.337   6.555
  142ILE    HD1 2213   4.237   3.417   6.600
  142ILE    HD2 2214   4.250   3.305   6.462
  142ILE    HD3 2215   4.302   3.254   6.624
  142ILE      C 2216   4.663   3.075   6.502
  142ILE      O 2217   4.778   3.113   6.484
  143GLU      N 2218   4.619   2.952   6.473
  143GLU      H 2219   4.528   2.916   6.500
  143GLU     CA 2220   4.701   2.858   6.397
  143GLU     HA 2221   4.805   2.871   6.428
  143GLU     CB 2222   4.654   2.716   6.421
  143GLU    HB1 2223   4.548   2.709   6.395
  143GLU    HB2 2224   4.707   2.649   6.353
  143GLU     CG 2225   4.670   2.663   6.560
  143GLU    HG1 2226   4.776   2.669   6.589
  143GLU    HG2 2227   4.615   2.726   6.630
  143GLU     CD 2228   4.624   2.520   6.571
  143GLU    OE1 2229   4.688   2.441   6.643
  143GLU    OE2 2230   4.524   2.486   6.504
  143GLU      C 2231   4.688   2.886   6.248
  143GLU      O 2232   4.577   2.907   6.197
  144THR      N 2233   4.800   2.884   6.176
  144THR      H 2234   4.892   2.864   6.214
  144THR     CA 2235   4.796   2.912   6.034
  144THR     HA 2236   4.691   2.902   6.006
  144THR     CB 2237   4.845   3.053   5.999
  144THR     HB 2238   4.835   3.067   5.892
  144THR    CG2 2239   4.760   3.160   6.069
  144THR   HG21 2240   4.797   3.260   6.043
  144THR   HG22 2241   4.656   3.151   6.038
  144THR   HG23 2242   4.766   3.147   6.177
  144THR    OG1 2243   4.982   3.069   6.037
  144THR    HG1 2244   5.040   3.034   5.966
  144THR      C 2245   4.883   2.814   5.955
  144THR      O 2246   4.977   2.752   6.007
  145SER      N 2247   4.852   2.806   5.826
  145SER      H 2248   4.763   2.838   5.787
  145SER     CA 2249   4.943   2.748   5.727
  145SER     HA 2250   5.042   2.739   5.770
  145SER     CB 2251   4.900   2.609   5.684
  145SER    HB1 2252   4.915   2.538   5.766
  145SER    HB2 2253   4.793   2.608   5.662
  145SER     OG 2254   4.973   2.568   5.570
  145SER     HG 2255   5.058   2.527   5.599
  145SER      C 2256   4.939   2.841   5.608
  145SER      O 2257   4.835   2.854   5.542
  146ALA      N 2258   5.052   2.906   5.579
  146ALA      H 2259   5.136   2.906   5.637
  146ALA     CA 2260   5.060   2.982   5.456
  146ALA     HA 2261   4.974   3.052   5.454
  146ALA     CB 2262   5.188   3.063   5.451
  146ALA    HB1 2263   5.192   3.121   5.359
  146ALA    HB2 2264   5.192   3.131   5.536
  146ALA    HB3 2265   5.273   2.995   5.456
  146ALA      C 2266   5.050   2.893   5.334
  146ALA      O 2267   5.015   2.940   5.226
  147LYS      N 2268   5.081   2.764   5.349
  147LYS      H 2269   5.110   2.722   5.437
  147LYS     CA 2270   5.077   2.674   5.235
  147LYS     HA 2271   5.123   2.723   5.149
  147LYS     CB 2272   5.158   2.548   5.266
  147LYS    HB1 2273   5.257   2.576   5.301
  147LYS    HB2 2274   5.109   2.493   5.347
  147LYS     CG 2275   5.173   2.456   5.146
  147LYS    HG1 2276   5.076   2.417   5.116
  147LYS    HG2 2277   5.212   2.512   5.061
  147LYS     CD 2278   5.265   2.340   5.179
  147LYS    HD1 2279   5.357   2.378   5.223
  147LYS    HD2 2280   5.217   2.276   5.253
  147LYS     CE 2281   5.298   2.259   5.055
  147LYS    HE1 2282   5.209   2.207   5.019
  147LYS    HE2 2283   5.329   2.326   4.974
  147LYS     NZ 2284   5.406   2.161   5.083
  147LYS    HZ1 2285   5.428   2.107   4.997
  147LYS    HZ2 2286   5.491   2.212   5.114
  147LYS    HZ3 2287   5.375   2.096   5.158
  147LYS      C 2288   4.933   2.640   5.195
  147LYS      O 2289   4.897   2.649   5.078
  148THR      N 2290   4.850   2.604   5.293
  148THR      H 2291   4.876   2.596   5.390
  148THR     CA 2292   4.710   2.570   5.264
  148THR     HA 2293   4.711   2.532   5.161
  148THR     CB 2294   4.660   2.465   5.363
  148THR     HB 2295   4.562   2.431   5.328
  148THR    CG2 2296   4.753   2.343   5.370
  148THR   HG21 2297   4.713   2.270   5.441
  148THR   HG22 2298   4.760   2.297   5.271
  148THR   HG23 2299   4.853   2.375   5.402
  148THR    OG1 2300   4.649   2.525   5.492
  148THR    HG1 2301   4.617   2.458   5.556
  148THR      C 2302   4.617   2.689   5.273
  148THR      O 2303   4.500   2.676   5.234
  149ARG      N 2304   4.664   2.802   5.326
  149ARG      H 2305   4.761   2.811   5.354
  149ARG     CA 2306   4.587   2.924   5.350
  149ARG     HA 2307   4.662   3.001   5.366
  149ARG     CB 2308   4.503   2.972   5.230
  149ARG    HB1 2309   4.551   2.941   5.138
  149ARG    HB2 2310   4.405   2.925   5.233
  149ARG     CG 2311   4.485   3.123   5.229
  149ARG    HG1 2312   4.416   3.151   5.308
  149ARG    HG2 2313   4.581   3.169   5.252
  149ARG     CD 2314   4.434   3.178   5.096
  149ARG    HD1 2315   4.491   3.138   5.013
  149ARG    HD2 2316   4.330   3.149   5.080
  149ARG     NE 2317   4.445   3.324   5.101
  149ARG     HE 2318   4.527   3.366   5.060
  149ARG     CZ 2319   4.354   3.403   5.157
  149ARG    NH1 2320   4.244   3.351   5.210
  149ARG   HH11 2321   4.228   3.251   5.207
  149ARG   HH12 2322   4.174   3.413   5.253
  149ARG    NH2 2323   4.375   3.534   5.161
  149ARG   HH21 2324   4.460   3.573   5.121
  149ARG   HH22 2325   4.305   3.595   5.204
  149ARG      C 2326   4.503   2.915   5.478
  149ARG      O 2327   4.439   3.014   5.515
  150GLN      N 2328   4.504   2.802   5.547
  150GLN      H 2329   4.558   2.719   5.521
  150GLN     CA 2330   4.426   2.787   5.672
  150GLN     HA 2331   4.321   2.794   5.646
  150GLN     CB 2332   4.451   2.651   5.742
  150GLN    HB1 2333   4.387   2.576   5.694
  150GLN    HB2 2334   4.554   2.621   5.724
  150GLN     CG 2335   4.424   2.651   5.894
  150GLN    HG1 2336   4.444   2.752   5.929
  150GLN    HG2 2337   4.318   2.634   5.906
  150GLN     CD 2338   4.494   2.557   5.990
  150GLN    OE1 2339   4.591   2.487   5.962
  150GLN    NE2 2340   4.441   2.551   6.111
  150GLN   HE21 2341   4.360   2.610   6.134
  150GLN   HE22 2342   4.479   2.489   6.182
  150GLN      C 2343   4.468   2.896   5.771
  150GLN      O 2344   4.584   2.914   5.794
  151GLY      N 2345   4.370   2.971   5.822
  151GLY      H 2346   4.273   2.964   5.791
  151GLY     CA 2347   4.392   3.068   5.925
  151GLY    HA1 2348   4.298   3.084   5.978
  151GLY    HA2 2349   4.461   3.025   5.998
  151GLY      C 2350   4.446   3.202   5.881
  151GLY      O 2351   4.456   3.293   5.965
  152VAL      N 2352   4.482   3.218   5.754
  152VAL      H 2353   4.467   3.151   5.680
  152VAL     CA 2354   4.550   3.341   5.711
  152VAL     HA 2355   4.636   3.356   5.774
  152VAL     CB 2356   4.598   3.329   5.566
  152VAL     HB 2357   4.516   3.298   5.501
  152VAL    CG1 2358   4.650   3.465   5.518
  152VAL   HG11 2359   4.684   3.456   5.415
  152VAL   HG12 2360   4.569   3.538   5.523
  152VAL   HG13 2361   4.732   3.497   5.581
  152VAL    CG2 2362   4.707   3.224   5.558
  152VAL   HG21 2363   4.741   3.215   5.454
  152VAL   HG22 2364   4.790   3.253   5.622
  152VAL   HG23 2365   4.667   3.128   5.591
  152VAL      C 2366   4.459   3.462   5.730
  152VAL      O 2367   4.497   3.561   5.793
  153ASP      N 2368   4.337   3.457   5.675
  153ASP      H 2369   4.302   3.378   5.620
  153ASP     CA 2370   4.245   3.568   5.691
  153ASP     HA 2371   4.293   3.658   5.652
  153ASP     CB 2372   4.117   3.544   5.612
  153ASP    HB1 2373   4.079   3.444   5.637
  153ASP    HB2 2374   4.041   3.614   5.644
  153ASP     CG 2375   4.136   3.553   5.462
  153ASP    OD1 2376   4.230   3.622   5.417
  153ASP    OD2 2377   4.056   3.491   5.390
  153ASP      C 2378   4.212   3.588   5.838
  153ASP      O 2379   4.208   3.702   5.887
  154ASP      N 2380   4.191   3.479   5.912
  154ASP      H 2381   4.196   3.383   5.877
  154ASP     CA 2382   4.158   3.492   6.053
  154ASP     HA 2383   4.066   3.551   6.061
  154ASP     CB 2384   4.134   3.354   6.114
  154ASP    HB1 2385   4.072   3.294   6.047
  154ASP    HB2 2386   4.229   3.302   6.125
  154ASP     CG 2387   4.066   3.361   6.250
  154ASP    OD1 2388   3.999   3.462   6.280
  154ASP    OD2 2389   4.079   3.263   6.325
  154ASP      C 2390   4.267   3.566   6.129
  154ASP      O 2391   4.237   3.651   6.214
  155ALA      N 2392   4.393   3.537   6.098
  155ALA      H 2393   4.422   3.470   6.027
  155ALA     CA 2394   4.503   3.603   6.170
  155ALA     HA 2395   4.489   3.586   6.276
  155ALA     CB 2396   4.637   3.545   6.126
  155ALA    HB1 2397   4.717   3.595   6.180
  155ALA    HB2 2398   4.639   3.439   6.149
  155ALA    HB3 2399   4.650   3.560   6.018
  155ALA      C 2400   4.500   3.755   6.148
  155ALA      O 2401   4.502   3.832   6.244
  156PHE      N 2402   4.495   3.798   6.022
  156PHE      H 2403   4.490   3.738   5.941
  156PHE     CA 2404   4.497   3.942   5.993
  156PHE     HA 2405   4.577   3.986   6.052
  156PHE     CB 2406   4.524   3.963   5.845
  156PHE    HB1 2407   4.460   3.897   5.786
  156PHE    HB2 2408   4.496   4.066   5.818
  156PHE     CG 2409   4.667   3.941   5.805
  156PHE    CD1 2410   4.762   4.041   5.823
  156PHE    HD1 2411   4.733   4.137   5.864
  156PHE    CE1 2412   4.894   4.019   5.786
  156PHE    HE1 2413   4.967   4.097   5.800
  156PHE     CZ 2414   4.932   3.898   5.734
  156PHE     HZ 2415   5.035   3.881   5.707
  156PHE    CE2 2416   4.839   3.797   5.716
  156PHE    HE2 2417   4.869   3.701   5.675
  156PHE    CD2 2418   4.708   3.819   5.753
  156PHE    HD2 2419   4.635   3.739   5.742
  156PHE      C 2420   4.367   4.009   6.036
  156PHE      O 2421   4.370   4.120   6.090
  157TYR      N 2422   4.252   3.944   6.011
  157TYR      H 2423   4.245   3.853   5.967
  157TYR     CA 2424   4.125   4.007   6.048
  157TYR     HA 2425   4.127   4.106   6.003
  157TYR     CB 2426   4.004   3.932   5.994
  157TYR    HB1 2427   4.010   3.829   6.029
  157TYR    HB2 2428   3.915   3.975   6.039
  157TYR     CG 2429   3.983   3.928   5.844
  157TYR    CD1 2430   4.084   3.960   5.754
  157TYR    HD1 2431   4.180   3.992   5.792
  157TYR    CE1 2432   4.062   3.952   5.617
  157TYR    HE1 2433   4.141   3.977   5.548
  157TYR     CZ 2434   3.939   3.912   5.570
  157TYR     OH 2435   3.916   3.903   5.435
  157TYR     HH 2436   3.823   3.872   5.420
  157TYR    CE2 2437   3.838   3.879   5.657
  157TYR    HE2 2438   3.742   3.849   5.619
  157TYR    CD2 2439   3.860   3.888   5.792
  157TYR    HD2 2440   3.780   3.862   5.860
  157TYR      C 2441   4.113   4.018   6.200
  157TYR      O 2442   4.059   4.117   6.250
  158THR      N 2443   4.162   3.918   6.274
  158THR      H 2444   4.202   3.832   6.236
  158THR     CA 2445   4.159   3.927   6.420
  158THR     HA 2446   4.056   3.944   6.451
  158THR     CB 2447   4.207   3.796   6.482
  158THR     HB 2448   4.308   3.775   6.445
  158THR    CG2 2449   4.212   3.805   6.635
  158THR   HG21 2450   4.247   3.711   6.677
  158THR   HG22 2451   4.280   3.885   6.664
  158THR   HG23 2452   4.113   3.828   6.673
  158THR    OG1 2453   4.117   3.691   6.445
  158THR    HG1 2454   4.130   3.666   6.352
  158THR      C 2455   4.244   4.044   6.467
  158THR      O 2456   4.205   4.114   6.560
  159LEU      N 2457   4.360   4.066   6.406
  159LEU      H 2458   4.399   4.008   6.332
  159LEU     CA 2459   4.441   4.181   6.446
  159LEU     HA 2460   4.459   4.174   6.553
  159LEU     CB 2461   4.577   4.177   6.375
  159LEU    HB1 2462   4.625   4.082   6.396
  159LEU    HB2 2463   4.559   4.180   6.267
  159LEU     CG 2464   4.670   4.292   6.413
  159LEU     HG 2465   4.622   4.385   6.385
  159LEU    CD1 2466   4.694   4.298   6.564
  159LEU   HD11 2467   4.761   4.381   6.587
  159LEU   HD12 2468   4.599   4.314   6.617
  159LEU   HD13 2469   4.739   4.205   6.599
  159LEU    CD2 2470   4.801   4.278   6.338
  159LEU   HD21 2471   4.868   4.360   6.367
  159LEU   HD22 2472   4.848   4.183   6.363
  159LEU   HD23 2473   4.782   4.282   6.230
  159LEU      C 2474   4.369   4.312   6.420
  159LEU      O 2475   4.373   4.403   6.504
  160VAL      N 2476   4.304   4.325   6.304
  160VAL      H 2477   4.304   4.255   6.230
  160VAL     CA 2478   4.223   4.444   6.278
  160VAL     HA 2479   4.289   4.532   6.280
  160VAL     CB 2480   4.161   4.438   6.136
  160VAL     HB 2481   4.110   4.341   6.127
  160VAL    CG1 2482   4.059   4.550   6.117
  160VAL   HG11 2483   4.016   4.543   6.016
  160VAL   HG12 2484   3.979   4.541   6.190
  160VAL   HG13 2485   4.107   4.647   6.129
  160VAL    CG2 2486   4.268   4.448   6.032
  160VAL   HG21 2487   4.223   4.443   5.933
  160VAL   HG22 2488   4.321   4.543   6.043
  160VAL   HG23 2489   4.338   4.366   6.044
  160VAL      C 2490   4.118   4.462   6.385
  160VAL      O 2491   4.095   4.574   6.434
  161ARG      N 2492   4.051   4.353   6.423
  161ARG      H 2493   4.064   4.260   6.384
  161ARG     CA 2494   3.950   4.364   6.529
  161ARG     HA 2495   3.879   4.442   6.500
  161ARG     CB 2496   3.873   4.232   6.541
  161ARG    HB1 2497   3.944   4.151   6.558
  161ARG    HB2 2498   3.808   4.236   6.628
  161ARG     CG 2499   3.790   4.201   6.417
  161ARG    HG1 2500   3.707   4.271   6.412
  161ARG    HG2 2501   3.851   4.217   6.328
  161ARG     CD 2502   3.737   4.058   6.417
  161ARG    HD1 2503   3.819   3.987   6.421
  161ARG    HD2 2504   3.675   4.041   6.504
  161ARG     NE 2505   3.659   4.035   6.294
  161ARG     HE 2506   3.590   4.105   6.270
  161ARG     CZ 2507   3.672   3.930   6.213
  161ARG    NH1 2508   3.758   3.832   6.243
  161ARG   HH11 2509   3.814   3.836   6.327
  161ARG   HH12 2510   3.766   3.752   6.179
  161ARG    NH2 2511   3.598   3.922   6.105
  161ARG   HH21 2512   3.530   3.996   6.083
  161ARG   HH22 2513   3.607   3.842   6.042
  161ARG      C 2514   4.012   4.405   6.661
  161ARG      O 2515   3.949   4.480   6.738
  162GLU      N 2516   4.134   4.359   6.690
  162GLU      H 2517   4.187   4.295   6.630
  162GLU     CA 2518   4.201   4.400   6.813
  162GLU     HA 2519   4.133   4.381   6.897
  162GLU     CB 2520   4.328   4.317   6.835
  162GLU    HB1 2521   4.383   4.312   6.739
  162GLU    HB2 2522   4.392   4.369   6.905
  162GLU     CG 2523   4.305   4.175   6.884
  162GLU    HG1 2524   4.240   4.123   6.815
  162GLU    HG2 2525   4.401   4.122   6.885
  162GLU     CD 2526   4.246   4.170   7.024
  162GLU    OE1 2527   4.125   4.139   7.035
  162GLU    OE2 2528   4.318   4.200   7.122
  162GLU      C 2529   4.235   4.548   6.812
  162GLU      O 2530   4.225   4.615   6.915
  163ILE      N 2531   4.277   4.599   6.696
  163ILE      H 2532   4.291   4.545   6.611
  163ILE     CA 2533   4.304   4.742   6.684
  163ILE     HA 2534   4.375   4.771   6.762
  163ILE     CB 2535   4.369   4.773   6.548
  163ILE     HB 2536   4.306   4.730   6.470
  163ILE    CG2 2537   4.378   4.924   6.525
  163ILE   HG21 2538   4.423   4.943   6.429
  163ILE   HG22 2539   4.277   4.967   6.526
  163ILE   HG23 2540   4.438   4.970   6.604
  163ILE    CG1 2541   4.506   4.709   6.538
  163ILE   HG11 2542   4.575   4.759   6.606
  163ILE   HG12 2543   4.500   4.605   6.570
  163ILE     CD 2544   4.561   4.715   6.398
  163ILE    HD1 2545   4.659   4.668   6.396
  163ILE    HD2 2546   4.494   4.663   6.330
  163ILE    HD3 2547   4.569   4.819   6.368
  163ILE      C 2548   4.178   4.824   6.705
  163ILE      O 2549   4.179   4.927   6.773
  164ARG      N 2550   4.066   4.779   6.648
  164ARG      H 2551   4.061   4.695   6.588
  164ARG     CA 2552   3.939   4.849   6.665
  164ARG     HA 2553   3.951   4.951   6.628
  164ARG     CB 2554   3.830   4.778   6.586
  164ARG    HB1 2555   3.838   4.670   6.604
  164ARG    HB2 2556   3.733   4.808   6.625
  164ARG     CG 2557   3.832   4.802   6.439
  164ARG    HG1 2558   3.847   4.908   6.419
  164ARG    HG2 2559   3.914   4.748   6.393
  164ARG     CD 2560   3.701   4.756   6.380
  164ARG    HD1 2561   3.668   4.665   6.431
  164ARG    HD2 2562   3.625   4.832   6.400
  164ARG     NE 2563   3.707   4.732   6.237
  164ARG     HE 2564   3.748   4.803   6.178
  164ARG     CZ 2565   3.662   4.621   6.181
  164ARG    NH1 2566   3.609   4.524   6.256
  164ARG   HH11 2567   3.603   4.537   6.357
  164ARG   HH12 2568   3.575   4.438   6.213
  164ARG    NH2 2569   3.670   4.606   6.050
  164ARG   HH21 2570   3.711   4.679   5.992
  164ARG   HH22 2571   3.635   4.520   6.006
  164ARG      C 2572   3.899   4.853   6.812
  164ARG      O 2573   3.854   4.958   6.861
  165LYS      N 2574   3.910   4.741   6.881
  165LYS      H 2575   3.936   4.651   6.840
  165LYS     CA 2576   3.887   4.736   7.025
  165LYS     HA 2577   3.783   4.759   7.044
  165LYS     CB 2578   3.921   4.596   7.077
  165LYS    HB1 2579   3.852   4.525   7.032
  165LYS    HB2 2580   4.020   4.570   7.042
  165LYS     CG 2581   3.917   4.582   7.228
  165LYS    HG1 2582   3.993   4.646   7.272
  165LYS    HG2 2583   3.820   4.616   7.265
  165LYS     CD 2584   3.939   4.437   7.270
  165LYS    HD1 2585   4.046   4.416   7.273
  165LYS    HD2 2586   3.903   4.423   7.372
  165LYS     CE 2587   3.871   4.338   7.177
  165LYS    HE1 2588   3.763   4.350   7.186
  165LYS    HE2 2589   3.898   4.361   7.074
  165LYS     NZ 2590   3.908   4.197   7.207
  165LYS    HZ1 2591   3.826   4.135   7.190
  165LYS    HZ2 2592   3.986   4.168   7.146
  165LYS    HZ3 2593   3.937   4.189   7.307
  165LYS      C 2594   3.971   4.841   7.096
  165LYS      O 2595   3.923   4.916   7.182
  166HIE      N 2596   4.099   4.849   7.060
  166HIE      H 2597   4.142   4.794   6.985
  166HIE     CA 2598   4.192   4.941   7.126
  166HIE     HA 2599   4.181   4.929   7.234
  166HIE     CB 2600   4.335   4.906   7.086
  166HIE    HB1 2601   4.354   4.801   7.107
  166HIE    HB2 2602   4.346   4.918   6.978
  166HIE     CG 2603   4.440   4.988   7.154
  166HIE    ND1 2604   4.513   5.086   7.089
  166HIE    CE1 2605   4.597   5.141   7.173
  166HIE    HE1 2606   4.667   5.221   7.150
  166HIE    NE2 2607   4.583   5.083   7.291
  166HIE    HE2 2608   4.635   5.106   7.375
  166HIE    CD2 2609   4.485   4.987   7.282
  166HIE    HD2 2610   4.451   4.922   7.362
  166HIE      C 2611   4.161   5.086   7.095
  166HIE      O 2612   4.192   5.174   7.175
  167LYS      N 2613   4.100   5.112   6.980
  167LYS      H 2614   4.074   5.041   6.911
  167LYS     CA 2615   4.065   5.252   6.941
  167LYS     HA 2616   4.145   5.319   6.973
  167LYS     CB 2617   4.059   5.269   6.790
  167LYS    HB1 2618   4.008   5.183   6.746
  167LYS    HB2 2619   3.998   5.357   6.767
  167LYS     CG 2620   4.195   5.284   6.724
  167LYS    HG1 2621   4.234   5.383   6.747
  167LYS    HG2 2622   4.263   5.212   6.770
  167LYS     CD 2623   4.199   5.265   6.574
  167LYS    HD1 2624   4.302   5.240   6.546
  167LYS    HD2 2625   4.137   5.180   6.548
  167LYS     CE 2626   4.154   5.385   6.496
  167LYS    HE1 2627   4.072   5.434   6.546
  167LYS    HE2 2628   4.235   5.458   6.490
  167LYS     NZ 2629   4.114   5.345   6.358
  167LYS    HZ1 2630   4.084   5.430   6.305
  167LYS    HZ2 2631   4.194   5.301   6.310
  167LYS    HZ3 2632   4.036   5.278   6.364
  167LYS      C 2633   3.939   5.298   7.018
  167LYS      O 2634   3.926   5.417   7.046
  168GLU      N 2635   3.819   5.256   7.020
  168GLU      H 2636   3.816   5.169   6.972
  168GLU     CA 2637   3.698   5.272   7.094
  168GLU     HA 2638   3.664   5.369   7.061
  168GLU     CB 2639   3.598   5.159   7.068
  168GLU    HB1 2640   3.570   5.156   6.961
  168GLU    HB2 2641   3.638   5.058   7.090
  168GLU     CG 2642   3.466   5.168   7.146
  168GLU    HG1 2643   3.484   5.149   7.254
  168GLU    HG2 2644   3.432   5.273   7.133
  168GLU     CD 2645   3.351   5.083   7.093
  168GLU    OE1 2646   3.311   5.106   6.979
  168GLU    OE2 2647   3.291   5.003   7.170
  168GLU      C 2648   3.717   5.288   7.246
  168GLU      O 2649   3.677   5.380   7.316
  169LYS      N 2650   3.807   5.201   7.299
  169LYS      H 2651   3.843   5.132   7.237
  169LYS     CA 2652   3.851   5.191   7.437
  169LYS     HA 2653   3.769   5.185   7.507
  169LYS     CB 2654   3.936   5.065   7.462
  169LYS    HB1 2655   3.886   4.977   7.417
  169LYS    HB2 2656   4.036   5.064   7.414
  169LYS     CG 2657   3.946   5.030   7.612
  169LYS    HG1 2658   3.995   5.120   7.655
  169LYS    HG2 2659   3.841   5.036   7.647
  169LYS     CD 2660   4.011   4.905   7.658
  169LYS    HD1 2661   3.949   4.819   7.626
  169LYS    HD2 2662   4.115   4.883   7.627
  169LYS     CE 2663   4.001   4.882   7.813
  169LYS    HE1 2664   4.068   4.795   7.834
  169LYS    HE2 2665   4.058   4.959   7.869
  169LYS     NZ 2666   3.870   4.854   7.873
  169LYS    HZ1 2667   3.863   4.811   7.968
  169LYS    HZ2 2668   3.811   4.940   7.880
  169LYS    HZ3 2669   3.816   4.797   7.805
  169LYS      C 2670   3.933   5.309   7.482
  169LYS      O 2671   3.917   5.346   7.599
  170MET      N 2672   4.024   5.362   7.399
  170MET      H 2673   4.036   5.310   7.315
  170MET     CA 2674   4.123   5.467   7.440
  170MET     HA 2675   4.119   5.475   7.548
  170MET     CB 2676   4.264   5.430   7.393
  170MET    HB1 2677   4.271   5.423   7.282
  170MET    HB2 2678   4.340   5.504   7.427
  170MET     CG 2679   4.314   5.296   7.444
  170MET    HG1 2680   4.264   5.211   7.392
  170MET    HG2 2681   4.420   5.282   7.416
  170MET     SD 2682   4.286   5.265   7.619
  170MET     CE 2683   4.352   5.099   7.631
  170MET    HE1 2684   4.298   5.018   7.578
  170MET    HE2 2685   4.459   5.099   7.599
  170MET    HE3 2686   4.350   5.062   7.736
  170MET      C 2687   4.081   5.607   7.384
  170MET      O 2688   4.152   5.704   7.411
  171SER      N 2689   3.968   5.608   7.312
  171SER      H 2690   3.927   5.520   7.290
  171SER     CA 2691   3.907   5.735   7.254
  171SER     HA 2692   3.807   5.711   7.222
  171SER     CB 2693   3.881   5.834   7.371
  171SER    HB1 2694   3.849   5.776   7.461
  171SER    HB2 2695   3.964   5.898   7.407
  171SER     OG 2696   3.770   5.919   7.329
  171SER     HG 2697   3.792   5.957   7.243
  171SER      C 2698   3.967   5.803   7.130
  171SER      O 2699   3.994   5.921   7.135
  172LYS      N 2700   4.005   5.727   7.031
  172LYS      H 2701   3.982   5.630   7.027
  172LYS     CA 2702   4.083   5.769   6.918
  172LYS     HA 2703   4.112   5.871   6.936
  172LYS     CB 2704   4.214   5.685   6.924
  172LYS    HB1 2705   4.240   5.673   7.032
  172LYS    HB2 2706   4.196   5.586   6.877
  172LYS     CG 2707   4.325   5.751   6.848
  172LYS    HG1 2708   4.313   5.744   6.738
  172LYS    HG2 2709   4.322   5.861   6.865
  172LYS     CD 2710   4.460   5.684   6.866
  172LYS    HD1 2711   4.487   5.695   6.973
  172LYS    HD2 2712   4.449   5.576   6.844
  172LYS     CE 2713   4.573   5.743   6.782
  172LYS    HE1 2714   4.553   5.731   6.674
  172LYS    HE2 2715   4.592   5.850   6.807
  172LYS     NZ 2716   4.707   5.681   6.804
  172LYS    HZ1 2717   4.735   5.678   6.904
  172LYS    HZ2 2718   4.715   5.582   6.772
  172LYS    HZ3 2719   4.784   5.727   6.751
  172LYS      C 2720   4.002   5.767   6.789
  172LYS      O 2721   3.969   5.664   6.742
  173ASP      N 2722   3.971   5.891   6.741
  173ASP      H 2723   4.003   5.973   6.789
  173ASP     CA 2724   3.872   5.926   6.644
  173ASP     HA 2725   3.878   6.033   6.629
  173ASP     CB 2726   3.902   5.861   6.510
  173ASP    HB1 2727   3.885   5.751   6.510
  173ASP    HB2 2728   3.841   5.907   6.429
  173ASP     CG 2729   4.048   5.869   6.473
  173ASP    OD1 2730   4.103   5.760   6.440
  173ASP    OD2 2731   4.105   5.980   6.452
  173ASP      C 2732   3.728   5.897   6.688
  173ASP      O 2733   3.644   5.839   6.623
  174GLY      N 2734   3.693   5.937   6.813
  174GLY      H 2735   3.760   5.989   6.864
  174GLY     CA 2736   3.559   5.912   6.865
  174GLY    HA1 2737   3.518   5.826   6.814
  174GLY    HA2 2738   3.493   5.996   6.853
  174GLY      C 2739   3.561   5.868   7.008
  174GLY      O 2740   3.664   5.834   7.065
  175LYS      N 2741   3.454   5.871   7.086
  175LYS      H 2742   3.476   5.834   7.176
  175LYS     CA 2743   3.317   5.917   7.054
  175LYS     HA 2744   3.319   6.009   6.997
  175LYS     CB 2745   3.244   5.948   7.185
  175LYS    HB1 2746   3.255   5.858   7.249
  175LYS    HB2 2747   3.301   6.033   7.228
  175LYS     CG 2748   3.097   5.988   7.174
  175LYS    HG1 2749   3.091   6.093   7.137
  175LYS    HG2 2750   3.039   5.931   7.098
  175LYS     CD 2751   3.022   5.990   7.312
  175LYS    HD1 2752   2.912   5.998   7.300
  175LYS    HD2 2753   3.042   5.893   7.364
  175LYS     CE 2754   3.064   6.100   7.422
  175LYS    HE1 2755   3.007   6.080   7.516
  175LYS    HE2 2756   3.174   6.094   7.432
  175LYS     NZ 2757   3.032   6.238   7.377
  175LYS    HZ1 2758   2.930   6.256   7.364
  175LYS    HZ2 2759   3.071   6.300   7.452
  175LYS    HZ3 2760   3.098   6.271   7.304
  175LYS      C 2761   3.239   5.815   6.971
  175LYS      O 2762   3.166   5.843   6.880
  176LYS      N 2763   3.257   5.680   7.010
  176LYS      H 2764   3.309   5.650   7.090
  176LYS     CA 2765   3.179   5.573   6.959
  176LYS     HA 2766   3.119   5.605   6.875
  176LYS     CB 2767   3.260   5.442   6.933
  176LYS    HB1 2768   3.320   5.414   7.022
  176LYS    HB2 2769   3.206   5.352   6.896
  176LYS     CG 2770   3.370   5.466   6.830
  176LYS    HG1 2771   3.441   5.542   6.870
  176LYS    HG2 2772   3.422   5.368   6.826
  176LYS     CD 2773   3.312   5.488   6.689
  176LYS    HD1 2774   3.253   5.398   6.662
  176LYS    HD2 2775   3.245   5.576   6.686
  176LYS     CE 2776   3.408   5.500   6.572
  176LYS    HE1 2777   3.480   5.415   6.566
  176LYS    HE2 2778   3.345   5.505   6.481
  176LYS     NZ 2779   3.490   5.621   6.583
  176LYS    HZ1 2780   3.435   5.708   6.599
  176LYS    HZ2 2781   3.563   5.622   6.657
  176LYS    HZ3 2782   3.539   5.630   6.492
  176LYS      C 2783   3.066   5.528   7.051
  176LYS      O 2784   2.977   5.451   7.007
  177LYS      N 2785   3.068   5.576   7.182
  177LYS      H 2786   3.138   5.643   7.209
  177LYS     CA 2787   2.996   5.517   7.299
  177LYS     HA 2788   2.891   5.532   7.282
  177LYS     CB 2789   3.029   5.364   7.304
  177LYS    HB1 2790   2.980   5.313   7.218
  177LYS    HB2 2791   3.139   5.359   7.310
  177LYS     CG 2792   2.962   5.279   7.419
  177LYS    HG1 2793   3.009   5.291   7.520
  177LYS    HG2 2794   2.855   5.310   7.419
  177LYS     CD 2795   2.976   5.126   7.387
  177LYS    HD1 2796   2.902   5.073   7.451
  177LYS    HD2 2797   2.967   5.099   7.280
  177LYS     CE 2798   3.116   5.077   7.425
  177LYS    HE1 2799   3.191   5.150   7.388
  177LYS    HE2 2800   3.128   5.069   7.536
  177LYS     NZ 2801   3.137   4.940   7.373
  177LYS    HZ1 2802   3.208   4.880   7.419
  177LYS    HZ2 2803   3.046   4.891   7.356
  177LYS    HZ3 2804   3.168   4.954   7.275
  177LYS      C 2805   3.035   5.579   7.431
  177LYS      O 2806   3.141   5.631   7.444
  178LYS      N 2807   2.937   5.573   7.528
  178LYS      H 2808   2.858   5.515   7.507
  178LYS     CA 2809   2.941   5.629   7.658
  178LYS     HA 2810   2.861   5.572   7.703
  178LYS     CB 2811   3.065   5.607   7.741
  178LYS    HB1 2812   3.151   5.658   7.693
  178LYS    HB2 2813   3.059   5.648   7.844
  178LYS     CG 2814   3.119   5.465   7.756
  178LYS    HG1 2815   3.033   5.415   7.805
  178LYS    HG2 2816   3.147   5.425   7.656
  178LYS     CD 2817   3.244   5.454   7.853
  178LYS    HD1 2818   3.329   5.508   7.807
  178LYS    HD2 2819   3.213   5.494   7.953
  178LYS     CE 2820   3.290   5.309   7.844
  178LYS    HE1 2821   3.209   5.234   7.859
  178LYS    HE2 2822   3.332   5.280   7.745
  178LYS     NZ 2823   3.394   5.285   7.939
  178LYS    HZ1 2824   3.464   5.360   7.924
  178LYS    HZ2 2825   3.359   5.283   8.037
  178LYS    HZ3 2826   3.441   5.195   7.915
  178LYS      C 2827   2.905   5.775   7.677
  178LYS      O 2828   2.929   5.861   7.597
  179LYS      N 2829   2.839   5.808   7.788
  179LYS      H 2830   2.813   5.736   7.852
  179LYS     CA 2831   2.787   5.936   7.815
  179LYS     HA 2832   2.726   5.982   7.739
  179LYS     CB 2833   2.699   5.919   7.946
  179LYS    HB1 2834   2.633   5.834   7.919
  179LYS    HB2 2835   2.761   5.893   8.035
  179LYS     CG 2836   2.624   6.051   7.972
  179LYS    HG1 2837   2.697   6.134   7.978
  179LYS    HG2 2838   2.556   6.073   7.887
  179LYS     CD 2839   2.546   6.049   8.100
  179LYS    HD1 2840   2.626   6.029   8.176
  179LYS    HD2 2841   2.510   6.153   8.114
  179LYS     CE 2842   2.427   5.958   8.096
  179LYS    HE1 2843   2.338   6.003   8.046
  179LYS    HE2 2844   2.450   5.870   8.033
  179LYS     NZ 2845   2.398   5.912   8.231
  179LYS    HZ1 2846   2.310   5.858   8.238
  179LYS    HZ2 2847   2.470   5.857   8.281
  179LYS    HZ3 2848   2.376   5.994   8.291
  179LYS      C 2849   2.906   6.030   7.837
  179LYS      O 2850   2.921   6.138   7.778
  180LYS      N 2851   3.002   5.974   7.912
  180LYS      H 2852   2.977   5.888   7.955
  180LYS     CA 2853   3.116   6.054   7.945
  180LYS     HA 2854   3.081   6.150   7.978
  180LYS     CB 2855   3.187   5.998   8.066
  180LYS    HB1 2856   3.116   5.996   8.152
  180LYS    HB2 2857   3.213   5.891   8.055
  180LYS     CG 2858   3.317   6.075   8.113
  180LYS    HG1 2859   3.400   6.046   8.045
  180LYS    HG2 2860   3.312   6.186   8.106
  180LYS     CD 2861   3.364   6.045   8.256
  180LYS    HD1 2862   3.455   6.102   8.283
  180LYS    HD2 2863   3.284   6.068   8.329
  180LYS     CE 2864   3.391   5.895   8.283
  180LYS    HE1 2865   3.424   5.867   8.385
  180LYS    HE2 2866   3.295   5.849   8.250
  180LYS     NZ 2867   3.497   5.843   8.200
  180LYS    HZ1 2868   3.519   5.743   8.215
  180LYS    HZ2 2869   3.464   5.842   8.102
  180LYS    HZ3 2870   3.585   5.899   8.204
  180LYS      C 2871   3.212   6.048   7.823
  180LYS      O 2872   3.249   5.942   7.772
  181SER      N 2873   3.255   6.168   7.769
  181SER      H 2874   3.213   6.255   7.793
  181SER     CA 2875   3.340   6.176   7.658
  181SER     HA 2876   3.308   6.117   7.573
  181SER     CB 2877   3.347   6.325   7.613
  181SER    HB1 2878   3.367   6.391   7.700
  181SER    HB2 2879   3.437   6.328   7.548
  181SER     OG 2880   3.222   6.360   7.548
  181SER     HG 2881   3.218   6.455   7.560
  181SER      C 2882   3.479   6.119   7.686
  181SER      O 2883   3.534   6.049   7.598
  182LYS      N 2884   3.548   6.172   7.792
  182LYS      H 2885   3.497   6.220   7.862
  182LYS     CA 2886   3.684   6.141   7.824
  182LYS     HA 2887   3.734   6.131   7.729
  182LYS     CB 2888   3.737   6.239   7.926
  182LYS    HB1 2889   3.840   6.208   7.954
  182LYS    HB2 2890   3.756   6.336   7.875
  182LYS     CG 2891   3.652   6.262   8.054
  182LYS    HG1 2892   3.564   6.323   8.022
  182LYS    HG2 2893   3.620   6.165   8.097
  182LYS     CD 2894   3.723   6.355   8.150
  182LYS    HD1 2895   3.650   6.383   8.229
  182LYS    HD2 2896   3.807   6.302   8.199
  182LYS     CE 2897   3.775   6.485   8.098
  182LYS    HE1 2898   3.826   6.480   7.999
  182LYS    HE2 2899   3.689   6.555   8.084
  182LYS     NZ 2900   3.869   6.553   8.189
  182LYS    HZ1 2901   3.906   6.483   8.255
  182LYS    HZ2 2902   3.954   6.588   8.139
  182LYS    HZ3 2903   3.825   6.633   8.239
  182LYS      C 2904   3.689   6.005   7.883
  182LYS      O 2905   3.592   5.957   7.946
  183THR      N 2906   3.801   5.930   7.857
  183THR      H 2907   3.877   5.976   7.813
  183THR     CA 2908   3.826   5.792   7.898
  183THR     HA 2909   3.745   5.730   7.862
  183THR     CB 2910   3.962   5.749   7.840
  183THR     HB 2911   4.043   5.796   7.899
  183THR    CG2 2912   3.981   5.595   7.854
  183THR   HG21 2913   4.000   5.579   7.962
  183THR   HG22 2914   3.886   5.545   7.827
  183THR   HG23 2915   4.059   5.543   7.794
  183THR    OG1 2916   3.973   5.751   7.700
  183THR    HG1 2917   4.062   5.716   7.699
  183THR      C 2918   3.834   5.778   8.043
  183THR      O 2919   3.768   5.697   8.115
  184LYS      N 2920   3.916   5.868   8.099
  184LYS      H 2921   3.973   5.918   8.034
  184LYS     CA 2922   3.931   5.882   8.243
  184LYS     HA 2923   3.950   5.786   8.288
  184LYS     CB 2924   4.058   5.973   8.258
  184LYS    HB1 2925   4.093   5.958   8.362
  184LYS    HB2 2926   4.135   5.922   8.196
  184LYS     CG 2927   4.043   6.118   8.213
  184LYS    HG1 2928   4.026   6.110   8.104
  184LYS    HG2 2929   3.949   6.161   8.254
  184LYS     CD 2930   4.166   6.198   8.256
  184LYS    HD1 2931   4.149   6.307   8.244
  184LYS    HD2 2932   4.196   6.186   8.363
  184LYS     CE 2933   4.292   6.168   8.179
  184LYS    HE1 2934   4.327   6.063   8.181
  184LYS    HE2 2935   4.273   6.199   8.074
  184LYS     NZ 2936   4.405   6.247   8.225
  184LYS    HZ1 2937   4.404   6.333   8.167
  184LYS    HZ2 2938   4.402   6.257   8.329
  184LYS    HZ3 2939   4.487   6.191   8.193
  184LYS      C 2940   3.818   5.944   8.334
  184LYS      O 2941   3.723   6.012   8.300
  185FCY      N 2942   3.832   5.911   8.465
  185FCY      H 2943   3.913   5.864   8.499
  185FCY     CA 2944   3.736   5.973   8.556
  185FCY     CB 2945   3.774   5.924   8.693
  185FCY     SG 2946   3.665   6.004   8.817
  185FCY     CD 2947   3.747   5.940   8.968
  185FCY     CE 2948   3.738   5.794   8.993
  185FCY     CZ 2949   3.838   5.705   9.003
  185FCY    CH1 2950   3.973   5.733   8.950
  185FCY     CQ 2951   4.082   5.643   9.009
  185FCY     CI 2952   4.224   5.694   9.006
  185FCY     CK 2953   4.324   5.680   9.100
  185FCY    CL1 2954   4.462   5.729   9.074
  185FCY     CM 2955   4.502   5.866   9.134
  185FCY     CN 2956   4.638   5.918   9.103
  185FCY     CX 2957   4.754   5.947   9.170
  185FCY    CO1 2958   4.755   5.923   9.322
  185FCY   HO11 2959   4.767   6.025   9.364
  185FCY   HO12 2960   4.664   5.873   9.361
  185FCY   HO13 2961   4.839   5.854   9.347
  185FCY    CO2 2962   4.871   5.982   9.095
  185FCY   HO21 2963   4.846   6.022   8.994
  185FCY   HO22 2964   4.930   5.890   9.075
  185FCY   HO23 2965   4.946   6.050   9.141
  185FCY     HF 2966   4.644   5.957   9.001
  185FCY    HM1 2967   4.420   5.934   9.105
  185FCY    HM2 2968   4.488   5.852   9.243
  185FCY   HL12 2969   4.523   5.657   9.132
  185FCY   HL11 2970   4.495   5.733   8.968
  185FCY    CL2 2971   4.311   5.611   9.234
  185FCY   HL21 2972   4.380   5.524   9.232
  185FCY   HL22 2973   4.210   5.566   9.238
  185FCY   HL23 2974   4.326   5.672   9.326
  185FCY     HI 2975   4.263   5.741   8.915
  185FCY    HQ1 2976   4.076   5.542   8.964
  185FCY    HQ2 2977   4.055   5.611   9.112
  185FCY   HH11 2978   3.979   5.713   8.841
  185FCY   HH12 2979   3.994   5.838   8.978
  185FCY    CH2 2980   3.796   5.555   9.014
  185FCY   HH21 2981   3.844   5.512   9.105
  185FCY   HH22 2982   3.833   5.495   8.928
  185FCY   HH23 2983   3.689   5.527   9.023
  185FCY     HE 2984   3.637   5.779   9.035
  185FCY    HD1 2985   3.851   5.979   8.966
  185FCY    HD2 2986   3.703   5.993   9.055
  185FCY    HB1 2987   3.780   5.813   8.704
  185FCY    HB2 2988   3.877   5.954   8.723
  185FCY     HA 2989   3.634   5.931   8.543
  185FCY      C 2990   3.717   6.130   8.543
  185FCY      O 2991   3.800   6.217   8.560
  186NME      N 2992   3.584   6.162   8.515
  186NME      H 2993   3.527   6.095   8.490
  186NME    CH3 2994   3.560   6.304   8.512
  186NME   HH31 2995   3.592   6.357   8.419
  186NME   HH32 2996   3.450   6.315   8.507
  186NME   HH33 2997   3.605   6.354   8.600
  187gtp    O1G 2998   6.389   3.604   5.669
  187gtp     PG 2999   6.247   3.632   5.706
  187gtp    O2G 3000   6.191   3.741   5.617
  187gtp    O3G 3001   6.234   3.668   5.855
  187gtp    O3B 3002   6.161   3.487   5.680
  187gtp     PB 3003   5.998   3.477   5.685
  187gtp    O1B 3004   5.947   3.467   5.827
  187gtp    O2B 3005   5.936   3.587   5.605
  187gtp    O3A 3006   5.964   3.334   5.616
  187gtp     PA 3007   5.919   3.309   5.466
  187gtp    O1A 3008   5.774   3.350   5.453
  187gtp    O2A 3009   6.025   3.361   5.373
  187gtp    O5' 3010   5.920   3.150   5.465
  187gtp    C5' 3011   6.040   3.075   5.494
  187gtp   H5'1 3012   6.050   3.066   5.602
  187gtp   H5'2 3013   6.129   3.123   5.453
  187gtp    C4' 3014   6.025   2.938   5.433
  187gtp    H4' 3015   6.115   2.881   5.456
  187gtp    O4' 3016   5.919   2.867   5.500
  187gtp    C1' 3017   5.823   2.823   5.405
  187gtp    H1' 3018   5.832   2.717   5.388
  187gtp     N9 3019   5.690   2.837   5.467
  187gtp     C8 3020   5.632   2.954   5.511
  187gtp     H8 3021   5.684   3.048   5.503
  187gtp     N7 3022   5.513   2.935   5.562
  187gtp     C5 3023   5.492   2.798   5.552
  187gtp     C6 3024   5.379   2.717   5.589
  187gtp     O6 3025   5.276   2.755   5.644
  187gtp     N1 3026   5.401   2.583   5.560
  187gtp     H1 3027   5.329   2.517   5.588
  187gtp     C2 3028   5.513   2.532   5.500
  187gtp     N2 3029   5.516   2.400   5.480
  187gtp    H21 3030   5.444   2.333   5.506
  187gtp    H22 3031   5.599   2.362   5.436
  187gtp     N3 3032   5.618   2.606   5.466
  187gtp     C4 3033   5.600   2.737   5.493
  187gtp    C3' 3034   5.991   2.935   5.283
  187gtp    O3' 3035   6.057   2.826   5.220
  187gtp    H3T 3036   6.039   2.818   5.127
  187gtp    H3' 3037   5.977   2.994   5.192
  187gtp    C2' 3038   5.840   2.913   5.284
  187gtp   H2'1 3039   5.793   3.012   5.291
  187gtp    O2' 3040   5.793   2.846   5.168
  187gtp   HO'2 3041   5.697   2.838   5.177
  188Mg      Mg 3042   6.017   3.750   5.514
  189POPS     N 3043   8.468   4.452  13.108
  189POPS   HN1 3044   8.494   4.459  13.209
  189POPS   HN2 3045   8.531   4.384  13.062
  189POPS   HN3 3046   8.478   4.547  13.067
  189POPS   C12 3047   8.325   4.420  13.078
  189POPS  H12A 3048   8.306   4.456  12.978
  189POPS   C13 3049   8.225   4.494  13.160
  189POPS  O13A 3050   8.101   4.475  13.136
  189POPS  O13B 3051   8.260   4.554  13.264
  189POPS   C11 3052   8.298   4.261  13.084
  189POPS  H11A 3053   8.316   4.222  13.186
  189POPS  H11B 3054   8.188   4.262  13.063
  189POPS     P 3055   8.332   4.047  12.947
  189POPS   O13 3056   8.276   3.976  13.059
  189POPS   O14 3057   8.450   3.983  12.881
  189POPS   O12 3058   8.376   4.190  12.985
  189POPS   O11 3059   8.212   4.074  12.836
  189POPS    C1 3060   8.247   4.176  12.738
  189POPS    HA 3061   8.187   4.267  12.759
  189POPS    HB 3062   8.346   4.226  12.745
  189POPS    C2 3063   8.223   4.130  12.594
  189POPS    HS 3064   8.225   4.223  12.534
  189POPS   O21 3065   8.093   4.071  12.592
  189POPS   C21 3066   7.985   4.146  12.577
  189POPS   O22 3067   7.986   4.266  12.568
  189POPS   C22 3068   7.861   4.057  12.573
  189POPS   H2R 3069   7.839   4.004  12.668
  189POPS   H2S 3070   7.776   4.117  12.535
  189POPS    C3 3071   8.335   4.029  12.548
  189POPS    HX 3072   8.431   4.075  12.581
  189POPS    HY 3073   8.334   3.939  12.613
  189POPS   O31 3074   8.333   4.017  12.408
  189POPS   C31 3075   8.320   3.896  12.364
  189POPS   O32 3076   8.299   3.795  12.428
  189POPS   C32 3077   8.326   3.899  12.205
  189POPS   H2X 3078   8.339   3.796  12.167
  189POPS   H2Y 3079   8.225   3.923  12.164
  189POPS   C23 3080   7.891   3.948  12.461
  189POPS   H3R 3081   7.975   3.882  12.493
  189POPS   H3S 3082   7.805   3.877  12.465
  189POPS   C24 3083   7.926   3.995  12.316
  189POPS   H4R 3084   7.843   4.063  12.288
  189POPS   H4S 3085   8.022   4.050  12.323
  189POPS   C25 3086   7.932   3.877  12.221
  189POPS   H5R 3087   8.021   3.815  12.247
  189POPS   H5S 3088   7.842   3.812  12.225
  189POPS   C26 3089   7.936   3.932  12.073
  189POPS   H6R 3090   7.832   3.958  12.042
  189POPS   H6S 3091   8.004   4.020  12.068
  189POPS   C27 3092   7.977   3.820  11.980
  189POPS   H7R 3093   8.085   3.794  11.990
  189POPS   H7S 3094   7.908   3.734  11.994
  189POPS   C28 3095   7.964   3.868  11.826
  189POPS   H8R 3096   8.007   3.786  11.763
  189POPS   H8S 3097   7.858   3.867  11.791
  189POPS   C29 3098   8.038   3.999  11.801
  189POPS   H9R 3099   7.998   4.085  11.855
  189POPS  C210 3100   8.159   4.007  11.734
  189POPS  H10R 3101   8.202   4.108  11.733
  189POPS  C211 3102   8.243   3.902  11.673
  189POPS  H11R 3103   8.318   3.859  11.743
  189POPS  H11S 3104   8.175   3.815  11.660
  189POPS  C212 3105   8.305   3.947  11.545
  189POPS  H12R 3106   8.359   4.043  11.559
  189POPS  H12S 3107   8.387   3.877  11.518
  189POPS  C213 3108   8.207   3.958  11.433
  189POPS  H13R 3109   8.139   3.871  11.425
  189POPS  H13S 3110   8.149   4.051  11.452
  189POPS  C214 3111   8.273   3.975  11.288
  189POPS  H14R 3112   8.314   4.078  11.289
  189POPS  H14S 3113   8.360   3.906  11.274
  189POPS  C215 3114   8.181   3.959  11.168
  189POPS  H15R 3115   8.140   3.856  11.158
  189POPS  H15S 3116   8.098   4.032  11.165
  189POPS  C216 3117   8.246   3.978  11.025
  189POPS  H16R 3118   8.263   4.087  11.015
  189POPS  H16S 3119   8.348   3.936  11.022
  189POPS  C217 3120   8.156   3.935  10.908
  189POPS  H17R 3121   8.102   3.840  10.929
  189POPS  H17S 3122   8.087   4.015  10.874
  189POPS  C218 3123   8.256   3.896  10.793
  189POPS  H18R 3124   8.343   3.963  10.774
  189POPS  H18S 3125   8.195   3.885  10.701
  189POPS  H18T 3126   8.302   3.798  10.818
  189POPS   C33 3127   8.429   4.003  12.150
  189POPS   H3X 3128   8.391   4.103  12.180
  189POPS   H3Y 3129   8.529   3.985  12.195
  189POPS   C34 3130   8.429   4.010  11.994
  189POPS   H4X 3131   8.464   3.913  11.951
  189POPS   H4Y 3132   8.321   4.005  11.968
  189POPS   C35 3133   8.507   4.128  11.928
  189POPS   H5X 3134   8.463   4.133  11.826
  189POPS   H5Y 3135   8.472   4.217  11.984
  189POPS   C36 3136   8.661   4.131  11.919
  189POPS   H6X 3137   8.714   4.149  12.016
  189POPS   H6Y 3138   8.689   4.031  11.878
  189POPS   C37 3139   8.711   4.251  11.827
  189POPS   H7X 3140   8.669   4.351  11.852
  189POPS   H7Y 3141   8.821   4.260  11.832
  189POPS   C38 3142   8.668   4.238  11.683
  189POPS   H8X 3143   8.714   4.142  11.650
  189POPS   H8Y 3144   8.558   4.227  11.670
  189POPS   C39 3145   8.711   4.347  11.583
  189POPS   H9X 3146   8.631   4.425  11.583
  189POPS   H9Y 3147   8.810   4.391  11.607
  189POPS  C310 3148   8.719   4.291  11.434
  189POPS  H10X 3149   8.796   4.212  11.440
  189POPS  H10Y 3150   8.625   4.240  11.402
  189POPS  C311 3151   8.767   4.397  11.325
  189POPS  H11X 3152   8.756   4.347  11.227
  189POPS  H11Y 3153   8.691   4.479  11.323
  189POPS  C312 3154   8.905   4.461  11.347
  189POPS  H12X 3155   8.897   4.526  11.437
  189POPS  H12Y 3156   8.984   4.385  11.366
  189POPS  C313 3157   8.955   4.537  11.220
  189POPS  H13X 3158   8.931   4.473  11.132
  189POPS  H13Y 3159   8.908   4.637  11.207
  189POPS  C314 3160   9.106   4.559  11.227
  189POPS  H14X 3161   9.120   4.591  11.332
  189POPS  H14Y 3162   9.154   4.459  11.214
  189POPS  C315 3163   9.171   4.657  11.131
  189POPS  H15X 3164   9.124   4.756  11.148
  189POPS  H15Y 3165   9.279   4.665  11.154
  189POPS  C316 3166   9.153   4.615  10.984
  189POPS  H16X 3167   9.207   4.687  10.920
  189POPS  H16Y 3168   9.184   4.511  10.960
  189POPS  H16Z 3169   9.047   4.623  10.950
  190POPS     N 3170   9.678   5.342  12.673
  190POPS   HN1 3171   9.701   5.327  12.573
  190POPS   HN2 3172   9.631   5.255  12.704
  190POPS   HN3 3173   9.601   5.413  12.672
  190POPS   C12 3174   9.794   5.373  12.760
  190POPS  H12A 3175   9.846   5.279  12.750
  190POPS   C13 3176   9.757   5.392  12.912
  190POPS  O13A 3177   9.640   5.428  12.952
  190POPS  O13B 3178   9.853   5.372  12.992
  190POPS   C11 3179   9.881   5.492  12.723
  190POPS  H11A 3180   9.961   5.508  12.799
  190POPS  H11B 3181   9.811   5.578  12.726
  190POPS     P 3182   9.998   5.598  12.505
  190POPS   O13 3183  10.106   5.665  12.573
  190POPS   O14 3184  10.027   5.534  12.372
  190POPS   O12 3185   9.942   5.479  12.598
  190POPS   O11 3186   9.882   5.696  12.489
  190POPS    C1 3187   9.749   5.656  12.444
  190POPS    HA 3188   9.722   5.549  12.450
  190POPS    HB 3189   9.662   5.705  12.492
  190POPS    C2 3190   9.737   5.689  12.290
  190POPS    HS 3191   9.816   5.627  12.244
  190POPS   O21 3192   9.758   5.829  12.271
  190POPS   C21 3193   9.829   5.869  12.168
  190POPS   O22 3194   9.872   5.792  12.085
  190POPS   C22 3195   9.835   6.025  12.155
  190POPS   H2R 3196   9.738   6.069  12.187
  190POPS   H2S 3197   9.908   6.065  12.228
  190POPS    C3 3198   9.598   5.642  12.237
  190POPS    HX 3199   9.580   5.542  12.282
  190POPS    HY 3200   9.517   5.706  12.276
  190POPS   O31 3201   9.591   5.615  12.098
  190POPS   C31 3202   9.548   5.712  12.026
  190POPS   O32 3203   9.496   5.819  12.072
  190POPS   C32 3204   9.579   5.705  11.877
  190POPS   H2X 3205   9.685   5.671  11.872
  190POPS   H2Y 3206   9.509   5.635  11.827
  190POPS   C23 3207   9.869   6.076  12.014
  190POPS   H3R 3208   9.949   6.010  11.972
  190POPS   H3S 3209   9.778   6.059  11.952
  190POPS   C24 3210   9.911   6.226  12.027
  190POPS   H4R 3211   9.898   6.273  11.927
  190POPS   H4S 3212   9.829   6.265  12.091
  190POPS   C25 3213  10.054   6.251  12.080
  190POPS   H5R 3214  10.048   6.231  12.190
  190POPS   H5S 3215  10.124   6.179  12.032
  190POPS   C26 3216  10.088   6.396  12.054
  190POPS   H6R 3217  10.009   6.468  12.083
  190POPS   H6S 3218  10.174   6.419  12.121
  190POPS   C27 3219  10.119   6.436  11.906
  190POPS   H7R 3220  10.022   6.428  11.851
  190POPS   H7S 3221  10.189   6.362  11.864
  190POPS   C28 3222  10.177   6.572  11.892
  190POPS   H8R 3223  10.101   6.633  11.945
  190POPS   H8S 3224  10.278   6.584  11.937
  190POPS   C29 3225  10.193   6.607  11.741
  190POPS   H9R 3226  10.108   6.595  11.673
  190POPS  C210 3227  10.313   6.663  11.702
  190POPS  H10R 3228  10.394   6.672  11.775
  190POPS  C211 3229  10.333   6.720  11.562
  190POPS  H11R 3230  10.269   6.807  11.539
  190POPS  H11S 3231  10.438   6.736  11.531
  190POPS  C212 3232  10.289   6.605  11.458
  190POPS  H12R 3233  10.179   6.593  11.468
  190POPS  H12S 3234  10.340   6.510  11.486
  190POPS  C213 3235  10.323   6.634  11.305
  190POPS  H13R 3236  10.304   6.534  11.262
  190POPS  H13S 3237  10.430   6.659  11.294
  190POPS  C214 3238  10.230   6.737  11.229
  190POPS  H14R 3239  10.128   6.696  11.214
  190POPS  H14S 3240  10.228   6.835  11.281
  190POPS  C215 3241  10.284   6.760  11.092
  190POPS  H15R 3242  10.224   6.833  11.034
  190POPS  H15S 3243  10.389   6.795  11.102
  190POPS  C216 3244  10.278   6.633  11.003
  190POPS  H16R 3245  10.344   6.555  11.047
  190POPS  H16S 3246  10.178   6.587  11.002
  190POPS  C217 3247  10.311   6.658  10.857
  190POPS  H17R 3248  10.254   6.740  10.807
  190POPS  H17S 3249  10.414   6.699  10.856
  190POPS  C218 3250  10.310   6.528  10.771
  190POPS  H18R 3251  10.395   6.463  10.800
  190POPS  H18S 3252  10.211   6.478  10.761
  190POPS  H18T 3253  10.327   6.562  10.667
  190POPS   C33 3254   9.560   5.841  11.798
  190POPS   H3X 3255   9.453   5.870  11.796
  190POPS   H3Y 3256   9.627   5.922  11.834
  190POPS   C34 3257   9.602   5.815  11.653
  190POPS   H4X 3258   9.704   5.771  11.647
  190POPS   H4Y 3259   9.534   5.743  11.603
  190POPS   C35 3260   9.600   5.941  11.570
  190POPS   H5X 3261   9.514   6.004  11.602
  190POPS   H5Y 3262   9.693   6.002  11.583
  190POPS   C36 3263   9.586   5.915  11.423
  190POPS   H6X 3264   9.495   5.854  11.406
  190POPS   H6Y 3265   9.571   6.010  11.366
  190POPS   C37 3266   9.713   5.845  11.376
  190POPS   H7X 3267   9.807   5.901  11.397
  190POPS   H7Y 3268   9.738   5.744  11.414
  190POPS   C38 3269   9.720   5.846  11.223
  190POPS   H8X 3270   9.629   5.790  11.192
  190POPS   H8Y 3271   9.710   5.953  11.197
  190POPS   C39 3272   9.847   5.771  11.173
  190POPS   H9X 3273   9.934   5.840  11.178
  190POPS   H9Y 3274   9.860   5.685  11.241
  190POPS  C310 3275   9.840   5.724  11.032
  190POPS  H10X 3276   9.936   5.676  11.002
  190POPS  H10Y 3277   9.768   5.642  11.010
  190POPS  C311 3278   9.804   5.823  10.922
  190POPS  H11X 3279   9.878   5.906  10.919
  190POPS  H11Y 3280   9.713   5.878  10.953
  190POPS  C312 3281   9.777   5.751  10.794
  190POPS  H12X 3282   9.869   5.707  10.751
  190POPS  H12Y 3283   9.700   5.673  10.811
  190POPS  C313 3284   9.714   5.847  10.706
  190POPS  H13X 3285   9.793   5.921  10.680
  190POPS  H13Y 3286   9.636   5.900  10.766
  190POPS  C314 3287   9.642   5.787  10.583
  190POPS  H14X 3288   9.697   5.694  10.557
  190POPS  H14Y 3289   9.536   5.756  10.600
  190POPS  C315 3290   9.647   5.886  10.472
  190POPS  H15X 3291   9.748   5.926  10.448
  190POPS  H15Y 3292   9.583   5.969  10.508
  190POPS  C316 3293   9.574   5.833  10.352
  190POPS  H16X 3294   9.464   5.833  10.371
  190POPS  H16Y 3295   9.582   5.894  10.260
  190POPS  H16Z 3296   9.626   5.741  10.318
  191POPS     N 3297  10.022   8.977  12.831
  191POPS   HN1 3298  10.028   8.977  12.727
  191POPS   HN2 3299   9.931   8.930  12.849
  191POPS   HN3 3300  10.015   9.075  12.863
  191POPS   C12 3301  10.131   8.894  12.880
  191POPS  H12A 3302  10.215   8.904  12.814
  191POPS   C13 3303  10.174   8.916  13.032
  191POPS  O13A 3304  10.124   9.012  13.099
  191POPS  O13B 3305  10.260   8.839  13.079
  191POPS   C11 3306  10.083   8.748  12.862
  191POPS  H11A 3307  10.165   8.683  12.901
  191POPS  H11B 3308   9.996   8.718  12.925
  191POPS     P 3309  10.034   8.568  12.685
  191POPS   O13 3310   9.911   8.519  12.754
  191POPS   O14 3311  10.161   8.489  12.708
  191POPS   O12 3312  10.062   8.714  12.727
  191POPS   O11 3313   9.997   8.579  12.536
  191POPS    C1 3314  10.082   8.656  12.446
  191POPS    HA 3315  10.063   8.765  12.458
  191POPS    HB 3316  10.188   8.622  12.455
  191POPS    C2 3317  10.043   8.633  12.295
  191POPS    HS 3318  10.092   8.711  12.233
  191POPS   O21 3319   9.897   8.634  12.267
  191POPS   C21 3320   9.839   8.744  12.283
  191POPS   O22 3321   9.891   8.850  12.319
  191POPS   C22 3322   9.693   8.731  12.250
  191POPS   H2R 3323   9.627   8.689  12.328
  191POPS   H2S 3324   9.656   8.833  12.224
  191POPS    C3 3325  10.101   8.497  12.240
  191POPS    HX 3326  10.192   8.461  12.292
  191POPS    HY 3327  10.023   8.423  12.269
  191POPS   O31 3328  10.114   8.514  12.100
  191POPS   C31 3329  10.043   8.436  12.020
  191POPS   O32 3330   9.971   8.342  12.051
  191POPS   C32 3331  10.067   8.480  11.877
  191POPS   H2X 3332   9.972   8.515  11.831
  191POPS   H2Y 3333  10.131   8.570  11.875
  191POPS   C23 3334   9.675   8.650  12.121
  191POPS   H3R 3335   9.708   8.545  12.134
  191POPS   H3S 3336   9.565   8.654  12.100
  191POPS   C24 3337   9.748   8.712  12.002
  191POPS   H4R 3338   9.728   8.821  11.999
  191POPS   H4S 3339   9.858   8.711  12.019
  191POPS   C25 3340   9.708   8.651  11.869
  191POPS   H5R 3341   9.743   8.546  11.874
  191POPS   H5S 3342   9.597   8.650  11.872
  191POPS   C26 3343   9.758   8.725  11.744
  191POPS   H6R 3344   9.734   8.833  11.743
  191POPS   H6S 3345   9.868   8.710  11.755
  191POPS   C27 3346   9.705   8.663  11.612
  191POPS   H7R 3347   9.595   8.659  11.627
  191POPS   H7S 3348   9.726   8.736  11.531
  191POPS   C28 3349   9.763   8.527  11.576
  191POPS   H8R 3350   9.870   8.524  11.606
  191POPS   H8S 3351   9.705   8.459  11.642
  191POPS   C29 3352   9.746   8.492  11.429
  191POPS   H9R 3353   9.641   8.483  11.397
  191POPS  C210 3354   9.839   8.470  11.331
  191POPS  H10R 3355   9.803   8.465  11.228
  191POPS  C211 3356   9.992   8.477  11.354
  191POPS  H11R 3357  10.047   8.530  11.273
  191POPS  H11S 3358  10.023   8.529  11.447
  191POPS  C212 3359  10.057   8.339  11.372
  191POPS  H12R 3360  10.164   8.352  11.398
  191POPS  H12S 3361  10.009   8.285  11.455
  191POPS  C213 3362  10.057   8.253  11.247
  191POPS  H13R 3363   9.964   8.260  11.186
  191POPS  H13S 3364  10.139   8.279  11.176
  191POPS  C214 3365  10.075   8.108  11.269
  191POPS  H14R 3366  10.166   8.103  11.333
  191POPS  H14S 3367   9.999   8.057  11.332
  191POPS  C215 3368  10.102   8.024  11.141
  191POPS  H15R 3369  10.176   8.069  11.072
  191POPS  H15S 3370  10.002   8.020  11.093
  191POPS  C216 3371  10.165   7.886  11.178
  191POPS  H16R 3372  10.270   7.908  11.208
  191POPS  H16S 3373  10.114   7.856  11.272
  191POPS  C217 3374  10.154   7.790  11.057
  191POPS  H17R 3375  10.046   7.786  11.031
  191POPS  H17S 3376  10.214   7.819  10.968
  191POPS  C218 3377  10.199   7.638  11.087
  191POPS  H18R 3378  10.140   7.607  11.176
  191POPS  H18S 3379  10.174   7.576  10.999
  191POPS  H18T 3380  10.309   7.633  11.099
  191POPS   C33 3381  10.146   8.375  11.790
  191POPS   H3X 3382  10.179   8.412  11.691
  191POPS   H3Y 3383  10.248   8.357  11.830
  191POPS   C34 3384  10.083   8.230  11.766
  191POPS   H4X 3385  10.039   8.191  11.861
  191POPS   H4Y 3386   9.999   8.237  11.694
  191POPS   C35 3387  10.177   8.126  11.709
  191POPS   H5X 3388  10.213   8.158  11.608
  191POPS   H5Y 3389  10.269   8.121  11.770
  191POPS   C36 3390  10.103   7.990  11.681
  191POPS   H6X 3391  10.092   7.939  11.780
  191POPS   H6Y 3392  10.007   7.995  11.625
  191POPS   C37 3393  10.186   7.888  11.606
  191POPS   H7X 3394  10.206   7.924  11.502
  191POPS   H7Y 3395  10.279   7.881  11.666
  191POPS   C38 3396  10.114   7.759  11.582
  191POPS   H8X 3397  10.069   7.722  11.677
  191POPS   H8Y 3398  10.024   7.780  11.521
  191POPS   C39 3399  10.217   7.662  11.521
  191POPS   H9X 3400  10.164   7.569  11.491
  191POPS   H9Y 3401  10.260   7.690  11.423
  191POPS  C310 3402  10.328   7.613  11.618
  191POPS  H10X 3403  10.413   7.683  11.604
  191POPS  H10Y 3404  10.294   7.625  11.723
  191POPS  C311 3405  10.378   7.465  11.585
  191POPS  H11X 3406  10.471   7.439  11.640
  191POPS  H11Y 3407  10.285   7.419  11.624
  191POPS  C312 3408  10.409   7.426  11.442
  191POPS  H12X 3409  10.407   7.314  11.439
  191POPS  H12Y 3410  10.318   7.456  11.387
  191POPS  C313 3411  10.535   7.493  11.393
  191POPS  H13X 3412  10.506   7.544  11.298
  191POPS  H13Y 3413  10.563   7.571  11.467
  191POPS  C314 3414  10.652   7.390  11.365
  191POPS  H14X 3415  10.682   7.346  11.462
  191POPS  H14Y 3416  10.627   7.310  11.292
  191POPS  C315 3417  10.769   7.457  11.290
  191POPS  H15X 3418  10.746   7.481  11.184
  191POPS  H15Y 3419  10.788   7.551  11.347
  191POPS  C316 3420  10.884   7.355  11.289
  191POPS  H16X 3421  10.940   7.334  11.383
  191POPS  H16Y 3422  10.848   7.262  11.241
  191POPS  H16Z 3423  10.972   7.392  11.233
  192POPS     N 3424   2.496   3.024  13.299
  192POPS   HN1 3425   2.598   3.042  13.299
  192POPS   HN2 3426   2.463   3.067  13.388
  192POPS   HN3 3427   2.490   2.923  13.325
  192POPS   C12 3428   2.422   3.029  13.160
  192POPS  H12A 3429   2.425   3.133  13.130
  192POPS   C13 3430   2.271   3.005  13.165
  192POPS  O13A 3431   2.212   2.989  13.269
  192POPS  O13B 3432   2.210   3.016  13.058
  192POPS   C11 3433   2.498   2.946  13.049
  192POPS  H11A 3434   2.489   2.840  13.081
  192POPS  H11B 3435   2.444   2.945  12.952
  192POPS     P 3436   2.674   3.097  12.940
  192POPS   O13 3437   2.825   3.106  12.955
  192POPS   O14 3438   2.597   3.215  12.969
  192POPS   O12 3439   2.635   2.972  13.032
  192POPS   O11 3440   2.641   3.051  12.794
  192POPS    C1 3441   2.689   3.141  12.694
  192POPS    HA 3442   2.628   3.233  12.704
  192POPS    HB 3443   2.794   3.171  12.718
  192POPS    C2 3444   2.667   3.099  12.548
  192POPS    HS 3445   2.559   3.073  12.541
  192POPS   O21 3446   2.748   2.985  12.521
  192POPS   C21 3447   2.692   2.887  12.438
  192POPS   O22 3448   2.576   2.882  12.405
  192POPS   C22 3449   2.804   2.783  12.407
  192POPS   H2R 3450   2.903   2.827  12.429
  192POPS   H2S 3451   2.778   2.697  12.472
  192POPS    C3 3452   2.704   3.214  12.447
  192POPS    HX 3453   2.640   3.303  12.465
  192POPS    HY 3454   2.810   3.234  12.475
  192POPS   O31 3455   2.697   3.188  12.302
  192POPS   C31 3456   2.563   3.178  12.261
  192POPS   O32 3457   2.468   3.198  12.336
  192POPS   C32 3458   2.564   3.143  12.112
  192POPS   H2X 3459   2.545   3.240  12.061
  192POPS   H2Y 3460   2.668   3.116  12.084
  192POPS   C23 3461   2.805   2.741  12.257
  192POPS   H3R 3462   2.862   2.646  12.255
  192POPS   H3S 3463   2.703   2.711  12.225
  192POPS   C24 3464   2.867   2.848  12.169
  192POPS   H4R 3465   2.844   2.950  12.206
  192POPS   H4S 3466   2.977   2.833  12.181
  192POPS   C25 3467   2.826   2.839  12.021
  192POPS   H5R 3468   2.846   2.745  11.965
  192POPS   H5S 3469   2.715   2.845  12.024
  192POPS   C26 3470   2.884   2.966  11.948
  192POPS   H6R 3471   2.817   3.011  11.871
  192POPS   H6S 3472   2.906   3.054  12.012
  192POPS   C27 3473   3.016   2.929  11.882
  192POPS   H7R 3474   3.075   2.882  11.964
  192POPS   H7S 3475   3.004   2.855  11.800
  192POPS   C28 3476   3.080   3.057  11.812
  192POPS   H8R 3477   3.184   3.034  11.783
  192POPS   H8S 3478   3.024   3.077  11.718
  192POPS   C29 3479   3.083   3.171  11.915
  192POPS   H9R 3480   3.130   3.144  12.011
  192POPS  C210 3481   3.026   3.290  11.896
  192POPS  H10R 3482   3.016   3.370  11.969
  192POPS  C211 3483   2.953   3.335  11.772
  192POPS  H11R 3484   2.899   3.249  11.727
  192POPS  H11S 3485   2.876   3.411  11.798
  192POPS  C212 3486   3.050   3.385  11.662
  192POPS  H12R 3487   3.084   3.486  11.694
  192POPS  H12S 3488   3.152   3.340  11.661
  192POPS  C213 3489   2.981   3.395  11.523
  192POPS  H13R 3490   3.056   3.425  11.446
  192POPS  H13S 3491   2.939   3.298  11.488
  192POPS  C214 3492   2.873   3.499  11.516
  192POPS  H14R 3493   2.794   3.467  11.586
  192POPS  H14S 3494   2.915   3.597  11.548
  192POPS  C215 3495   2.818   3.530  11.377
  192POPS  H15R 3496   2.896   3.580  11.315
  192POPS  H15S 3497   2.784   3.438  11.326
  192POPS  C216 3498   2.709   3.636  11.383
  192POPS  H16R 3499   2.741   3.724  11.442
  192POPS  H16S 3500   2.698   3.685  11.284
  192POPS  C217 3501   2.573   3.591  11.425
  192POPS  H17R 3502   2.554   3.505  11.357
  192POPS  H17S 3503   2.580   3.555  11.530
  192POPS  C218 3504   2.476   3.711  11.415
  192POPS  H18R 3505   2.372   3.681  11.443
  192POPS  H18S 3506   2.503   3.796  11.481
  192POPS  H18T 3507   2.464   3.740  11.309
  192POPS   C33 3508   2.446   3.054  12.057
  192POPS   H3X 3509   2.460   2.946  12.079
  192POPS   H3Y 3510   2.355   3.091  12.110
  192POPS   C34 3511   2.423   3.083  11.912
  192POPS   H4X 3512   2.346   3.013  11.875
  192POPS   H4Y 3513   2.371   3.180  11.901
  192POPS   C35 3514   2.550   3.085  11.825
  192POPS   H5X 3515   2.631   3.147  11.869
  192POPS   H5Y 3516   2.594   2.984  11.842
  192POPS   C36 3517   2.513   3.092  11.676
  192POPS   H6X 3518   2.455   3.003  11.644
  192POPS   H6Y 3519   2.446   3.178  11.655
  192POPS   C37 3520   2.641   3.104  11.579
  192POPS   H7X 3521   2.692   3.197  11.613
  192POPS   H7Y 3522   2.712   3.023  11.605
  192POPS   C38 3523   2.611   3.085  11.429
  192POPS   H8X 3524   2.587   2.978  11.410
  192POPS   H8Y 3525   2.527   3.145  11.389
  192POPS   C39 3526   2.739   3.111  11.347
  192POPS   H9X 3527   2.720   3.100  11.238
  192POPS   H9Y 3528   2.751   3.220  11.364
  192POPS  C310 3529   2.868   3.032  11.374
  192POPS  H10X 3530   2.896   3.031  11.482
  192POPS  H10Y 3531   2.867   2.929  11.334
  192POPS  C311 3532   2.982   3.086  11.288
  192POPS  H11X 3533   2.973   3.075  11.178
  192POPS  H11Y 3534   2.993   3.194  11.313
  192POPS  C312 3535   3.122   3.035  11.334
  192POPS  H12X 3536   3.201   3.112  11.318
  192POPS  H12Y 3537   3.106   3.041  11.443
  192POPS  C313 3538   3.172   2.907  11.286
  192POPS  H13X 3539   3.099   2.837  11.333
  192POPS  H13Y 3540   3.171   2.908  11.175
  192POPS  C314 3541   3.313   2.873  11.335
  192POPS  H14X 3542   3.382   2.952  11.299
  192POPS  H14Y 3543   3.312   2.884  11.446
  192POPS  C315 3544   3.356   2.734  11.305
  192POPS  H15X 3545   3.269   2.665  11.313
  192POPS  H15Y 3546   3.391   2.724  11.200
  192POPS  C316 3547   3.470   2.682  11.396
  192POPS  H16X 3548   3.563   2.743  11.395
  192POPS  H16Y 3549   3.439   2.680  11.503
  192POPS  H16Z 3550   3.497   2.575  11.382
  193POPS     N 3551   0.100   2.923  12.437
  193POPS   HN1 3552   0.022   2.973  12.389
  193POPS   HN2 3553   0.178   2.921  12.369
  193POPS   HN3 3554   0.079   2.823  12.459
  193POPS   C12 3555   0.144   2.987  12.563
  193POPS  H12A 3556   0.227   2.922  12.587
  193POPS   C13 3557   0.045   2.977  12.684
  193POPS  O13A 3558  -0.064   2.911  12.661
  193POPS  O13B 3559   0.066   3.027  12.799
  193POPS   C11 3560   0.201   3.130  12.543
  193POPS  H11A 3561   0.254   3.168  12.633
  193POPS  H11B 3562   0.118   3.202  12.530
  193POPS     P 3563   0.347   3.271  12.383
  193POPS   O13 3564   0.449   3.259  12.279
  193POPS   O14 3565   0.389   3.344  12.502
  193POPS   O12 3566   0.291   3.130  12.432
  193POPS   O11 3567   0.216   3.335  12.321
  193POPS    C1 3568   0.126   3.284  12.227
  193POPS    HA 3569   0.026   3.284  12.276
  193POPS    HB 3570   0.159   3.181  12.202
  193POPS    C2 3571   0.109   3.379  12.101
  193POPS    HS 3572   0.025   3.344  12.036
  193POPS   O21 3573   0.096   3.515  12.141
  193POPS   C21 3574  -0.021   3.546  12.192
  193POPS   O22 3575  -0.117   3.476  12.213
  193POPS   C22 3576  -0.010   3.697  12.221
  193POPS   H2R 3577  -0.004   3.744  12.121
  193POPS   H2S 3578   0.085   3.722  12.273
  193POPS    C3 3579   0.241   3.358  12.024
  193POPS    HX 3580   0.324   3.396  12.088
  193POPS    HY 3581   0.258   3.249  12.013
  193POPS   O31 3582   0.229   3.409  11.888
  193POPS   C31 3583   0.350   3.391  11.828
  193POPS   O32 3584   0.448   3.341  11.881
  193POPS   C32 3585   0.344   3.451  11.684
  193POPS   H2X 3586   0.239   3.471  11.652
  193POPS   H2Y 3587   0.399   3.547  11.683
  193POPS   C23 3588  -0.122   3.764  12.301
  193POPS   H3R 3589  -0.100   3.873  12.297
  193POPS   H3S 3590  -0.128   3.734  12.408
  193POPS   C24 3591  -0.266   3.750  12.242
  193POPS   H4R 3592  -0.304   3.649  12.269
  193POPS   H4S 3593  -0.322   3.827  12.298
  193POPS   C25 3594  -0.290   3.782  12.089
  193POPS   H5R 3595  -0.200   3.837  12.056
  193POPS   H5S 3596  -0.377   3.850  12.091
  193POPS   C26 3597  -0.308   3.658  11.989
  193POPS   H6R 3598  -0.405   3.612  12.016
  193POPS   H6S 3599  -0.225   3.589  12.014
  193POPS   C27 3600  -0.302   3.708  11.834
  193POPS   H7R 3601  -0.368   3.797  11.829
  193POPS   H7S 3602  -0.353   3.626  11.779
  193POPS   C28 3603  -0.157   3.734  11.791
  193POPS   H8R 3604  -0.155   3.771  11.686
  193POPS   H8S 3605  -0.109   3.819  11.844
  193POPS   C29 3606  -0.071   3.612  11.799
  193POPS   H9R 3607  -0.028   3.609  11.901
  193POPS  C210 3608  -0.024   3.529  11.703
  193POPS  H10R 3609   0.045   3.451  11.737
  193POPS  C211 3610  -0.052   3.550  11.559
  193POPS  H11R 3611   0.042   3.573  11.504
  193POPS  H11S 3612  -0.112   3.639  11.529
  193POPS  C212 3613  -0.139   3.436  11.502
  193POPS  H12R 3614  -0.243   3.449  11.539
  193POPS  H12S 3615  -0.115   3.345  11.560
  193POPS  C213 3616  -0.125   3.389  11.357
  193POPS  H13R 3617  -0.168   3.467  11.291
  193POPS  H13S 3618  -0.189   3.299  11.347
  193POPS  C214 3619   0.015   3.372  11.309
  193POPS  H14R 3620   0.073   3.348  11.401
  193POPS  H14S 3621   0.054   3.471  11.277
  193POPS  C215 3622   0.061   3.252  11.219
  193POPS  H15R 3623   0.046   3.152  11.266
  193POPS  H15S 3624   0.165   3.257  11.181
  193POPS  C216 3625  -0.028   3.228  11.090
  193POPS  H16R 3626  -0.028   3.323  11.033
  193POPS  H16S 3627  -0.129   3.202  11.128
  193POPS  C217 3628   0.022   3.110  11.001
  193POPS  H17R 3629   0.017   3.010  11.050
  193POPS  H17S 3630   0.127   3.134  10.971
  193POPS  C218 3631  -0.060   3.106  10.869
  193POPS  H18R 3632  -0.165   3.072  10.882
  193POPS  H18S 3633  -0.019   3.025  10.805
  193POPS  H18T 3634  -0.051   3.206  10.820
  193POPS   C33 3635   0.411   3.354  11.586
  193POPS   H3X 3636   0.379   3.250  11.607
  193POPS   H3Y 3637   0.360   3.366  11.488
  193POPS   C34 3638   0.561   3.375  11.582
  193POPS   H4X 3639   0.586   3.482  11.564
  193POPS   H4Y 3640   0.602   3.351  11.682
  193POPS   C35 3641   0.626   3.278  11.483
  193POPS   H5X 3642   0.611   3.323  11.382
  193POPS   H5Y 3643   0.734   3.283  11.504
  193POPS   C36 3644   0.580   3.135  11.492
  193POPS   H6X 3645   0.584   3.102  11.598
  193POPS   H6Y 3646   0.475   3.125  11.457
  193POPS   C37 3647   0.682   3.032  11.427
  193POPS   H7X 3648   0.781   3.045  11.476
  193POPS   H7Y 3649   0.638   2.932  11.448
  193POPS   C38 3650   0.698   3.062  11.274
  193POPS   H8X 3651   0.750   3.160  11.270
  193POPS   H8Y 3652   0.771   2.996  11.223
  193POPS   C39 3653   0.574   3.055  11.189
  193POPS   H9X 3654   0.524   2.960  11.220
  193POPS   H9Y 3655   0.510   3.144  11.203
  193POPS  C310 3656   0.603   3.058  11.038
  193POPS  H10X 3657   0.661   3.150  11.018
  193POPS  H10Y 3658   0.682   2.987  11.004
  193POPS  C311 3659   0.475   3.050  10.956
  193POPS  H11X 3660   0.388   3.059  11.025
  193POPS  H11Y 3661   0.463   3.139  10.891
  193POPS  C312 3662   0.448   2.916  10.886
  193POPS  H12X 3663   0.521   2.901  10.803
  193POPS  H12Y 3664   0.471   2.833  10.955
  193POPS  C313 3665   0.302   2.893  10.834
  193POPS  H13X 3666   0.220   2.884  10.909
  193POPS  H13Y 3667   0.283   2.981  10.769
  193POPS  C314 3668   0.278   2.773  10.742
  193POPS  H14X 3669   0.348   2.774  10.655
  193POPS  H14Y 3670   0.294   2.679  10.800
  193POPS  C315 3671   0.139   2.765  10.684
  193POPS  H15X 3672   0.066   2.773  10.767
  193POPS  H15Y 3673   0.103   2.853  10.626
  193POPS  C316 3674   0.121   2.631  10.600
  193POPS  H16X 3675   0.014   2.624  10.572
  193POPS  H16Y 3676   0.186   2.619  10.511
  193POPS  H16Z 3677   0.142   2.549  10.671
  194POPS     N 3678  10.600   7.066  13.183
  194POPS   HN1 3679  10.555   6.982  13.226
  194POPS   HN2 3680  10.688   7.025  13.146
  194POPS   HN3 3681  10.629   7.124  13.264
  194POPS   C12 3682  10.525   7.155  13.103
  194POPS  H12A 3683  10.464   7.095  13.037
  194POPS   C13 3684  10.425   7.238  13.184
  194POPS  O13A 3685  10.421   7.239  13.310
  194POPS  O13B 3686  10.336   7.307  13.122
  194POPS   C11 3687  10.614   7.263  13.032
  194POPS  H11A 3688  10.550   7.320  12.961
  194POPS  H11B 3689  10.653   7.338  13.104
  194POPS     P 3690  10.715   7.148  12.811
  194POPS   O13 3691  10.641   7.246  12.721
  194POPS   O14 3692  10.664   7.012  12.839
  194POPS   O12 3693  10.725   7.208  12.953
  194POPS   O11 3694  10.866   7.138  12.772
  194POPS    C1 3695  10.933   7.010  12.773
  194POPS    HA 3696  11.038   7.036  12.797
  194POPS    HB 3697  10.902   6.943  12.856
  194POPS    C2 3698  10.931   6.936  12.634
  194POPS    HS 3699  11.000   6.851  12.650
  194POPS   O21 3700  10.972   7.037  12.535
  194POPS   C21 3701  11.098   7.054  12.510
  194POPS   O22 3702  11.191   6.996  12.559
  194POPS   C22 3703  11.105   7.163  12.399
  194POPS   H2R 3704  11.005   7.209  12.386
  194POPS   H2S 3705  11.167   7.251  12.426
  194POPS    C3 3706  10.790   6.879  12.594
  194POPS    HX 3707  10.757   6.823  12.684
  194POPS    HY 3708  10.713   6.955  12.573
  194POPS   O31 3709  10.806   6.797  12.468
  194POPS   C31 3710  10.829   6.671  12.486
  194POPS   O32 3711  10.849   6.615  12.593
  194POPS   C32 3712  10.845   6.600  12.354
  194POPS   H2X 3713  10.749   6.601  12.299
  194POPS   H2Y 3714  10.911   6.661  12.289
  194POPS   C23 3715  11.168   7.095  12.284
  194POPS   H3R 3716  11.273   7.058  12.289
  194POPS   H3S 3717  11.120   7.001  12.249
  194POPS   C24 3718  11.188   7.183  12.162
  194POPS   H4R 3719  11.101   7.252  12.158
  194POPS   H4S 3720  11.281   7.240  12.182
  194POPS   C25 3721  11.178   7.120  12.024
  194POPS   H5R 3722  11.227   7.020  12.028
  194POPS   H5S 3723  11.069   7.106  12.005
  194POPS   C26 3724  11.249   7.199  11.910
  194POPS   H6R 3725  11.346   7.233  11.954
  194POPS   H6S 3726  11.269   7.123  11.831
  194POPS   C27 3727  11.166   7.317  11.860
  194POPS   H7R 3728  11.130   7.379  11.945
  194POPS   H7S 3729  11.239   7.374  11.798
  194POPS   C28 3730  11.050   7.281  11.767
  194POPS   H8R 3731  11.094   7.215  11.689
  194POPS   H8S 3732  10.980   7.220  11.828
  194POPS   C29 3733  10.973   7.401  11.711
  194POPS   H9R 3734  11.018   7.434  11.616
  194POPS  C210 3735  10.858   7.458  11.757
  194POPS  H10R 3736  10.811   7.543  11.705
  194POPS  C211 3737  10.793   7.420  11.887
  194POPS  H11R 3738  10.712   7.352  11.851
  194POPS  H11S 3739  10.863   7.358  11.946
  194POPS  C212 3740  10.734   7.526  11.973
  194POPS  H12R 3741  10.715   7.477  12.071
  194POPS  H12S 3742  10.799   7.614  11.990
  194POPS  C213 3743  10.603   7.583  11.924
  194POPS  H13R 3744  10.624   7.629  11.825
  194POPS  H13S 3745  10.526   7.506  11.902
  194POPS  C214 3746  10.558   7.693  12.018
  194POPS  H14R 3747  10.549   7.651  12.121
  194POPS  H14S 3748  10.633   7.771  12.039
  194POPS  C215 3749  10.435   7.770  11.980
  194POPS  H15R 3750  10.437   7.775  11.869
  194POPS  H15S 3751  10.352   7.702  12.009
  194POPS  C216 3752  10.412   7.911  12.053
  194POPS  H16R 3753  10.411   7.877  12.158
  194POPS  H16S 3754  10.504   7.971  12.035
  194POPS  C217 3755  10.278   7.976  12.023
  194POPS  H17R 3756  10.273   7.992  11.914
  194POPS  H17S 3757  10.188   7.921  12.057
  194POPS  C218 3758  10.255   8.112  12.089
  194POPS  H18R 3759  10.158   8.152  12.051
  194POPS  H18S 3760  10.249   8.106  12.200
  194POPS  H18T 3761  10.320   8.195  12.056
  194POPS   C33 3762  10.903   6.457  12.350
  194POPS   H3X 3763  10.988   6.442  12.419
  194POPS   H3Y 3764  10.813   6.399  12.382
  194POPS   C34 3765  10.945   6.414  12.213
  194POPS   H4X 3766  10.859   6.413  12.143
  194POPS   H4Y 3767  11.005   6.498  12.172
  194POPS   C35 3768  11.024   6.285  12.224
  194POPS   H5X 3769  11.119   6.306  12.278
  194POPS   H5Y 3770  10.969   6.217  12.293
  194POPS   C36 3771  11.047   6.213  12.092
  194POPS   H6X 3772  11.119   6.133  12.118
  194POPS   H6Y 3773  10.951   6.178  12.049
  194POPS   C37 3774  11.110   6.303  11.983
  194POPS   H7X 3775  11.041   6.369  11.927
  194POPS   H7Y 3776  11.180   6.366  12.041
  194POPS   C38 3777  11.178   6.216  11.886
  194POPS   H8X 3778  11.233   6.279  11.812
  194POPS   H8Y 3779  11.271   6.173  11.929
  194POPS   C39 3780  11.091   6.124  11.800
  194POPS   H9X 3781  11.057   6.043  11.868
  194POPS   H9Y 3782  11.021   6.191  11.745
  194POPS  C310 3783  11.179   6.052  11.692
  194POPS  H10X 3784  11.267   5.998  11.733
  194POPS  H10Y 3785  11.106   5.981  11.649
  194POPS  C311 3786  11.226   6.152  11.576
  194POPS  H11X 3787  11.128   6.171  11.526
  194POPS  H11Y 3788  11.278   6.246  11.603
  194POPS  C312 3789  11.319   6.075  11.472
  194POPS  H12X 3790  11.420   6.051  11.511
  194POPS  H12Y 3791  11.269   5.977  11.458
  194POPS  C313 3792  11.326   6.140  11.340
  194POPS  H13X 3793  11.228   6.170  11.297
  194POPS  H13Y 3794  11.387   6.231  11.357
  194POPS  C314 3795  11.409   6.051  11.236
  194POPS  H14X 3796  11.510   6.024  11.276
  194POPS  H14Y 3797  11.348   5.959  11.223
  194POPS  C315 3798  11.417   6.124  11.098
  194POPS  H15X 3799  11.310   6.148  11.082
  194POPS  H15Y 3800  11.486   6.210  11.098
  194POPS  C316 3801  11.466   6.022  10.995
  194POPS  H16X 3802  11.409   5.927  11.007
  194POPS  H16Y 3803  11.445   6.055  10.891
  194POPS  H16Z 3804  11.573   5.994  11.007
  195POPS     N 3805   2.176   2.927  12.724
  195POPS   HN1 3806   2.231   2.994  12.782
  195POPS   HN2 3807   2.242   2.877  12.661
  195POPS   HN3 3808   2.107   2.983  12.670
  195POPS   C12 3809   2.101   2.826  12.807
  195POPS  H12A 3810   2.052   2.880  12.887
  195POPS   C13 3811   2.199   2.736  12.879
  195POPS  O13A 3812   2.321   2.742  12.851
  195POPS  O13B 3813   2.156   2.642  12.956
  195POPS   C11 3814   2.013   2.744  12.714
  195POPS  H11A 3815   2.077   2.678  12.652
  195POPS  H11B 3816   1.941   2.683  12.772
  195POPS     P 3817   1.804   2.791  12.550
  195POPS   O13 3818   1.793   2.900  12.450
  195POPS   O14 3819   1.692   2.777  12.641
  195POPS   O12 3820   1.938   2.827  12.629
  195POPS   O11 3821   1.838   2.657  12.474
  195POPS    C1 3822   1.767   2.626  12.352
  195POPS    HA 3823   1.739   2.519  12.356
  195POPS    HB 3824   1.670   2.681  12.353
  195POPS    C2 3825   1.844   2.655  12.224
  195POPS    HS 3826   1.875   2.762  12.220
  195POPS   O21 3827   1.774   2.612  12.108
  195POPS   C21 3828   1.673   2.679  12.067
  195POPS   O22 3829   1.636   2.788  12.116
  195POPS   C22 3830   1.600   2.598  11.957
  195POPS   H2R 3831   1.565   2.500  11.995
  195POPS   H2S 3832   1.522   2.666  11.917
  195POPS    C3 3833   1.985   2.587  12.229
  195POPS    HX 3834   2.030   2.628  12.323
  195POPS    HY 3835   1.971   2.477  12.236
  195POPS   O31 3836   2.066   2.628  12.114
  195POPS   C31 3837   2.177   2.552  12.108
  195POPS   O32 3838   2.202   2.454  12.175
  195POPS   C32 3839   2.265   2.599  11.991
  195POPS   H2X 3840   2.234   2.697  11.951
  195POPS   H2Y 3841   2.363   2.613  12.042
  195POPS   C23 3842   1.709   2.553  11.848
  195POPS   H3R 3843   1.752   2.641  11.796
  195POPS   H3S 3844   1.782   2.484  11.895
  195POPS   C24 3845   1.651   2.461  11.741
  195POPS   H4R 3846   1.576   2.532  11.700
  195POPS   H4S 3847   1.729   2.446  11.663
  195POPS   C25 3848   1.601   2.339  11.811
  195POPS   H5R 3849   1.692   2.295  11.857
  195POPS   H5S 3850   1.519   2.368  11.880
  195POPS   C26 3851   1.546   2.235  11.707
  195POPS   H6R 3852   1.474   2.296  11.649
  195POPS   H6S 3853   1.631   2.204  11.643
  195POPS   C27 3854   1.463   2.116  11.761
  195POPS   H7R 3855   1.379   2.152  11.826
  195POPS   H7S 3856   1.419   2.077  11.667
  195POPS   C28 3857   1.548   2.005  11.831
  195POPS   H8R 3858   1.645   1.991  11.779
  195POPS   H8S 3859   1.566   2.047  11.932
  195POPS   C29 3860   1.458   1.877  11.837
  195POPS   H9R 3861   1.389   1.873  11.923
  195POPS  C210 3862   1.476   1.772  11.760
  195POPS  H10R 3863   1.407   1.686  11.758
  195POPS  C211 3864   1.579   1.765  11.652
  195POPS  H11R 3865   1.620   1.867  11.635
  195POPS  H11S 3866   1.667   1.703  11.681
  195POPS  C212 3867   1.525   1.718  11.517
  195POPS  H12R 3868   1.611   1.718  11.447
  195POPS  H12S 3869   1.488   1.613  11.517
  195POPS  C213 3870   1.412   1.807  11.466
  195POPS  H13R 3871   1.326   1.801  11.536
  195POPS  H13S 3872   1.446   1.912  11.474
  195POPS  C214 3873   1.375   1.777  11.318
  195POPS  H14R 3874   1.287   1.841  11.295
  195POPS  H14S 3875   1.458   1.807  11.250
  195POPS  C215 3876   1.323   1.632  11.284
  195POPS  H15R 3877   1.389   1.559  11.335
  195POPS  H15S 3878   1.217   1.639  11.317
  195POPS  C216 3879   1.331   1.600  11.126
  195POPS  H16R 3880   1.247   1.662  11.086
  195POPS  H16S 3881   1.432   1.632  11.092
  195POPS  C217 3882   1.306   1.447  11.110
  195POPS  H17R 3883   1.403   1.399  11.137
  195POPS  H17S 3884   1.231   1.407  11.182
  195POPS  C218 3885   1.273   1.405  10.970
  195POPS  H18R 3886   1.247   1.297  10.973
  195POPS  H18S 3887   1.187   1.464  10.931
  195POPS  H18T 3888   1.354   1.420  10.895
  195POPS   C33 3889   2.270   2.494  11.874
  195POPS   H3X 3890   2.276   2.394  11.921
  195POPS   H3Y 3891   2.171   2.490  11.823
  195POPS   C34 3892   2.390   2.517  11.776
  195POPS   H4X 3893   2.479   2.511  11.841
  195POPS   H4Y 3894   2.414   2.439  11.700
  195POPS   C35 3895   2.396   2.653  11.706
  195POPS   H5X 3896   2.373   2.735  11.776
  195POPS   H5Y 3897   2.500   2.666  11.670
  195POPS   C36 3898   2.299   2.666  11.582
  195POPS   H6X 3899   2.335   2.597  11.502
  195POPS   H6Y 3900   2.192   2.639  11.600
  195POPS   C37 3901   2.292   2.810  11.526
  195POPS   H7X 3902   2.256   2.886  11.598
  195POPS   H7Y 3903   2.392   2.852  11.500
  195POPS   C38 3904   2.219   2.824  11.391
  195POPS   H8X 3905   2.244   2.919  11.338
  195POPS   H8Y 3906   2.248   2.740  11.325
  195POPS   C39 3907   2.066   2.813  11.424
  195POPS   H9X 3908   2.032   2.728  11.487
  195POPS   H9Y 3909   2.042   2.902  11.486
  195POPS  C310 3910   1.975   2.803  11.304
  195POPS  H10X 3911   2.036   2.759  11.223
  195POPS  H10Y 3912   1.886   2.743  11.330
  195POPS  C311 3913   1.917   2.940  11.257
  195POPS  H11X 3914   1.836   2.976  11.324
  195POPS  H11Y 3915   1.996   3.018  11.263
  195POPS  C312 3916   1.870   2.926  11.111
  195POPS  H12X 3917   1.951   2.862  11.070
  195POPS  H12Y 3918   1.776   2.868  11.120
  195POPS  C313 3919   1.855   3.050  11.017
  195POPS  H13X 3920   1.857   3.020  10.910
  195POPS  H13Y 3921   1.940   3.119  11.036
  195POPS  C314 3922   1.721   3.125  11.043
  195POPS  H14X 3923   1.636   3.056  11.023
  195POPS  H14Y 3924   1.718   3.155  11.150
  195POPS  C315 3925   1.709   3.254  10.964
  195POPS  H15X 3926   1.712   3.216  10.860
  195POPS  H15Y 3927   1.804   3.312  10.973
  195POPS  C316 3928   1.583   3.330  10.989
  195POPS  H16X 3929   1.488   3.275  10.974
  195POPS  H16Y 3930   1.590   3.426  10.933
  195POPS  H16Z 3931   1.587   3.360  11.096
  196POPS     N 3932   3.534   7.868  12.674
  196POPS   HN1 3933   3.611   7.923  12.716
  196POPS   HN2 3934   3.520   7.924  12.587
  196POPS   HN3 3935   3.449   7.877  12.734
  196POPS   C12 3936   3.566   7.726  12.641
  196POPS  H12A 3937   3.621   7.720  12.548
  196POPS   C13 3938   3.650   7.648  12.741
  196POPS  O13A 3939   3.685   7.688  12.854
  196POPS  O13B 3940   3.683   7.537  12.705
  196POPS   C11 3941   3.432   7.652  12.601
  196POPS  H11A 3942   3.374   7.645  12.696
  196POPS  H11B 3943   3.462   7.555  12.556
  196POPS     P 3944   3.221   7.690  12.453
  196POPS   O13 3945   3.132   7.810  12.448
  196POPS   O14 3946   3.166   7.577  12.533
  196POPS   O12 3947   3.365   7.724  12.496
  196POPS   O11 3948   3.238   7.638  12.305
  196POPS    C1 3949   3.338   7.687  12.226
  196POPS    HA 3950   3.435   7.698  12.279
  196POPS    HB 3951   3.354   7.614  12.144
  196POPS    C2 3952   3.294   7.817  12.157
  196POPS    HS 3953   3.258   7.880  12.241
  196POPS   O21 3954   3.188   7.778  12.077
  196POPS   C21 3955   3.109   7.873  12.037
  196POPS   O22 3956   3.098   7.986  12.082
  196POPS   C22 3957   3.033   7.829  11.910
  196POPS   H2R 3958   3.094   7.759  11.850
  196POPS   H2S 3959   2.936   7.784  11.942
  196POPS    C3 3960   3.412   7.879  12.083
  196POPS    HX 3961   3.493   7.902  12.155
  196POPS    HY 3962   3.459   7.799  12.021
  196POPS   O31 3963   3.376   7.993  12.007
  196POPS   C31 3964   3.372   8.110  12.065
  196POPS   O32 3965   3.388   8.122  12.190
  196POPS   C32 3966   3.354   8.231  11.975
  196POPS   H2X 3967   3.419   8.314  12.009
  196POPS   H2Y 3968   3.396   8.207  11.874
  196POPS   C23 3969   3.007   7.957  11.825
  196POPS   H3R 3970   2.926   8.016  11.873
  196POPS   H3S 3971   3.096   8.024  11.828
  196POPS   C24 3972   2.976   7.927  11.676
  196POPS   H4R 3973   3.050   7.865  11.623
  196POPS   H4S 3974   2.884   7.866  11.664
  196POPS   C25 3975   2.964   8.050  11.599
  196POPS   H5R 3976   2.898   8.125  11.647
  196POPS   H5S 3977   3.067   8.091  11.606
  196POPS   C26 3978   2.930   8.038  11.448
  196POPS   H6R 3979   2.840   7.974  11.439
  196POPS   H6S 3980   2.893   8.139  11.422
  196POPS   C27 3981   3.038   7.973  11.359
  196POPS   H7R 3982   3.124   8.043  11.353
  196POPS   H7S 3983   3.069   7.881  11.412
  196POPS   C28 3984   2.998   7.951  11.210
  196POPS   H8R 3985   2.981   8.051  11.163
  196POPS   H8S 3986   3.072   7.892  11.152
  196POPS   C29 3987   2.887   7.858  11.179
  196POPS   H9R 3988   2.894   7.758  11.223
  196POPS  C210 3989   2.788   7.884  11.087
  196POPS  H10R 3990   2.715   7.809  11.054
  196POPS  C211 3991   2.755   8.016  11.029
  196POPS  H11R 3992   2.847   8.055  10.981
  196POPS  H11S 3993   2.684   8.013  10.943
  196POPS  C212 3994   2.705   8.106  11.143
  196POPS  H12R 3995   2.779   8.117  11.225
  196POPS  H12S 3996   2.681   8.208  11.105
  196POPS  C213 3997   2.581   8.043  11.208
  196POPS  H13R 3998   2.599   7.942  11.250
  196POPS  H13S 3999   2.549   8.105  11.295
  196POPS  C214 4000   2.457   8.026  11.120
  196POPS  H14R 4001   2.428   8.118  11.066
  196POPS  H14S 4002   2.485   7.959  11.035
  196POPS  C215 4003   2.346   7.952  11.191
  196POPS  H15R 4004   2.262   7.945  11.118
  196POPS  H15S 4005   2.375   7.850  11.224
  196POPS  C216 4006   2.292   8.030  11.315
  196POPS  H16R 4007   2.373   8.020  11.391
  196POPS  H16S 4008   2.272   8.135  11.286
  196POPS  C217 4009   2.164   7.969  11.374
  196POPS  H17R 4010   2.091   7.981  11.291
  196POPS  H17S 4011   2.182   7.860  11.386
  196POPS  C218 4012   2.110   8.046  11.495
  196POPS  H18R 4013   2.015   8.002  11.530
  196POPS  H18S 4014   2.180   8.040  11.581
  196POPS  H18T 4015   2.110   8.154  11.469
  196POPS   C33 4016   3.202   8.269  11.958
  196POPS   H3X 4017   3.156   8.168  11.954
  196POPS   H3Y 4018   3.165   8.322  12.048
  196POPS   C34 4019   3.175   8.349  11.832
  196POPS   H4X 4020   3.241   8.439  11.836
  196POPS   H4Y 4021   3.212   8.296  11.742
  196POPS   C35 4022   3.028   8.383  11.803
  196POPS   H5X 4023   2.965   8.292  11.812
  196POPS   H5Y 4024   2.979   8.446  11.880
  196POPS   C36 4025   3.016   8.444  11.663
  196POPS   H6X 4026   3.085   8.532  11.662
  196POPS   H6Y 4027   3.051   8.376  11.583
  196POPS   C37 4028   2.876   8.489  11.617
  196POPS   H7X 4029   2.868   8.600  11.610
  196POPS   H7Y 4030   2.795   8.455  11.685
  196POPS   C38 4031   2.853   8.452  11.466
  196POPS   H8X 4032   2.822   8.347  11.451
  196POPS   H8Y 4033   2.939   8.476  11.399
  196POPS   C39 4034   2.733   8.529  11.407
  196POPS   H9X 4035   2.757   8.637  11.401
  196POPS   H9Y 4036   2.653   8.530  11.483
  196POPS  C310 4037   2.698   8.474  11.269
  196POPS  H10X 4038   2.712   8.364  11.262
  196POPS  H10Y 4039   2.771   8.521  11.200
  196POPS  C311 4040   2.557   8.521  11.225
  196POPS  H11X 4041   2.573   8.628  11.203
  196POPS  H11Y 4042   2.489   8.504  11.311
  196POPS  C312 4043   2.503   8.447  11.099
  196POPS  H12X 4044   2.396   8.469  11.076
  196POPS  H12Y 4045   2.499   8.342  11.134
  196POPS  C313 4046   2.595   8.456  10.974
  196POPS  H13X 4047   2.603   8.565  10.952
  196POPS  H13Y 4048   2.692   8.406  10.991
  196POPS  C314 4049   2.537   8.387  10.852
  196POPS  H14X 4050   2.433   8.414  10.827
  196POPS  H14Y 4051   2.533   8.276  10.852
  196POPS  C315 4052   2.621   8.403  10.727
  196POPS  H15X 4053   2.669   8.502  10.737
  196POPS  H15Y 4054   2.708   8.334  10.725
  196POPS  C316 4055   2.539   8.378  10.601
  196POPS  H16X 4056   2.449   8.444  10.599
  196POPS  H16Y 4057   2.504   8.272  10.596
  196POPS  H16Z 4058   2.601   8.395  10.511
  197POPS     N 4059  11.260   8.160  13.052
  197POPS   HN1 4060  11.234   8.121  13.145
  197POPS   HN2 4061  11.188   8.139  12.980
  197POPS   HN3 4062  11.353   8.120  13.026
  197POPS   C12 4063  11.271   8.313  13.058
  197POPS  H12A 4064  11.176   8.349  13.095
  197POPS   C13 4065  11.379   8.366  13.160
  197POPS  O13A 4066  11.409   8.487  13.157
  197POPS  O13B 4067  11.433   8.293  13.239
  197POPS   C11 4068  11.305   8.366  12.916
  197POPS  H11A 4069  11.307   8.476  12.932
  197POPS  H11B 4070  11.401   8.338  12.869
  197POPS     P 4071  11.160   8.424  12.703
  197POPS   O13 4072  11.148   8.564  12.751
  197POPS   O14 4073  11.041   8.369  12.625
  197POPS   O12 4074  11.188   8.331  12.832
  197POPS   O11 4075  11.296   8.413  12.623
  197POPS    C1 4076  11.370   8.292  12.600
  197POPS    HA 4077  11.448   8.272  12.678
  197POPS    HB 4078  11.295   8.210  12.595
  197POPS    C2 4079  11.453   8.299  12.466
  197POPS    HS 4080  11.519   8.388  12.454
  197POPS   O21 4081  11.353   8.275  12.361
  197POPS   C21 4082  11.368   8.338  12.241
  197POPS   O22 4083  11.453   8.425  12.230
  197POPS   C22 4084  11.274   8.273  12.135
  197POPS   H2R 4085  11.315   8.178  12.095
  197POPS   H2S 4086  11.176   8.259  12.185
  197POPS    C3 4087  11.562   8.186  12.458
  197POPS    HX 4088  11.634   8.192  12.543
  197POPS    HY 4089  11.517   8.085  12.465
  197POPS   O31 4090  11.650   8.203  12.343
  197POPS   C31 4091  11.627   8.118  12.238
  197POPS   O32 4092  11.535   8.044  12.234
  197POPS   C32 4093  11.734   8.134  12.136
  197POPS   H2X 4094  11.755   8.243  12.132
  197POPS   H2Y 4095  11.828   8.088  12.173
  197POPS   C23 4096  11.249   8.364  12.014
  197POPS   H3R 4097  11.215   8.466  12.041
  197POPS   H3S 4098  11.347   8.371  11.960
  197POPS   C24 4099  11.136   8.305  11.919
  197POPS   H4R 4100  11.163   8.202  11.888
  197POPS   H4S 4101  11.033   8.299  11.961
  197POPS   C25 4102  11.122   8.398  11.798
  197POPS   H5R 4103  11.106   8.503  11.830
  197POPS   H5S 4104  11.219   8.403  11.742
  197POPS   C26 4105  11.019   8.348  11.708
  197POPS   H6R 4106  11.043   8.247  11.668
  197POPS   H6S 4107  10.917   8.341  11.752
  197POPS   C27 4108  11.004   8.445  11.590
  197POPS   H7R 4109  11.008   8.554  11.608
  197POPS   H7S 4110  11.092   8.438  11.522
  197POPS   C28 4111  10.885   8.413  11.497
  197POPS   H8R 4112  10.875   8.302  11.491
  197POPS   H8S 4113  10.790   8.458  11.530
  197POPS   C29 4114  10.906   8.453  11.349
  197POPS   H9R 4115  10.957   8.550  11.346
  197POPS  C210 4116  10.876   8.371  11.249
  197POPS  H10R 4117  10.896   8.405  11.146
  197POPS  C211 4118  10.815   8.234  11.246
  197POPS  H11R 4119  10.895   8.165  11.211
  197POPS  H11S 4120  10.786   8.201  11.348
  197POPS  C212 4121  10.690   8.195  11.158
  197POPS  H12R 4122  10.681   8.086  11.181
  197POPS  H12S 4123  10.601   8.254  11.188
  197POPS  C213 4124  10.700   8.207  11.004
  197POPS  H13R 4125  10.719   8.314  10.980
  197POPS  H13S 4126  10.788   8.152  10.965
  197POPS  C214 4127  10.585   8.157  10.926
  197POPS  H14R 4128  10.491   8.210  10.954
  197POPS  H14S 4129  10.605   8.157  10.816
  197POPS  C215 4130  10.558   8.003  10.971
  197POPS  H15R 4131  10.657   7.954  10.983
  197POPS  H15S 4132  10.507   8.010  11.070
  197POPS  C216 4133  10.478   7.917  10.871
  197POPS  H16R 4134  10.443   7.823  10.920
  197POPS  H16S 4135  10.380   7.963  10.846
  197POPS  C217 4136  10.555   7.894  10.746
  197POPS  H17R 4137  10.562   7.991  10.692
  197POPS  H17S 4138  10.658   7.867  10.780
  197POPS  C218 4139  10.509   7.776  10.661
  197POPS  H18R 4140  10.497   7.681  10.717
  197POPS  H18S 4141  10.414   7.807  10.612
  197POPS  H18T 4142  10.583   7.762  10.580
  197POPS   C33 4143  11.698   8.066  12.003
  197POPS   H3X 4144  11.792   8.064  11.943
  197POPS   H3Y 4145  11.699   7.955  11.996
  197POPS   C34 4146  11.592   8.138  11.928
  197POPS   H4X 4147  11.490   8.120  11.968
  197POPS   H4Y 4148  11.608   8.248  11.933
  197POPS   C35 4149  11.583   8.086  11.786
  197POPS   H5X 4150  11.689   8.092  11.755
  197POPS   H5Y 4151  11.540   7.984  11.784
  197POPS   C36 4152  11.481   8.161  11.694
  197POPS   H6X 4153  11.384   8.162  11.747
  197POPS   H6Y 4154  11.497   8.271  11.688
  197POPS   C37 4155  11.475   8.085  11.558
  197POPS   H7X 4156  11.572   8.091  11.503
  197POPS   H7Y 4157  11.452   7.977  11.574
  197POPS   C38 4158  11.358   8.140  11.469
  197POPS   H8X 4159  11.262   8.140  11.524
  197POPS   H8Y 4160  11.388   8.242  11.438
  197POPS   C39 4161  11.350   8.067  11.331
  197POPS   H9X 4162  11.455   8.062  11.297
  197POPS   H9Y 4163  11.303   7.967  11.346
  197POPS  C310 4164  11.276   8.145  11.223
  197POPS  H10X 4165  11.189   8.199  11.267
  197POPS  H10Y 4166  11.341   8.231  11.198
  197POPS  C311 4167  11.239   8.063  11.102
  197POPS  H11X 4168  11.181   8.118  11.024
  197POPS  H11Y 4169  11.330   8.021  11.055
  197POPS  C312 4170  11.154   7.943  11.127
  197POPS  H12X 4171  11.224   7.863  11.160
  197POPS  H12Y 4172  11.083   7.976  11.206
  197POPS  C313 4173  11.071   7.891  11.014
  197POPS  H13X 4174  11.027   7.798  11.057
  197POPS  H13Y 4175  10.989   7.962  10.990
  197POPS  C314 4176  11.142   7.865  10.886
  197POPS  H14X 4177  11.178   7.958  10.836
  197POPS  H14Y 4178  11.233   7.808  10.914
  197POPS  C315 4179  11.067   7.789  10.771
  197POPS  H15X 4180  11.128   7.788  10.678
  197POPS  H15Y 4181  11.051   7.686  10.809
  197POPS  C316 4182  10.926   7.832  10.732
  197POPS  H16X 4183  10.874   7.847  10.829
  197POPS  H16Y 4184  10.936   7.925  10.672
  197POPS  H16Z 4185  10.879   7.749  10.675
  198POPS     N 4186   2.015   5.959  12.418
  198POPS   HN1 4187   2.112   5.922  12.412
  198POPS   HN2 4188   1.992   5.973  12.519
  198POPS   HN3 4189   1.954   5.884  12.380
  198POPS   C12 4190   2.002   6.085  12.343
  198POPS  H12A 4191   1.983   6.064  12.239
  198POPS   C13 4192   2.134   6.165  12.357
  198POPS  O13A 4193   2.224   6.128  12.431
  198POPS  O13B 4194   2.142   6.271  12.295
  198POPS   C11 4195   1.890   6.167  12.414
  198POPS  H11A 4196   1.921   6.183  12.519
  198POPS  H11B 4197   1.880   6.269  12.372
  198POPS     P 4198   1.628   6.159  12.399
  198POPS   O13 4199   1.609   6.231  12.525
  198POPS   O14 4200   1.531   6.060  12.358
  198POPS   O12 4201   1.768   6.091  12.400
  198POPS   O11 4202   1.640   6.266  12.284
  198POPS    C1 4203   1.686   6.211  12.163
  198POPS    HA 4204   1.783   6.260  12.137
  198POPS    HB 4205   1.715   6.104  12.162
  198POPS    C2 4206   1.580   6.221  12.051
  198POPS    HS 4207   1.539   6.118  12.055
  198POPS   O21 4208   1.650   6.255  11.928
  198POPS   C21 4209   1.606   6.214  11.811
  198POPS   O22 4210   1.509   6.138  11.793
  198POPS   C22 4211   1.712   6.252  11.698
  198POPS   H2R 4212   1.731   6.358  11.725
  198POPS   H2S 4213   1.805   6.198  11.726
  198POPS    C3 4214   1.458   6.314  12.074
  198POPS    HX 4215   1.413   6.299  12.174
  198POPS    HY 4216   1.509   6.412  12.059
  198POPS   O31 4217   1.366   6.304  11.965
  198POPS   C31 4218   1.255   6.352  11.988
  198POPS   O32 4219   1.207   6.390  12.091
  198POPS   C32 4220   1.185   6.380  11.850
  198POPS   H2X 4221   1.268   6.410  11.782
  198POPS   H2Y 4222   1.144   6.283  11.816
  198POPS   C23 4223   1.669   6.215  11.552
  198POPS   H3R 4224   1.655   6.107  11.530
  198POPS   H3S 4225   1.573   6.256  11.514
  198POPS   C24 4226   1.781   6.243  11.450
  198POPS   H4R 4227   1.806   6.351  11.454
  198POPS   H4S 4228   1.864   6.182  11.491
  198POPS   C25 4229   1.760   6.188  11.306
  198POPS   H5R 4230   1.762   6.077  11.296
  198POPS   H5S 4231   1.658   6.213  11.268
  198POPS   C26 4232   1.854   6.244  11.198
  198POPS   H6R 4233   1.846   6.355  11.198
  198POPS   H6S 4234   1.962   6.222  11.211
  198POPS   C27 4235   1.831   6.199  11.056
  198POPS   H7R 4236   1.833   6.088  11.048
  198POPS   H7S 4237   1.733   6.237  11.020
  198POPS   C28 4238   1.935   6.264  10.959
  198POPS   H8R 4239   1.952   6.374  10.965
  198POPS   H8S 4240   2.035   6.219  10.976
  198POPS   C29 4241   1.896   6.246  10.811
  198POPS   H9R 4242   1.798   6.282  10.776
  198POPS  C210 4243   1.970   6.160  10.733
  198POPS  H10R 4244   1.939   6.135  10.630
  198POPS  C211 4245   2.114   6.102  10.761
  198POPS  H11R 4246   2.179   6.103  10.671
  198POPS  H11S 4247   2.172   6.144  10.847
  198POPS  C212 4248   2.104   5.957  10.810
  198POPS  H12R 4249   2.206   5.921  10.836
  198POPS  H12S 4250   2.045   5.953  10.904
  198POPS  C213 4251   2.034   5.867  10.708
  198POPS  H13R 4252   1.949   5.918  10.659
  198POPS  H13S 4253   2.113   5.851  10.632
  198POPS  C214 4254   2.004   5.733  10.758
  198POPS  H14R 4255   1.932   5.733  10.842
  198POPS  H14S 4256   1.963   5.667  10.677
  198POPS  C215 4257   2.128   5.664  10.815
  198POPS  H15R 4258   2.197   5.627  10.736
  198POPS  H15S 4259   2.187   5.726  10.887
  198POPS  C216 4260   2.084   5.543  10.906
  198POPS  H16R 4261   2.022   5.477  10.842
  198POPS  H16S 4262   2.176   5.486  10.929
  198POPS  C217 4263   2.030   5.567  11.045
  198POPS  H17R 4264   1.932   5.619  11.032
  198POPS  H17S 4265   2.004   5.471  11.093
  198POPS  C218 4266   2.135   5.634  11.137
  198POPS  H18R 4267   2.087   5.661  11.233
  198POPS  H18S 4268   2.210   5.556  11.162
  198POPS  H18T 4269   2.183   5.726  11.098
  198POPS   C33 4270   1.078   6.496  11.846
  198POPS   H3X 4271   0.977   6.457  11.871
  198POPS   H3Y 4272   1.105   6.588  11.902
  198POPS   C34 4273   1.065   6.551  11.705
  198POPS   H4X 4274   1.170   6.569  11.675
  198POPS   H4Y 4275   1.034   6.467  11.639
  198POPS   C35 4276   0.991   6.688  11.694
  198POPS   H5X 4277   0.884   6.673  11.721
  198POPS   H5Y 4278   1.050   6.757  11.758
  198POPS   C36 4279   0.999   6.749  11.555
  198POPS   H6X 4280   1.109   6.750  11.542
  198POPS   H6Y 4281   0.973   6.672  11.479
  198POPS   C37 4282   0.936   6.886  11.535
  198POPS   H7X 4283   0.831   6.892  11.569
  198POPS   H7Y 4284   0.977   6.961  11.606
  198POPS   C38 4285   0.936   6.936  11.397
  198POPS   H8X 4286   0.849   6.902  11.337
  198POPS   H8Y 4287   0.924   7.046  11.388
  198POPS   C39 4288   1.068   6.912  11.313
  198POPS   H9X 4289   1.152   6.969  11.360
  198POPS   H9Y 4290   1.087   6.803  11.301
  198POPS  C310 4291   1.047   6.966  11.167
  198POPS  H10X 4292   0.978   6.893  11.119
  198POPS  H10Y 4293   0.997   7.064  11.161
  198POPS  C311 4294   1.182   6.967  11.088
  198POPS  H11X 4295   1.249   7.033  11.146
  198POPS  H11Y 4296   1.212   6.860  11.088
  198POPS  C312 4297   1.164   7.023  10.951
  198POPS  H12X 4298   1.074   6.973  10.908
  198POPS  H12Y 4299   1.140   7.130  10.938
  198POPS  C313 4300   1.290   6.998  10.868
  198POPS  H13X 4301   1.384   7.027  10.920
  198POPS  H13Y 4302   1.292   6.888  10.851
  198POPS  C314 4303   1.290   7.058  10.730
  198POPS  H14X 4304   1.394   7.041  10.695
  198POPS  H14Y 4305   1.217   7.007  10.664
  198POPS  C315 4306   1.270   7.209  10.727
  198POPS  H15X 4307   1.169   7.239  10.762
  198POPS  H15Y 4308   1.347   7.254  10.795
  198POPS  C316 4309   1.290   7.267  10.585
  198POPS  H16X 4310   1.210   7.230  10.517
  198POPS  H16Y 4311   1.289   7.378  10.595
  198POPS  H16Z 4312   1.390   7.231  10.553
  199POPS     N 4313   2.517   4.209  12.707
  199POPS   HN1 4314   2.494   4.148  12.788
  199POPS   HN2 4315   2.452   4.186  12.629
  199POPS   HN3 4316   2.609   4.202  12.660
  199POPS   C12 4317   2.502   4.351  12.741
  199POPS  H12A 4318   2.407   4.382  12.701
  199POPS   C13 4319   2.489   4.380  12.887
  199POPS  O13A 4320   2.480   4.292  12.975
  199POPS  O13B 4321   2.483   4.501  12.922
  199POPS   C11 4322   2.613   4.444  12.672
  199POPS  H11A 4323   2.593   4.551  12.692
  199POPS  H11B 4324   2.713   4.421  12.714
  199POPS     P 4325   2.516   4.474  12.426
  199POPS   O13 4326   2.489   4.618  12.445
  199POPS   O14 4327   2.397   4.391  12.421
  199POPS   O12 4328   2.622   4.428  12.531
  199POPS   O11 4329   2.590   4.466  12.291
  199POPS    C1 4330   2.654   4.350  12.243
  199POPS    HA 4331   2.765   4.352  12.239
  199POPS    HB 4332   2.643   4.259  12.306
  199POPS    C2 4333   2.594   4.330  12.102
  199POPS    HS 4334   2.618   4.228  12.064
  199POPS   O21 4335   2.653   4.423  12.010
  199POPS   C21 4336   2.661   4.381  11.886
  199POPS   O22 4337   2.656   4.268  11.845
  199POPS   C22 4338   2.690   4.504  11.797
  199POPS   H2R 4339   2.674   4.600  11.852
  199POPS   H2S 4340   2.799   4.504  11.777
  199POPS    C3 4341   2.437   4.345  12.099
  199POPS    HX 4342   2.391   4.288  12.183
  199POPS    HY 4343   2.406   4.449  12.121
  199POPS   O31 4344   2.383   4.314  11.972
  199POPS   C31 4345   2.365   4.183  11.963
  199POPS   O32 4346   2.368   4.099  12.053
  199POPS   C32 4347   2.317   4.146  11.823
  199POPS   H2X 4348   2.251   4.225  11.779
  199POPS   H2Y 4349   2.407   4.145  11.758
  199POPS   C23 4350   2.595   4.519  11.680
  199POPS   H3R 4351   2.615   4.609  11.618
  199POPS   H3S 4352   2.619   4.428  11.622
  199POPS   C24 4353   2.449   4.526  11.726
  199POPS   H4R 4354   2.423   4.440  11.792
  199POPS   H4S 4355   2.432   4.618  11.786
  199POPS   C25 4356   2.356   4.525  11.599
  199POPS   H5R 4357   2.248   4.534  11.620
  199POPS   H5S 4358   2.381   4.617  11.542
  199POPS   C26 4359   2.382   4.403  11.508
  199POPS   H6R 4360   2.484   4.402  11.462
  199POPS   H6S 4361   2.374   4.310  11.568
  199POPS   C27 4362   2.295   4.404  11.383
  199POPS   H7R 4363   2.195   4.374  11.422
  199POPS   H7S 4364   2.285   4.509  11.348
  199POPS   C28 4365   2.340   4.309  11.277
  199POPS   H8R 4366   2.268   4.329  11.194
  199POPS   H8S 4367   2.439   4.335  11.236
  199POPS   C29 4368   2.337   4.164  11.330
  199POPS   H9R 4369   2.391   4.143  11.423
  199POPS  C210 4370   2.270   4.066  11.268
  199POPS  H10R 4371   2.267   3.970  11.323
  199POPS  C211 4372   2.194   4.079  11.137
  199POPS  H11R 4373   2.094   4.126  11.147
  199POPS  H11S 4374   2.237   4.146  11.060
  199POPS  C212 4375   2.192   3.938  11.072
  199POPS  H12R 4376   2.160   3.868  11.152
  199POPS  H12S 4377   2.128   3.936  10.981
  199POPS  C213 4378   2.323   3.891  11.011
  199POPS  H13R 4379   2.369   3.973  10.951
  199POPS  H13S 4380   2.404   3.862  11.081
  199POPS  C214 4381   2.302   3.771  10.920
  199POPS  H14R 4382   2.250   3.687  10.971
  199POPS  H14S 4383   2.239   3.810  10.838
  199POPS  C215 4384   2.432   3.722  10.849
  199POPS  H15R 4385   2.399   3.667  10.758
  199POPS  H15S 4386   2.483   3.816  10.818
  199POPS  C216 4387   2.515   3.642  10.946
  199POPS  H16R 4388   2.564   3.703  11.024
  199POPS  H16S 4389   2.446   3.569  10.995
  199POPS  C217 4390   2.631   3.576  10.878
  199POPS  H17R 4391   2.604   3.510  10.792
  199POPS  H17S 4392   2.684   3.664  10.836
  199POPS  C218 4393   2.724   3.491  10.958
  199POPS  H18R 4394   2.674   3.405  11.005
  199POPS  H18S 4395   2.806   3.444  10.899
  199POPS  H18T 4396   2.773   3.553  11.036
  199POPS   C33 4397   2.234   4.015  11.817
  199POPS   H3X 4398   2.276   3.937  11.884
  199POPS   H3Y 4399   2.135   4.044  11.860
  199POPS   C34 4400   2.202   3.963  11.678
  199POPS   H4X 4401   2.175   4.053  11.617
  199POPS   H4Y 4402   2.286   3.905  11.636
  199POPS   C35 4403   2.090   3.856  11.681
  199POPS   H5X 4404   2.131   3.762  11.724
  199POPS   H5Y 4405   2.009   3.890  11.750
  199POPS   C36 4406   2.031   3.816  11.543
  199POPS   H6X 4407   2.113   3.771  11.484
  199POPS   H6Y 4408   1.966   3.729  11.566
  199POPS   C37 4409   1.957   3.919  11.455
  199POPS   H7X 4410   1.909   3.993  11.523
  199POPS   H7Y 4411   2.032   3.975  11.396
  199POPS   C38 4412   1.844   3.858  11.368
  199POPS   H8X 4413   1.801   3.771  11.422
  199POPS   H8Y 4414   1.773   3.942  11.352
  199POPS   C39 4415   1.882   3.820  11.224
  199POPS   H9X 4416   1.798   3.837  11.154
  199POPS   H9Y 4417   1.965   3.890  11.201
  199POPS  C310 4418   1.924   3.673  11.195
  199POPS  H10X 4419   2.019   3.656  11.249
  199POPS  H10Y 4420   1.849   3.599  11.231
  199POPS  C311 4421   1.962   3.641  11.049
  199POPS  H11X 4422   2.034   3.721  11.024
  199POPS  H11Y 4423   2.025   3.550  11.059
  199POPS  C312 4424   1.844   3.624  10.948
  199POPS  H12X 4425   1.787   3.536  10.985
  199POPS  H12Y 4426   1.767   3.703  10.936
  199POPS  C313 4427   1.885   3.586  10.808
  199POPS  H13X 4428   1.927   3.483  10.816
  199POPS  H13Y 4429   1.795   3.571  10.744
  199POPS  C314 4430   1.991   3.676  10.736
  199POPS  H14X 4431   1.938   3.772  10.719
  199POPS  H14Y 4432   2.077   3.695  10.804
  199POPS  C315 4433   2.037   3.614  10.603
  199POPS  H15X 4434   2.090   3.516  10.615
  199POPS  H15Y 4435   1.943   3.590  10.548
  199POPS  C316 4436   2.123   3.709  10.508
  199POPS  H16X 4437   2.067   3.797  10.470
  199POPS  H16Y 4438   2.214   3.757  10.548
  199POPS  H16Z 4439   2.144   3.647  10.418
  200POPS     N 4440   3.097   3.813  12.668
  200POPS   HN1 4441   3.135   3.738  12.607
  200POPS   HN2 4442   3.109   3.771  12.763
  200POPS   HN3 4443   2.997   3.828  12.642
  200POPS   C12 4444   3.174   3.940  12.657
  200POPS  H12A 4445   3.261   3.940  12.594
  200POPS   C13 4446   3.210   3.997  12.792
  200POPS  O13A 4447   3.170   3.923  12.893
  200POPS  O13B 4448   3.276   4.105  12.814
  200POPS   C11 4449   3.093   4.040  12.572
  200POPS  H11A 4450   3.145   4.138  12.569
  200POPS  H11B 4451   3.085   3.995  12.470
  200POPS     P 4452   2.868   4.158  12.547
  200POPS   O13 4453   2.730   4.109  12.578
  200POPS   O14 4454   2.909   4.281  12.610
  200POPS   O12 4455   2.960   4.054  12.608
  200POPS   O11 4456   2.907   4.158  12.394
  200POPS    C1 4457   2.859   4.049  12.312
  200POPS    HA 4458   2.885   3.951  12.357
  200POPS    HB 4459   2.750   4.050  12.290
  200POPS    C2 4460   2.939   4.047  12.180
  200POPS    HS 4461   3.037   4.019  12.223
  200POPS   O21 4462   2.930   4.171  12.106
  200POPS   C21 4463   3.040   4.195  12.036
  200POPS   O22 4464   3.156   4.144  12.044
  200POPS   C22 4465   3.002   4.290  11.926
  200POPS   H2R 4466   2.950   4.231  11.848
  200POPS   H2S 4467   2.926   4.368  11.949
  200POPS    C3 4468   2.902   3.920  12.096
  200POPS    HX 4469   2.934   3.828  12.150
  200POPS    HY 4470   2.792   3.927  12.090
  200POPS   O31 4471   2.959   3.912  11.963
  200POPS   C31 4472   3.084   3.874  11.948
  200POPS   O32 4473   3.157   3.847  12.041
  200POPS   C32 4474   3.112   3.856  11.793
  200POPS   H2X 4475   3.041   3.781  11.752
  200POPS   H2Y 4476   3.081   3.952  11.747
  200POPS   C23 4477   3.123   4.361  11.860
  200POPS   H3R 4478   3.171   4.436  11.927
  200POPS   H3S 4479   3.206   4.295  11.828
  200POPS   C24 4480   3.068   4.437  11.744
  200POPS   H4R 4481   3.002   4.375  11.679
  200POPS   H4S 4482   3.000   4.513  11.788
  200POPS   C25 4483   3.179   4.497  11.652
  200POPS   H5R 4484   3.234   4.409  11.614
  200POPS   H5S 4485   3.127   4.553  11.571
  200POPS   C26 4486   3.280   4.580  11.725
  200POPS   H6R 4487   3.229   4.663  11.779
  200POPS   H6S 4488   3.339   4.515  11.792
  200POPS   C27 4489   3.380   4.645  11.629
  200POPS   H7R 4490   3.431   4.561  11.577
  200POPS   H7S 4491   3.318   4.700  11.555
  200POPS   C28 4492   3.481   4.745  11.693
  200POPS   H8R 4493   3.559   4.774  11.619
  200POPS   H8S 4494   3.417   4.822  11.742
  200POPS   C29 4495   3.562   4.686  11.814
  200POPS   H9R 4496   3.542   4.735  11.911
  200POPS  C210 4497   3.653   4.586  11.805
  200POPS  H10R 4498   3.695   4.549  11.899
  200POPS  C211 4499   3.696   4.519  11.676
  200POPS  H11R 4500   3.620   4.444  11.642
  200POPS  H11S 4501   3.711   4.593  11.595
  200POPS  C212 4502   3.834   4.473  11.698
  200POPS  H12R 4503   3.902   4.561  11.685
  200POPS  H12S 4504   3.856   4.424  11.795
  200POPS  C213 4505   3.861   4.373  11.589
  200POPS  H13R 4506   3.964   4.332  11.598
  200POPS  H13S 4507   3.787   4.291  11.590
  200POPS  C214 4508   3.842   4.422  11.447
  200POPS  H14R 4509   3.733   4.425  11.424
  200POPS  H14S 4510   3.884   4.525  11.436
  200POPS  C215 4511   3.922   4.329  11.354
  200POPS  H15R 4512   3.926   4.228  11.401
  200POPS  H15S 4513   3.870   4.335  11.256
  200POPS  C216 4514   4.064   4.383  11.327
  200POPS  H16R 4515   4.117   4.409  11.421
  200POPS  H16S 4516   4.122   4.300  11.282
  200POPS  C217 4517   4.071   4.508  11.242
  200POPS  H17R 4518   3.981   4.506  11.177
  200POPS  H17S 4519   4.050   4.603  11.296
  200POPS  C218 4520   4.200   4.529  11.164
  200POPS  H18R 4521   4.201   4.468  11.071
  200POPS  H18S 4522   4.213   4.636  11.138
  200POPS  H18T 4523   4.293   4.505  11.220
  200POPS   C33 4524   3.255   3.824  11.761
  200POPS   H3X 4525   3.318   3.915  11.752
  200POPS   H3Y 4526   3.300   3.766  11.845
  200POPS   C34 4527   3.266   3.746  11.628
  200POPS   H4X 4528   3.364   3.701  11.605
  200POPS   H4Y 4529   3.190   3.665  11.626
  200POPS   C35 4530   3.223   3.836  11.506
  200POPS   H5X 4531   3.120   3.876  11.522
  200POPS   H5Y 4532   3.289   3.923  11.488
  200POPS   C36 4533   3.205   3.756  11.378
  200POPS   H6X 4534   3.293   3.758  11.310
  200POPS   H6Y 4535   3.187   3.648  11.396
  200POPS   C37 4536   3.087   3.807  11.291
  200POPS   H7X 4537   2.990   3.787  11.341
  200POPS   H7Y 4538   3.103   3.916  11.284
  200POPS   C38 4539   3.085   3.746  11.148
  200POPS   H8X 4540   3.187   3.762  11.109
  200POPS   H8Y 4541   3.063   3.637  11.158
  200POPS   C39 4542   2.980   3.810  11.054
  200POPS   H9X 4543   2.987   3.768  10.951
  200POPS   H9Y 4544   2.877   3.790  11.089
  200POPS  C310 4545   2.987   3.967  11.056
  200POPS  H10X 4546   2.986   4.004  11.161
  200POPS  H10Y 4547   3.081   3.996  11.004
  200POPS  C311 4548   2.878   4.031  10.974
  200POPS  H11X 4549   2.913   4.137  10.974
  200POPS  H11Y 4550   2.869   4.001  10.868
  200POPS  C312 4551   2.735   4.043  11.043
  200POPS  H12X 4552   2.691   3.942  11.060
  200POPS  H12Y 4553   2.744   4.087  11.144
  200POPS  C313 4554   2.638   4.139  10.959
  200POPS  H13X 4555   2.622   4.100  10.856
  200POPS  H13Y 4556   2.541   4.133  11.013
  200POPS  C314 4557   2.676   4.287  10.943
  200POPS  H14X 4558   2.664   4.339  11.041
  200POPS  H14Y 4559   2.783   4.293  10.912
  200POPS  C315 4560   2.591   4.355  10.840
  200POPS  H15X 4561   2.611   4.464  10.846
  200POPS  H15Y 4562   2.627   4.322  10.740
  200POPS  C316 4563   2.441   4.325  10.855
  200POPS  H16X 4564   2.388   4.392  10.783
  200POPS  H16Y 4565   2.429   4.222  10.815
  200POPS  H16Z 4566   2.401   4.327  10.958
  201POPS     N 4567   3.994   4.193  12.468
  201POPS   HN1 4568   4.070   4.233  12.526
  201POPS   HN2 4569   4.008   4.090  12.459
  201POPS   HN3 4570   3.993   4.230  12.371
  201POPS   C12 4571   3.855   4.219  12.525
  201POPS  H12A 4572   3.850   4.319  12.566
  201POPS   C13 4573   3.810   4.152  12.654
  201POPS  O13A 4574   3.897   4.079  12.706
  201POPS  O13B 4575   3.697   4.171  12.704
  201POPS   C11 4576   3.752   4.195  12.406
  201POPS  H11A 4577   3.781   4.106  12.346
  201POPS  H11B 4578   3.659   4.162  12.458
  201POPS     P 4579   3.823   4.369  12.220
  201POPS   O13 4580   3.937   4.277  12.191
  201POPS   O14 4581   3.841   4.497  12.285
  201POPS   O12 4582   3.718   4.301  12.318
  201POPS   O11 4583   3.743   4.406  12.091
  201POPS    C1 4584   3.637   4.317  12.048
  201POPS    HA 4585   3.548   4.312  12.113
  201POPS    HB 4586   3.621   4.358  11.946
  201POPS    C2 4587   3.674   4.161  12.019
  201POPS    HS 4588   3.703   4.122  12.119
  201POPS   O21 4589   3.781   4.170  11.918
  201POPS   C21 4590   3.853   4.061  11.915
  201POPS   O22 4591   3.820   3.951  11.959
  201POPS   C22 4592   3.986   4.095  11.846
  201POPS   H2R 4593   3.993   4.206  11.843
  201POPS   H2S 4594   4.060   4.035  11.905
  201POPS    C3 4595   3.546   4.087  11.970
  201POPS    HX 4596   3.560   3.978  11.955
  201POPS    HY 4597   3.484   4.098  12.062
  201POPS   O31 4598   3.491   4.166  11.866
  201POPS   C31 4599   3.511   4.115  11.740
  201POPS   O32 4600   3.566   4.002  11.733
  201POPS   C32 4601   3.442   4.208  11.636
  201POPS   H2X 4602   3.333   4.196  11.654
  201POPS   H2Y 4603   3.453   4.316  11.661
  201POPS   C23 4604   3.999   4.047  11.701
  201POPS   H3R 4605   3.972   3.941  11.680
  201POPS   H3S 4606   3.923   4.106  11.646
  201POPS   C24 4607   4.136   4.089  11.644
  201POPS   H4R 4608   4.133   4.200  11.636
  201POPS   H4S 4609   4.229   4.067  11.701
  201POPS   C25 4610   4.153   4.033  11.504
  201POPS   H5R 4611   4.158   3.922  11.516
  201POPS   H5S 4612   4.066   4.062  11.441
  201POPS   C26 4613   4.281   4.079  11.439
  201POPS   H6R 4614   4.282   4.189  11.425
  201POPS   H6S 4615   4.367   4.059  11.506
  201POPS   C27 4616   4.322   4.016  11.312
  201POPS   H7R 4617   4.314   3.906  11.328
  201POPS   H7S 4618   4.260   4.037  11.223
  201POPS   C28 4619   4.474   4.038  11.277
  201POPS   H8R 4620   4.531   4.021  11.371
  201POPS   H8S 4621   4.521   3.962  11.211
  201POPS   C29 4622   4.495   4.170  11.212
  201POPS   H9R 4623   4.494   4.254  11.283
  201POPS  C210 4624   4.503   4.197  11.076
  201POPS  H10R 4625   4.504   4.300  11.038
  201POPS  C211 4626   4.482   4.095  10.968
  201POPS  H11R 4627   4.450   3.997  11.008
  201POPS  H11S 4628   4.389   4.130  10.918
  201POPS  C212 4629   4.599   4.091  10.878
  201POPS  H12R 4630   4.583   4.032  10.785
  201POPS  H12S 4631   4.621   4.196  10.850
  201POPS  C213 4632   4.721   4.026  10.942
  201POPS  H13R 4633   4.754   4.087  11.029
  201POPS  H13S 4634   4.675   3.939  10.993
  201POPS  C214 4635   4.830   3.970  10.850
  201POPS  H14R 4636   4.850   4.049  10.773
  201POPS  H14S 4637   4.919   3.977  10.916
  201POPS  C215 4638   4.827   3.832  10.788
  201POPS  H15R 4639   4.793   3.764  10.869
  201POPS  H15S 4640   4.750   3.830  10.708
  201POPS  C216 4641   4.963   3.783  10.733
  201POPS  H16R 4642   5.040   3.815  10.805
  201POPS  H16S 4643   4.961   3.672  10.729
  201POPS  C217 4644   4.994   3.850  10.595
  201POPS  H17R 4645   4.985   3.961  10.603
  201POPS  H17S 4646   5.103   3.837  10.580
  201POPS  C218 4647   4.908   3.798  10.479
  201POPS  H18R 4648   4.926   3.689  10.466
  201POPS  H18S 4649   4.946   3.856  10.392
  201POPS  H18T 4650   4.800   3.822  10.492
  201POPS   C33 4651   3.475   4.176  11.493
  201POPS   H3X 4652   3.585   4.169  11.478
  201POPS   H3Y 4653   3.446   4.069  11.484
  201POPS   C34 4654   3.396   4.252  11.391
  201POPS   H4X 4655   3.287   4.248  11.411
  201POPS   H4Y 4656   3.434   4.356  11.381
  201POPS   C35 4657   3.413   4.182  11.253
  201POPS   H5X 4658   3.523   4.179  11.243
  201POPS   H5Y 4659   3.364   4.083  11.248
  201POPS   C36 4660   3.360   4.276  11.137
  201POPS   H6X 4661   3.249   4.268  11.130
  201POPS   H6Y 4662   3.379   4.382  11.165
  201POPS   C37 4663   3.426   4.239  11.000
  201POPS   H7X 4664   3.355   4.287  10.929
  201POPS   H7Y 4665   3.521   4.290  10.977
  201POPS   C38 4666   3.417   4.083  10.966
  201POPS   H8X 4667   3.497   4.030  11.023
  201POPS   H8Y 4668   3.314   4.051  10.993
  201POPS   C39 4669   3.435   4.058  10.817
  201POPS   H9X 4670   3.388   3.959  10.797
  201POPS   H9Y 4671   3.378   4.127  10.751
  201POPS  C310 4672   3.574   4.069  10.764
  201POPS  H10X 4673   3.632   4.154  10.808
  201POPS  H10Y 4674   3.614   3.976  10.809
  201POPS  C311 4675   3.588   4.076  10.614
  201POPS  H11X 4676   3.514   4.004  10.573
  201POPS  H11Y 4677   3.559   4.174  10.568
  201POPS  C312 4678   3.737   4.039  10.564
  201POPS  H12X 4679   3.800   4.114  10.616
  201POPS  H12Y 4680   3.763   3.936  10.596
  201POPS  C313 4681   3.761   4.060  10.413
  201POPS  H13X 4682   3.676   4.041  10.344
  201POPS  H13Y 4683   3.771   4.170  10.405
  201POPS  C314 4684   3.887   3.985  10.361
  201POPS  H14X 4685   3.865   3.877  10.375
  201POPS  H14Y 4686   3.912   4.010  10.256
  201POPS  C315 4687   4.015   4.014  10.449
  201POPS  H15X 4688   3.987   3.980  10.551
  201POPS  H15Y 4689   4.089   3.938  10.415
  201POPS  C316 4690   4.080   4.148  10.454
  201POPS  H16X 4691   4.152   4.137  10.539
  201POPS  H16Y 4692   4.141   4.168  10.363
  201POPS  H16Z 4693   4.013   4.234  10.475
  202POPS     N 4694   4.462   7.022  12.554
  202POPS   HN1 4695   4.562   7.040  12.532
  202POPS   HN2 4696   4.419   6.963  12.480
  202POPS   HN3 4697   4.409   7.111  12.563
  202POPS   C12 4698   4.444   6.950  12.687
  202POPS  H12A 4699   4.342   6.915  12.691
  202POPS   C13 4700   4.468   7.039  12.816
  202POPS  O13A 4701   4.494   7.165  12.799
  202POPS  O13B 4702   4.444   6.992  12.927
  202POPS   C11 4703   4.541   6.826  12.699
  202POPS  H11A 4704   4.512   6.769  12.790
  202POPS  H11B 4705   4.642   6.868  12.710
  202POPS     P 4706   4.638   6.636  12.569
  202POPS   O13 4707   4.682   6.593  12.701
  202POPS   O14 4708   4.583   6.540  12.483
  202POPS   O12 4709   4.535   6.742  12.586
  202POPS   O11 4710   4.756   6.703  12.490
  202POPS    C1 4711   4.731   6.823  12.410
  202POPS    HA 4712   4.628   6.818  12.368
  202POPS    HB 4713   4.737   6.909  12.479
  202POPS    C2 4714   4.835   6.842  12.304
  202POPS    HS 4715   4.810   6.914  12.223
  202POPS   O21 4716   4.861   6.714  12.234
  202POPS   C21 4717   4.766   6.693  12.143
  202POPS   O22 4718   4.668   6.759  12.116
  202POPS   C22 4719   4.792   6.560  12.078
  202POPS   H2R 4720   4.899   6.546  12.051
  202POPS   H2S 4721   4.777   6.473  12.145
  202POPS    C3 4722   4.973   6.907  12.349
  202POPS    HX 4723   4.951   6.990  12.419
  202POPS    HY 4724   5.029   6.823  12.396
  202POPS   O31 4725   5.047   6.967  12.236
  202POPS   C31 4726   5.176   6.990  12.259
  202POPS   O32 4727   5.233   6.951  12.359
  202POPS   C32 4728   5.235   7.076  12.145
  202POPS   H2X 4729   5.251   7.171  12.200
  202POPS   H2Y 4730   5.339   7.046  12.117
  202POPS   C23 4731   4.713   6.526  11.957
  202POPS   H3R 4732   4.606   6.502  11.978
  202POPS   H3S 4733   4.719   6.609  11.884
  202POPS   C24 4734   4.759   6.388  11.896
  202POPS   H4R 4735   4.868   6.409  11.886
  202POPS   H4S 4736   4.740   6.303  11.965
  202POPS   C25 4737   4.692   6.363  11.759
  202POPS   H5R 4738   4.700   6.441  11.681
  202POPS   H5S 4739   4.748   6.273  11.723
  202POPS   C26 4740   4.545   6.324  11.771
  202POPS   H6R 4741   4.530   6.240  11.842
  202POPS   H6S 4742   4.485   6.412  11.803
  202POPS   C27 4743   4.485   6.281  11.630
  202POPS   H7R 4744   4.568   6.219  11.589
  202POPS   H7S 4745   4.495   6.378  11.577
  202POPS   C28 4746   4.347   6.220  11.642
  202POPS   H8R 4747   4.345   6.128  11.704
  202POPS   H8S 4748   4.291   6.298  11.697
  202POPS   C29 4749   4.279   6.193  11.513
  202POPS   H9R 4750   4.196   6.120  11.517
  202POPS  C210 4751   4.303   6.234  11.389
  202POPS  H10R 4752   4.379   6.312  11.371
  202POPS  C211 4753   4.226   6.201  11.260
  202POPS  H11R 4754   4.196   6.290  11.202
  202POPS  H11S 4755   4.301   6.150  11.195
  202POPS  C212 4756   4.102   6.107  11.280
  202POPS  H12R 4757   4.034   6.152  11.356
  202POPS  H12S 4758   4.143   6.013  11.322
  202POPS  C213 4759   4.017   6.093  11.148
  202POPS  H13R 4760   4.006   6.192  11.099
  202POPS  H13S 4761   3.915   6.056  11.171
  202POPS  C214 4762   4.079   5.990  11.050
  202POPS  H14R 4763   4.187   6.012  11.037
  202POPS  H14S 4764   4.085   5.889  11.095
  202POPS  C215 4765   3.996   5.995  10.914
  202POPS  H15R 4766   3.895   5.954  10.934
  202POPS  H15S 4767   3.999   6.104  10.893
  202POPS  C216 4768   4.069   5.919  10.800
  202POPS  H16R 4769   4.116   5.824  10.834
  202POPS  H16S 4770   3.988   5.896  10.728
  202POPS  C217 4771   4.168   6.016  10.726
  202POPS  H17R 4772   4.190   5.967  10.628
  202POPS  H17S 4773   4.114   6.111  10.706
  202POPS  C218 4774   4.296   6.049  10.801
  202POPS  H18R 4775   4.364   6.079  10.719
  202POPS  H18S 4776   4.284   6.131  10.875
  202POPS  H18T 4777   4.335   5.959  10.853
  202POPS   C33 4778   5.143   7.105  12.024
  202POPS   H3X 4779   5.121   7.009  11.974
  202POPS   H3Y 4780   5.042   7.133  12.061
  202POPS   C34 4781   5.185   7.223  11.933
  202POPS   H4X 4782   5.185   7.315  11.996
  202POPS   H4Y 4783   5.288   7.209  11.894
  202POPS   C35 4784   5.093   7.221  11.808
  202POPS   H5X 4785   5.075   7.114  11.783
  202POPS   H5Y 4786   4.992   7.259  11.831
  202POPS   C36 4787   5.154   7.289  11.690
  202POPS   H6X 4788   5.176   7.394  11.720
  202POPS   H6Y 4789   5.246   7.233  11.661
  202POPS   C37 4790   5.044   7.290  11.578
  202POPS   H7X 4791   5.019   7.189  11.540
  202POPS   H7Y 4792   4.950   7.328  11.624
  202POPS   C38 4793   5.073   7.382  11.465
  202POPS   H8X 4794   5.054   7.489  11.491
  202POPS   H8Y 4795   5.182   7.370  11.446
  202POPS   C39 4796   4.994   7.343  11.336
  202POPS   H9X 4797   5.021   7.242  11.298
  202POPS   H9Y 4798   4.886   7.344  11.362
  202POPS  C310 4799   5.008   7.448  11.222
  202POPS  H10X 4800   4.991   7.548  11.267
  202POPS  H10Y 4801   5.114   7.444  11.190
  202POPS  C311 4802   4.917   7.417  11.101
  202POPS  H11X 4803   4.812   7.410  11.135
  202POPS  H11Y 4804   4.948   7.316  11.064
  202POPS  C312 4805   4.930   7.526  10.995
  202POPS  H12X 4806   4.879   7.612  11.043
  202POPS  H12Y 4807   5.036   7.557  10.984
  202POPS  C313 4808   4.877   7.492  10.858
  202POPS  H13X 4809   4.797   7.414  10.855
  202POPS  H13Y 4810   4.948   7.424  10.807
  202POPS  C314 4811   4.835   7.609  10.779
  202POPS  H14X 4812   4.740   7.645  10.825
  202POPS  H14Y 4813   4.913   7.688  10.787
  202POPS  C315 4814   4.834   7.587  10.629
  202POPS  H15X 4815   4.769   7.500  10.604
  202POPS  H15Y 4816   4.934   7.557  10.594
  202POPS  C316 4817   4.786   7.711  10.560
  202POPS  H16X 4818   4.684   7.739  10.594
  202POPS  H16Y 4819   4.838   7.808  10.575
  202POPS  H16Z 4820   4.766   7.694  10.452
  203POPS     N 4821   4.200   7.384  12.349
  203POPS   HN1 4822   4.172   7.458  12.281
  203POPS   HN2 4823   4.299   7.352  12.353
  203POPS   HN3 4824   4.130   7.308  12.353
  203POPS   C12 4825   4.194   7.452  12.481
  203POPS  H12A 4826   4.094   7.480  12.509
  203POPS   C13 4827   4.238   7.357  12.595
  203POPS  O13A 4828   4.301   7.255  12.570
  203POPS  O13B 4829   4.200   7.382  12.715
  203POPS   C11 4830   4.295   7.567  12.468
  203POPS  H11A 4831   4.306   7.615  12.568
  203POPS  H11B 4832   4.392   7.521  12.440
  203POPS     P 4833   4.338   7.800  12.366
  203POPS   O13 4834   4.404   7.831  12.497
  203POPS   O14 4835   4.246   7.906  12.318
  203POPS   O12 4836   4.253   7.672  12.378
  203POPS   O11 4837   4.440   7.767  12.254
  203POPS    C1 4838   4.423   7.663  12.155
  203POPS    HA 4839   4.514   7.599  12.151
  203POPS    HB 4840   4.343   7.592  12.186
  203POPS    C2 4841   4.386   7.731  12.012
  203POPS    HS 4842   4.318   7.815  12.040
  203POPS   O21 4843   4.335   7.631  11.926
  203POPS   C21 4844   4.248   7.664  11.832
  203POPS   O22 4845   4.204   7.778  11.811
  203POPS   C22 4846   4.210   7.532  11.759
  203POPS   H2R 4847   4.291   7.457  11.774
  203POPS   H2S 4848   4.119   7.499  11.813
  203POPS    C3 4849   4.505   7.818  11.948
  203POPS    HX 4850   4.534   7.897  12.020
  203POPS    HY 4851   4.579   7.736  11.941
  203POPS   O31 4852   4.496   7.854  11.808
  203POPS   C31 4853   4.464   7.972  11.771
  203POPS   O32 4854   4.442   8.064  11.847
  203POPS   C32 4855   4.447   7.961  11.622
  203POPS   H2X 4856   4.530   8.025  11.584
  203POPS   H2Y 4857   4.466   7.858  11.586
  203POPS   C23 4858   4.170   7.560  11.613
  203POPS   H3R 4859   4.118   7.466  11.584
  203POPS   H3S 4860   4.097   7.643  11.604
  203POPS   C24 4861   4.296   7.577  11.523
  203POPS   H4R 4862   4.355   7.665  11.558
  203POPS   H4S 4863   4.356   7.485  11.539
  203POPS   C25 4864   4.263   7.592  11.376
  203POPS   H5R 4865   4.209   7.688  11.369
  203POPS   H5S 4866   4.362   7.588  11.326
  203POPS   C26 4867   4.184   7.477  11.311
  203POPS   H6R 4868   4.196   7.381  11.365
  203POPS   H6S 4869   4.074   7.479  11.330
  203POPS   C27 4870   4.211   7.465  11.164
  203POPS   H7R 4871   4.210   7.564  11.113
  203POPS   H7S 4872   4.315   7.431  11.146
  203POPS   C28 4873   4.112   7.371  11.088
  203POPS   H8R 4874   4.144   7.267  11.110
  203POPS   H8S 4875   4.012   7.386  11.134
  203POPS   C29 4876   4.114   7.379  10.946
  203POPS   H9R 4877   4.208   7.353  10.896
  203POPS  C210 4878   4.006   7.419  10.872
  203POPS  H10R 4879   4.021   7.411  10.763
  203POPS  C211 4880   3.870   7.465  10.924
  203POPS  H11R 4881   3.788   7.412  10.872
  203POPS  H11S 4882   3.848   7.439  11.030
  203POPS  C212 4883   3.853   7.613  10.905
  203POPS  H12R 4884   3.764   7.646  10.963
  203POPS  H12S 4885   3.947   7.657  10.946
  203POPS  C213 4886   3.812   7.657  10.760
  203POPS  H13R 4887   3.890   7.615  10.692
  203POPS  H13S 4888   3.709   7.619  10.743
  203POPS  C214 4889   3.793   7.802  10.740
  203POPS  H14R 4890   3.778   7.820  10.631
  203POPS  H14S 4891   3.702   7.838  10.793
  203POPS  C215 4892   3.910   7.896  10.776
  203POPS  H15R 4893   4.007   7.853  10.744
  203POPS  H15S 4894   3.918   7.894  10.886
  203POPS  C216 4895   3.900   8.044  10.722
  203POPS  H16R 4896   3.794   8.075  10.737
  203POPS  H16S 4897   3.963   8.107  10.789
  203POPS  C217 4898   3.956   8.070  10.589
  203POPS  H17R 4899   3.938   7.982  10.523
  203POPS  H17S 4900   3.904   8.156  10.541
  203POPS  C218 4901   4.110   8.091  10.580
  203POPS  H18R 4902   4.139   8.078  10.473
  203POPS  H18S 4903   4.157   8.187  10.611
  203POPS  H18T 4904   4.157   8.006  10.634
  203POPS   C33 4905   4.299   8.012  11.585
  203POPS   H3X 4906   4.227   7.928  11.587
  203POPS   H3Y 4907   4.258   8.088  11.655
  203POPS   C34 4908   4.304   8.078  11.446
  203POPS   H4X 4909   4.369   8.169  11.442
  203POPS   H4Y 4910   4.351   8.005  11.377
  203POPS   C35 4911   4.166   8.116  11.390
  203POPS   H5X 4912   4.126   8.174  11.476
  203POPS   H5Y 4913   4.170   8.177  11.297
  203POPS   C36 4914   4.088   7.993  11.355
  203POPS   H6X 4915   4.163   7.919  11.321
  203POPS   H6Y 4916   4.032   7.963  11.446
  203POPS   C37 4917   3.979   8.024  11.248
  203POPS   H7X 4918   4.034   8.061  11.159
  203POPS   H7Y 4919   3.937   7.926  11.218
  203POPS   C38 4920   3.864   8.116  11.289
  203POPS   H8X 4921   3.815   8.066  11.375
  203POPS   H8Y 4922   3.906   8.212  11.325
  203POPS   C39 4923   3.767   8.162  11.180
  203POPS   H9X 4924   3.721   8.258  11.213
  203POPS   H9Y 4925   3.817   8.203  11.090
  203POPS  C310 4926   3.666   8.057  11.148
  203POPS  H10X 4927   3.718   7.963  11.119
  203POPS  H10Y 4928   3.602   8.035  11.236
  203POPS  C311 4929   3.584   8.096  11.023
  203POPS  H11X 4930   3.529   8.192  11.026
  203POPS  H11Y 4931   3.662   8.102  10.944
  203POPS  C312 4932   3.499   7.975  10.977
  203POPS  H12X 4933   3.575   7.895  10.970
  203POPS  H12Y 4934   3.431   7.943  11.058
  203POPS  C313 4935   3.413   8.002  10.848
  203POPS  H13X 4936   3.332   8.077  10.863
  203POPS  H13Y 4937   3.489   8.040  10.776
  203POPS  C314 4938   3.356   7.881  10.768
  203POPS  H14X 4939   3.310   7.912  10.672
  203POPS  H14Y 4940   3.443   7.820  10.735
  203POPS  C315 4941   3.261   7.793  10.845
  203POPS  H15X 4942   3.306   7.758  10.940
  203POPS  H15Y 4943   3.176   7.852  10.887
  203POPS  C316 4944   3.225   7.672  10.761
  203POPS  H16X 4945   3.166   7.602  10.825
  203POPS  H16Y 4946   3.161   7.712  10.680
  203POPS  H16Z 4947   3.310   7.621  10.711
  204POPS     N 4948   5.899   5.829  12.855
  204POPS   HN1 4949   5.834   5.751  12.829
  204POPS   HN2 4950   5.859   5.880  12.936
  204POPS   HN3 4951   5.883   5.893  12.774
  204POPS   C12 4952   6.034   5.778  12.892
  204POPS  H12A 4953   6.027   5.717  12.981
  204POPS   C13 4954   6.132   5.896  12.907
  204POPS  O13A 4955   6.097   6.019  12.906
  204POPS  O13B 4956   6.251   5.867  12.939
  204POPS   C11 4957   6.084   5.679  12.775
  204POPS  H11A 4958   6.090   5.745  12.686
  204POPS  H11B 4959   6.179   5.636  12.814
  204POPS     P 4960   6.018   5.460  12.636
  204POPS   O13 4961   5.890   5.401  12.585
  204POPS   O14 4962   6.116   5.358  12.687
  204POPS   O12 4963   5.991   5.577  12.750
  204POPS   O11 4964   6.086   5.529  12.510
  204POPS    C1 4965   6.004   5.620  12.436
  204POPS    HA 4966   5.916   5.561  12.403
  204POPS    HB 4967   5.967   5.704  12.498
  204POPS    C2 4968   6.068   5.671  12.300
  204POPS    HS 4969   6.155   5.734  12.328
  204POPS   O21 4970   5.967   5.748  12.221
  204POPS   C21 4971   5.999   5.871  12.204
  204POPS   O22 4972   6.088   5.932  12.268
  204POPS   C22 4973   5.892   5.932  12.105
  204POPS   H2R 4974   5.887   5.869  12.014
  204POPS   H2S 4975   5.803   5.933  12.172
  204POPS    C3 4976   6.127   5.552  12.211
  204POPS    HX 4977   6.215   5.507  12.262
  204POPS    HY 4978   6.050   5.472  12.212
  204POPS   O31 4979   6.152   5.588  12.072
  204POPS   C31 4980   6.268   5.647  12.055
  204POPS   O32 4981   6.353   5.655  12.144
  204POPS   C32 4982   6.295   5.695  11.910
  204POPS   H2X 4983   6.263   5.612  11.843
  204POPS   H2Y 4984   6.232   5.784  11.891
  204POPS   C23 4985   5.927   6.072  12.050
  204POPS   H3R 4986   5.831   6.123  12.026
  204POPS   H3S 4987   5.966   6.126  12.139
  204POPS   C24 4988   6.018   6.082  11.922
  204POPS   H4R 4989   6.052   6.188  11.924
  204POPS   H4S 4990   6.112   6.029  11.950
  204POPS   C25 4991   5.951   6.045  11.795
  204POPS   H5R 4992   5.891   5.953  11.814
  204POPS   H5S 4993   5.875   6.118  11.762
  204POPS   C26 4994   6.041   6.004  11.673
  204POPS   H6R 4995   6.105   6.092  11.647
  204POPS   H6S 4996   6.099   5.916  11.706
  204POPS   C27 4997   5.969   5.968  11.543
  204POPS   H7R 4998   5.899   6.053  11.523
  204POPS   H7S 4999   6.040   5.970  11.458
  204POPS   C28 5000   5.883   5.842  11.539
  204POPS   H8R 5001   5.786   5.860  11.589
  204POPS   H8S 5002   5.851   5.817  11.436
  204POPS   C29 5003   5.943   5.725  11.618
  204POPS   H9R 5004   5.891   5.710  11.714
  204POPS  C210 5005   6.045   5.657  11.589
  204POPS  H10R 5006   6.069   5.559  11.632
  204POPS  C211 5007   6.123   5.678  11.460
  204POPS  H11R 5008   6.140   5.579  11.411
  204POPS  H11S 5009   6.059   5.732  11.387
  204POPS  C212 5010   6.249   5.763  11.484
  204POPS  H12R 5011   6.225   5.864  11.523
  204POPS  H12S 5012   6.319   5.719  11.558
  204POPS  C213 5013   6.336   5.784  11.343
  204POPS  H13R 5014   6.377   5.683  11.321
  204POPS  H13S 5015   6.257   5.798  11.266
  204POPS  C214 5016   6.431   5.901  11.366
  204POPS  H14R 5017   6.479   5.911  11.266
  204POPS  H14S 5018   6.378   5.998  11.379
  204POPS  C215 5019   6.537   5.883  11.479
  204POPS  H15R 5020   6.487   5.886  11.578
  204POPS  H15S 5021   6.578   5.781  11.464
  204POPS  C216 5022   6.650   5.983  11.473
  204POPS  H16R 5023   6.694   5.982  11.371
  204POPS  H16S 5024   6.598   6.076  11.505
  204POPS  C217 5025   6.768   5.950  11.571
  204POPS  H17R 5026   6.714   5.906  11.657
  204POPS  H17S 5027   6.824   5.863  11.532
  204POPS  C218 5028   6.859   6.064  11.592
  204POPS  H18R 5029   6.946   6.050  11.659
  204POPS  H18S 5030   6.904   6.090  11.494
  204POPS  H18T 5031   6.808   6.155  11.628
  204POPS   C33 5032   6.441   5.724  11.888
  204POPS   H3X 5033   6.445   5.795  11.802
  204POPS   H3Y 5034   6.483   5.786  11.970
  204POPS   C34 5035   6.529   5.596  11.873
  204POPS   H4X 5036   6.634   5.619  11.903
  204POPS   H4Y 5037   6.487   5.523  11.946
  204POPS   C35 5038   6.523   5.529  11.732
  204POPS   H5X 5039   6.415   5.504  11.728
  204POPS   H5Y 5040   6.559   5.605  11.660
  204POPS   C36 5041   6.608   5.407  11.739
  204POPS   H6X 5042   6.714   5.440  11.743
  204POPS   H6Y 5043   6.578   5.369  11.839
  204POPS   C37 5044   6.567   5.308  11.634
  204POPS   H7X 5045   6.610   5.212  11.668
  204POPS   H7Y 5046   6.458   5.289  11.641
  204POPS   C38 5047   6.613   5.313  11.486
  204POPS   H8X 5048   6.721   5.334  11.470
  204POPS   H8Y 5049   6.598   5.208  11.452
  204POPS   C39 5050   6.533   5.409  11.406
  204POPS   H9X 5051   6.449   5.435  11.475
  204POPS   H9Y 5052   6.587   5.504  11.384
  204POPS  C310 5053   6.476   5.350  11.277
  204POPS  H10X 5054   6.567   5.310  11.228
  204POPS  H10Y 5055   6.402   5.269  11.295
  204POPS  C311 5056   6.386   5.454  11.201
  204POPS  H11X 5057   6.289   5.475  11.251
  204POPS  H11Y 5058   6.443   5.549  11.191
  204POPS  C312 5059   6.359   5.403  11.049
  204POPS  H12X 5060   6.452   5.348  11.022
  204POPS  H12Y 5061   6.279   5.326  11.055
  204POPS  C313 5062   6.318   5.516  10.952
  204POPS  H13X 5063   6.414   5.571  10.940
  204POPS  H13Y 5064   6.284   5.477  10.853
  204POPS  C314 5065   6.216   5.623  10.997
  204POPS  H14X 5066   6.259   5.677  11.084
  204POPS  H14Y 5067   6.177   5.691  10.919
  204POPS  C315 5068   6.070   5.568  11.035
  204POPS  H15X 5069   6.095   5.507  11.125
  204POPS  H15Y 5070   6.016   5.659  11.068
  204POPS  C316 5071   5.986   5.509  10.927
  204POPS  H16X 5072   6.049   5.445  10.861
  204POPS  H16Y 5073   5.903   5.443  10.959
  204POPS  H16Z 5074   5.945   5.591  10.865
  205POPS     N 5075   7.217   5.474  12.786
  205POPS   HN1 5076   7.258   5.422  12.706
  205POPS   HN2 5077   7.148   5.415  12.838
  205POPS   HN3 5078   7.157   5.549  12.745
  205POPS   C12 5079   7.319   5.528  12.879
  205POPS  H12A 5080   7.354   5.448  12.943
  205POPS   C13 5081   7.269   5.630  12.986
  205POPS  O13A 5082   7.146   5.649  12.992
  205POPS  O13B 5083   7.351   5.681  13.064
  205POPS   C11 5084   7.421   5.606  12.781
  205POPS  H11A 5085   7.489   5.658  12.852
  205POPS  H11B 5086   7.372   5.688  12.724
  205POPS     P 5087   7.612   5.556  12.610
  205POPS   O13 5088   7.648   5.436  12.539
  205POPS   O14 5089   7.715   5.622  12.690
  205POPS   O12 5090   7.485   5.516  12.698
  205POPS   O11 5091   7.555   5.658  12.499
  205POPS    C1 5092   7.442   5.614  12.420
  205POPS    HA 5093   7.404   5.711  12.381
  205POPS    HB 5094   7.352   5.574  12.473
  205POPS    C2 5095   7.478   5.536  12.289
  205POPS    HS 5096   7.499   5.432  12.323
  205POPS   O21 5097   7.367   5.546  12.198
  205POPS   C21 5098   7.264   5.458  12.220
  205POPS   O22 5099   7.260   5.381  12.317
  205POPS   C22 5100   7.163   5.477  12.107
  205POPS   H2R 5101   7.221   5.526  12.026
  205POPS   H2S 5102   7.094   5.558  12.137
  205POPS    C3 5103   7.611   5.580  12.222
  205POPS    HX 5104   7.594   5.674  12.167
  205POPS    HY 5105   7.692   5.587  12.298
  205POPS   O31 5106   7.640   5.484  12.120
  205POPS   C31 5107   7.764   5.494  12.066
  205POPS   O32 5108   7.842   5.585  12.094
  205POPS   C32 5109   7.787   5.397  11.958
  205POPS   H2X 5110   7.893   5.373  11.981
  205POPS   H2Y 5111   7.722   5.309  11.975
  205POPS   C23 5112   7.099   5.340  12.079
  205POPS   H3R 5113   7.067   5.292  12.173
  205POPS   H3S 5114   7.179   5.283  12.026
  205POPS   C24 5115   6.965   5.360  11.998
  205POPS   H4R 5116   6.891   5.406  12.066
  205POPS   H4S 5117   6.988   5.420  11.907
  205POPS   C25 5118   6.898   5.229  11.961
  205POPS   H5R 5119   6.791   5.257  11.951
  205POPS   H5S 5120   6.898   5.153  12.043
  205POPS   C26 5121   6.950   5.160  11.838
  205POPS   H6R 5122   6.868   5.086  11.831
  205POPS   H6S 5123   7.051   5.115  11.853
  205POPS   C27 5124   6.958   5.245  11.709
  205POPS   H7R 5125   7.038   5.321  11.720
  205POPS   H7S 5126   6.868   5.304  11.682
  205POPS   C28 5127   7.002   5.171  11.580
  205POPS   H8R 5128   7.024   5.237  11.493
  205POPS   H8S 5129   7.086   5.099  11.593
  205POPS   C29 5130   6.882   5.091  11.541
  205POPS   H9R 5131   6.786   5.110  11.590
  205POPS  C210 5132   6.888   4.984  11.459
  205POPS  H10R 5133   6.796   4.936  11.422
  205POPS  C211 5134   7.017   4.916  11.399
  205POPS  H11R 5135   7.109   4.975  11.416
  205POPS  H11S 5136   6.993   4.903  11.291
  205POPS  C212 5137   7.027   4.767  11.446
  205POPS  H12R 5138   7.098   4.716  11.377
  205POPS  H12S 5139   6.928   4.719  11.425
  205POPS  C213 5140   7.071   4.759  11.597
  205POPS  H13R 5141   7.117   4.858  11.619
  205POPS  H13S 5142   7.148   4.680  11.611
  205POPS  C214 5143   6.955   4.759  11.689
  205POPS  H14R 5144   6.865   4.702  11.655
  205POPS  H14S 5145   6.922   4.865  11.698
  205POPS  C215 5146   6.999   4.718  11.831
  205POPS  H15R 5147   7.024   4.610  11.832
  205POPS  H15S 5148   6.916   4.733  11.903
  205POPS  C216 5149   7.108   4.801  11.873
  205POPS  H16R 5150   7.101   4.898  11.818
  205POPS  H16S 5151   7.213   4.767  11.864
  205POPS  C217 5152   7.095   4.857  12.018
  205POPS  H17R 5153   6.994   4.897  12.039
  205POPS  H17S 5154   7.171   4.938  12.030
  205POPS  C218 5155   7.110   4.749  12.121
  205POPS  H18R 5156   7.196   4.688  12.087
  205POPS  H18S 5157   7.015   4.692  12.122
  205POPS  H18T 5158   7.146   4.791  12.217
  205POPS   C33 5159   7.788   5.452  11.819
  205POPS   H3X 5160   7.685   5.473  11.781
  205POPS   H3Y 5161   7.854   5.541  11.810
  205POPS   C34 5162   7.862   5.355  11.721
  205POPS   H4X 5163   7.972   5.369  11.721
  205POPS   H4Y 5164   7.831   5.252  11.750
  205POPS   C35 5165   7.823   5.377  11.572
  205POPS   H5X 5166   7.713   5.378  11.555
  205POPS   H5Y 5167   7.846   5.480  11.535
  205POPS   C36 5168   7.900   5.286  11.476
  205POPS   H6X 5169   8.006   5.290  11.510
  205POPS   H6Y 5170   7.864   5.181  11.467
  205POPS   C37 5171   7.903   5.332  11.327
  205POPS   H7X 5172   7.941   5.436  11.323
  205POPS   H7Y 5173   7.967   5.262  11.269
  205POPS   C38 5174   7.773   5.319  11.242
  205POPS   H8X 5175   7.737   5.215  11.253
  205POPS   H8Y 5176   7.689   5.381  11.280
  205POPS   C39 5177   7.785   5.348  11.092
  205POPS   H9X 5178   7.825   5.451  11.094
  205POPS   H9Y 5179   7.857   5.283  11.039
  205POPS  C310 5180   7.656   5.346  11.010
  205POPS  H10X 5181   7.585   5.268  11.046
  205POPS  H10Y 5182   7.605   5.441  11.037
  205POPS  C311 5183   7.677   5.344  10.861
  205POPS  H11X 5184   7.769   5.406  10.849
  205POPS  H11Y 5185   7.688   5.241  10.822
  205POPS  C312 5186   7.561   5.402  10.784
  205POPS  H12X 5187   7.471   5.338  10.769
  205POPS  H12Y 5188   7.511   5.493  10.824
  205POPS  C313 5189   7.608   5.432  10.640
  205POPS  H13X 5190   7.696   5.500  10.635
  205POPS  H13Y 5191   7.628   5.332  10.596
  205POPS  C314 5192   7.498   5.498  10.558
  205POPS  H14X 5193   7.410   5.430  10.553
  205POPS  H14Y 5194   7.477   5.588  10.619
  205POPS  C315 5195   7.539   5.550  10.420
  205POPS  H15X 5196   7.600   5.643  10.429
  205POPS  H15Y 5197   7.593   5.477  10.356
  205POPS  C316 5198   7.416   5.589  10.331
  205POPS  H16X 5199   7.351   5.661  10.385
  205POPS  H16Y 5200   7.452   5.642  10.240
  205POPS  H16Z 5201   7.359   5.503  10.291
  206POPS     N 5202   7.680   7.228  12.605
  206POPS   HN1 5203   7.653   7.139  12.559
  206POPS   HN2 5204   7.639   7.309  12.554
  206POPS   HN3 5205   7.782   7.246  12.598
  206POPS   C12 5206   7.648   7.236  12.747
  206POPS  H12A 5207   7.550   7.194  12.767
  206POPS   C13 5208   7.738   7.159  12.839
  206POPS  O13A 5209   7.834   7.089  12.788
  206POPS  O13B 5210   7.715   7.153  12.965
  206POPS   C11 5211   7.634   7.384  12.798
  206POPS  H11A 5212   7.627   7.383  12.909
  206POPS  H11B 5213   7.730   7.440  12.792
  206POPS     P 5214   7.519   7.564  12.640
  206POPS   O13 5215   7.591   7.682  12.676
  206POPS   O14 5216   7.380   7.577  12.593
  206POPS   O12 5217   7.519   7.462  12.758
  206POPS   O11 5218   7.616   7.486  12.532
  206POPS    C1 5219   7.651   7.561  12.413
  206POPS    HA 5220   7.616   7.667  12.414
  206POPS    HB 5221   7.762   7.568  12.410
  206POPS    C2 5222   7.587   7.511  12.287
  206POPS    HS 5223   7.476   7.506  12.293
  206POPS   O21 5224   7.641   7.382  12.257
  206POPS   C21 5225   7.581   7.304  12.157
  206POPS   O22 5226   7.488   7.346  12.087
  206POPS   C22 5227   7.636   7.164  12.159
  206POPS   H2R 5228   7.684   7.153  12.259
  206POPS   H2S 5229   7.553   7.092  12.145
  206POPS    C3 5230   7.611   7.614  12.168
  206POPS    HX 5231   7.533   7.595  12.091
  206POPS    HY 5232   7.589   7.718  12.201
  206POPS   O31 5233   7.751   7.615  12.128
  206POPS   C31 5234   7.780   7.554  12.013
  206POPS   O32 5235   7.701   7.502  11.940
  206POPS   C32 5236   7.928   7.586  11.997
  206POPS   H2X 5237   7.925   7.693  11.968
  206POPS   H2Y 5238   7.971   7.561  12.097
  206POPS   C23 5239   7.748   7.145  12.061
  206POPS   H3R 5240   7.820   7.229  12.068
  206POPS   H3S 5241   7.798   7.054  12.100
  206POPS   C24 5242   7.695   7.125  11.925
  206POPS   H4R 5243   7.646   7.025  11.924
  206POPS   H4S 5244   7.620   7.195  11.884
  206POPS   C25 5245   7.801   7.122  11.805
  206POPS   H5R 5246   7.837   7.227  11.796
  206POPS   H5S 5247   7.874   7.043  11.833
  206POPS   C26 5248   7.746   7.075  11.667
  206POPS   H6R 5249   7.651   7.126  11.637
  206POPS   H6S 5250   7.805   7.092  11.575
  206POPS   C27 5251   7.722   6.925  11.663
  206POPS   H7R 5252   7.822   6.879  11.675
  206POPS   H7S 5253   7.654   6.898  11.746
  206POPS   C28 5254   7.658   6.877  11.535
  206POPS   H8R 5255   7.561   6.925  11.511
  206POPS   H8S 5256   7.718   6.908  11.447
  206POPS   C29 5257   7.637   6.726  11.532
  206POPS   H9R 5258   7.559   6.697  11.605
  206POPS  C210 5259   7.702   6.630  11.471
  206POPS  H10R 5260   7.663   6.528  11.480
  206POPS  C211 5261   7.806   6.646  11.361
  206POPS  H11R 5262   7.875   6.727  11.393
  206POPS  H11S 5263   7.865   6.552  11.363
  206POPS  C212 5264   7.743   6.672  11.220
  206POPS  H12R 5265   7.670   6.590  11.201
  206POPS  H12S 5266   7.686   6.767  11.231
  206POPS  C213 5267   7.840   6.691  11.103
  206POPS  H13R 5268   7.901   6.598  11.105
  206POPS  H13S 5269   7.776   6.704  11.013
  206POPS  C214 5270   7.930   6.817  11.102
  206POPS  H14R 5271   7.873   6.912  11.112
  206POPS  H14S 5272   7.993   6.814  11.193
  206POPS  C215 5273   8.032   6.830  10.993
  206POPS  H15R 5274   8.119   6.764  11.011
  206POPS  H15S 5275   7.986   6.798  10.897
  206POPS  C216 5276   8.082   6.976  10.974
  206POPS  H16R 5277   7.998   7.048  10.960
  206POPS  H16S 5278   8.130   6.998  11.072
  206POPS  C217 5279   8.192   6.997  10.863
  206POPS  H17R 5280   8.244   7.095  10.870
  206POPS  H17S 5281   8.279   6.928  10.872
  206POPS  C218 5282   8.151   6.984  10.713
  206POPS  H18R 5283   8.088   6.894  10.699
  206POPS  H18S 5284   8.093   7.073  10.679
  206POPS  H18T 5285   8.241   6.970  10.649
  206POPS   C33 5286   7.990   7.489  11.886
  206POPS   H3X 5287   7.973   7.385  11.923
  206POPS   H3Y 5288   7.948   7.524  11.790
  206POPS   C34 5289   8.146   7.509  11.871
  206POPS   H4X 5290   8.168   7.616  11.854
  206POPS   H4Y 5291   8.208   7.470  11.954
  206POPS   C35 5292   8.194   7.425  11.755
  206POPS   H5X 5293   8.298   7.392  11.774
  206POPS   H5Y 5294   8.135   7.331  11.756
  206POPS   C36 5295   8.192   7.493  11.615
  206POPS   H6X 5296   8.084   7.509  11.593
  206POPS   H6Y 5297   8.246   7.590  11.611
  206POPS   C37 5298   8.250   7.418  11.495
  206POPS   H7X 5299   8.353   7.382  11.515
  206POPS   H7Y 5300   8.190   7.329  11.464
  206POPS   C38 5301   8.257   7.506  11.370
  206POPS   H8X 5302   8.153   7.535  11.345
  206POPS   H8Y 5303   8.322   7.595  11.390
  206POPS   C39 5304   8.314   7.433  11.250
  206POPS   H9X 5305   8.408   7.378  11.272
  206POPS   H9Y 5306   8.242   7.350  11.232
  206POPS  C310 5307   8.305   7.513  11.120
  206POPS  H10X 5308   8.214   7.576  11.118
  206POPS  H10Y 5309   8.393   7.581  11.116
  206POPS  C311 5310   8.314   7.435  10.991
  206POPS  H11X 5311   8.413   7.386  11.001
  206POPS  H11Y 5312   8.245   7.349  10.985
  206POPS  C312 5313   8.322   7.514  10.862
  206POPS  H12X 5314   8.247   7.596  10.861
  206POPS  H12Y 5315   8.413   7.577  10.873
  206POPS  C313 5316   8.315   7.436  10.730
  206POPS  H13X 5317   8.395   7.362  10.710
  206POPS  H13Y 5318   8.218   7.382  10.737
  206POPS  C314 5319   8.323   7.527  10.606
  206POPS  H14X 5320   8.411   7.594  10.619
  206POPS  H14Y 5321   8.341   7.463  10.517
  206POPS  C315 5322   8.182   7.589  10.575
  206POPS  H15X 5323   8.119   7.499  10.554
  206POPS  H15Y 5324   8.141   7.647  10.660
  206POPS  C316 5325   8.164   7.677  10.448
  206POPS  H16X 5326   8.060   7.703  10.419
  206POPS  H16Y 5327   8.216   7.772  10.472
  206POPS  H16Z 5328   8.218   7.630  10.363
  207POPS     N 5329   9.452   5.536  13.132
  207POPS   HN1 5330   9.459   5.479  13.218
  207POPS   HN2 5331   9.503   5.481  13.059
  207POPS   HN3 5332   9.493   5.630  13.146
  207POPS   C12 5333   9.314   5.558  13.082
  207POPS  H12A 5334   9.320   5.604  12.984
  207POPS   C13 5335   9.230   5.654  13.178
  207POPS  O13A 5336   9.265   5.691  13.294
  207POPS  O13B 5337   9.120   5.692  13.129
  207POPS   C11 5338   9.231   5.419  13.077
  207POPS  H11A 5339   9.227   5.375  13.179
  207POPS  H11B 5340   9.131   5.448  13.040
  207POPS     P 5341   9.248   5.293  12.851
  207POPS   O13 5342   9.109   5.238  12.862
  207POPS   O14 5343   9.341   5.216  12.773
  207POPS   O12 5344   9.300   5.327  12.991
  207POPS   O11 5345   9.242   5.439  12.786
  207POPS    C1 5346   9.129   5.503  12.753
  207POPS    HA 5347   9.059   5.500  12.840
  207POPS    HB 5348   9.153   5.611  12.747
  207POPS    C2 5349   9.072   5.470  12.611
  207POPS    HS 5350   9.034   5.367  12.626
  207POPS   O21 5351   9.175   5.480  12.502
  207POPS   C21 5352   9.163   5.382  12.414
  207POPS   O22 5353   9.089   5.285  12.434
  207POPS   C22 5354   9.241   5.429  12.291
  207POPS   H2R 5355   9.263   5.538  12.294
  207POPS   H2S 5356   9.332   5.368  12.277
  207POPS    C3 5357   8.941   5.548  12.573
  207POPS    HX 5358   8.876   5.536  12.662
  207POPS    HY 5359   8.978   5.652  12.563
  207POPS   O31 5360   8.881   5.492  12.453
  207POPS   C31 5361   8.785   5.408  12.469
  207POPS   O32 5362   8.753   5.358  12.577
  207POPS   C32 5363   8.714   5.372  12.336
  207POPS   H2X 5364   8.632   5.305  12.370
  207POPS   H2Y 5365   8.666   5.467  12.304
  207POPS   C23 5366   9.154   5.406  12.161
  207POPS   H3R 5367   9.119   5.301  12.145
  207POPS   H3S 5368   9.063   5.468  12.173
  207POPS   C24 5369   9.217   5.459  12.036
  207POPS   H4R 5370   9.261   5.560  12.052
  207POPS   H4S 5371   9.302   5.393  12.007
  207POPS   C25 5372   9.117   5.459  11.918
  207POPS   H5R 5373   9.062   5.362  11.922
  207POPS   H5S 5374   9.049   5.544  11.940
  207POPS   C26 5375   9.178   5.477  11.777
  207POPS   H6R 5376   9.236   5.572  11.787
  207POPS   H6S 5377   9.243   5.391  11.750
  207POPS   C27 5378   9.069   5.483  11.670
  207POPS   H7R 5379   9.014   5.387  11.677
  207POPS   H7S 5380   8.995   5.562  11.698
  207POPS   C28 5381   9.137   5.510  11.537
  207POPS   H8R 5382   9.189   5.608  11.539
  207POPS   H8S 5383   9.221   5.438  11.522
  207POPS   C29 5384   9.046   5.478  11.422
  207POPS   H9R 5385   8.972   5.397  11.436
  207POPS  C210 5386   9.047   5.552  11.316
  207POPS  H10R 5387   8.969   5.534  11.241
  207POPS  C211 5388   9.138   5.662  11.280
  207POPS  H11R 5389   9.085   5.759  11.288
  207POPS  H11S 5390   9.229   5.649  11.342
  207POPS  C212 5391   9.186   5.653  11.140
  207POPS  H12R 5392   9.276   5.718  11.137
  207POPS  H12S 5393   9.235   5.559  11.108
  207POPS  C213 5394   9.084   5.700  11.031
  207POPS  H13R 5395   8.985   5.648  11.032
  207POPS  H13S 5396   9.063   5.808  11.045
  207POPS  C214 5397   9.152   5.680  10.888
  207POPS  H14R 5398   9.254   5.724  10.892
  207POPS  H14S 5399   9.166   5.570  10.878
  207POPS  C215 5400   9.076   5.734  10.768
  207POPS  H15R 5401   8.967   5.727  10.786
  207POPS  H15S 5402   9.103   5.838  10.738
  207POPS  C216 5403   9.110   5.654  10.636
  207POPS  H16R 5404   9.221   5.663  10.630
  207POPS  H16S 5405   9.081   5.552  10.668
  207POPS  C217 5406   9.034   5.690  10.510
  207POPS  H17R 5407   8.924   5.687  10.528
  207POPS  H17S 5408   9.068   5.794  10.490
  207POPS  C218 5409   9.073   5.605  10.386
  207POPS  H18R 5410   9.174   5.630  10.346
  207POPS  H18S 5411   9.079   5.496  10.406
  207POPS  H18T 5412   8.998   5.623  10.306
  207POPS   C33 5413   8.792   5.314  12.217
  207POPS   H3X 5414   8.884   5.372  12.192
  207POPS   H3Y 5415   8.816   5.205  12.218
  207POPS   C34 5416   8.710   5.314  12.089
  207POPS   H4X 5417   8.614   5.261  12.107
  207POPS   H4Y 5418   8.687   5.419  12.061
  207POPS   C35 5419   8.774   5.241  11.977
  207POPS   H5X 5420   8.884   5.229  11.987
  207POPS   H5Y 5421   8.736   5.136  11.978
  207POPS   C36 5422   8.742   5.298  11.839
  207POPS   H6X 5423   8.640   5.342  11.835
  207POPS   H6Y 5424   8.806   5.388  11.820
  207POPS   C37 5425   8.736   5.190  11.729
  207POPS   H7X 5426   8.838   5.158  11.699
  207POPS   H7Y 5427   8.676   5.105  11.766
  207POPS   C38 5428   8.682   5.252  11.594
  207POPS   H8X 5429   8.593   5.316  11.612
  207POPS   H8Y 5430   8.759   5.314  11.544
  207POPS   C39 5431   8.634   5.146  11.494
  207POPS   H9X 5432   8.539   5.106  11.536
  207POPS   H9Y 5433   8.603   5.203  11.404
  207POPS  C310 5434   8.722   5.028  11.467
  207POPS  H10X 5435   8.830   5.051  11.476
  207POPS  H10Y 5436   8.701   4.946  11.538
  207POPS  C311 5437   8.700   4.984  11.324
  207POPS  H11X 5438   8.716   4.874  11.318
  207POPS  H11Y 5439   8.593   5.002  11.299
  207POPS  C312 5440   8.789   5.067  11.224
  207POPS  H12X 5441   8.785   5.175  11.247
  207POPS  H12Y 5442   8.893   5.033  11.245
  207POPS  C313 5443   8.750   5.041  11.078
  207POPS  H13X 5444   8.639   5.048  11.074
  207POPS  H13Y 5445   8.769   4.933  11.060
  207POPS  C314 5446   8.820   5.136  10.984
  207POPS  H14X 5447   8.793   5.237  11.021
  207POPS  H14Y 5448   8.928   5.113  11.000
  207POPS  C315 5449   8.775   5.119  10.841
  207POPS  H15X 5450   8.837   5.180  10.771
  207POPS  H15Y 5451   8.670   5.157  10.833
  207POPS  C316 5452   8.773   4.976  10.782
  207POPS  H16X 5453   8.875   4.934  10.797
  207POPS  H16Y 5454   8.745   4.969  10.674
  207POPS  H16Z 5455   8.698   4.913  10.834
  208POPS     N 5456   9.654  10.679  12.945
  208POPS   HN1 5457   9.597  10.651  12.863
  208POPS   HN2 5458   9.697  10.769  12.914
  208POPS   HN3 5459   9.739  10.625  12.971
  208POPS   C12 5460   9.567  10.700  13.065
  208POPS  H12A 5461   9.513  10.791  13.044
  208POPS   C13 5462   9.458  10.599  13.092
  208POPS  O13A 5463   9.457  10.489  13.031
  208POPS  O13B 5464   9.369  10.631  13.174
  208POPS   C11 5465   9.650  10.718  13.195
  208POPS  H11A 5466   9.712  10.627  13.210
  208POPS  H11B 5467   9.586  10.731  13.286
  208POPS     P 5468   9.727  10.975  13.195
  208POPS   O13 5469   9.861  11.030  13.230
  208POPS   O14 5470   9.611  10.988  13.289
  208POPS   O12 5471   9.753  10.815  13.177
  208POPS   O11 5472   9.681  11.016  13.053
  208POPS    C1 5473   9.585  11.114  13.026
  208POPS    HA 5474   9.491  11.056  13.011
  208POPS    HB 5475   9.581  11.188  13.109
  208POPS    C2 5476   9.620  11.194  12.893
  208POPS    HS 5477   9.522  11.241  12.870
  208POPS   O21 5478   9.657  11.113  12.778
  208POPS   C21 5479   9.550  11.049  12.716
  208POPS   O22 5480   9.438  11.069  12.748
  208POPS   C22 5481   9.599  10.953  12.600
  208POPS   H2R 5482   9.642  11.027  12.530
  208POPS   H2S 5483   9.685  10.890  12.632
  208POPS    C3 5484   9.724  11.308  12.915
  208POPS    HX 5485   9.665  11.396  12.949
  208POPS    HY 5486   9.779  11.278  13.007
  208POPS   O31 5487   9.808  11.340  12.794
  208POPS   C31 5488   9.907  11.255  12.782
  208POPS   O32 5489   9.934  11.165  12.859
  208POPS   C32 5490   9.975  11.284  12.645
  208POPS   H2X 5491   9.962  11.394  12.629
  208POPS   H2Y 5492  10.080  11.251  12.659
  208POPS   C23 5493   9.492  10.864  12.528
  208POPS   H3R 5494   9.467  10.788  12.605
  208POPS   H3S 5495   9.395  10.914  12.509
  208POPS   C24 5496   9.548  10.797  12.404
  208POPS   H4R 5497   9.614  10.873  12.357
  208POPS   H4S 5498   9.620  10.713  12.419
  208POPS   C25 5499   9.427  10.751  12.310
  208POPS   H5R 5500   9.355  10.686  12.363
  208POPS   H5S 5501   9.368  10.841  12.282
  208POPS   C26 5502   9.469  10.673  12.184
  208POPS   H6R 5503   9.521  10.740  12.112
  208POPS   H6S 5504   9.537  10.588  12.207
  208POPS   C27 5505   9.350  10.619  12.101
  208POPS   H7R 5506   9.287  10.551  12.162
  208POPS   H7S 5507   9.290  10.705  12.063
  208POPS   C28 5508   9.413  10.548  11.983
  208POPS   H8R 5509   9.494  10.609  11.939
  208POPS   H8S 5510   9.460  10.456  12.025
  208POPS   C29 5511   9.319  10.519  11.872
  208POPS   H9R 5512   9.292  10.414  11.858
  208POPS  C210 5513   9.278  10.605  11.769
  208POPS  H10R 5514   9.203  10.563  11.701
  208POPS  C211 5515   9.327  10.740  11.724
  208POPS  H11R 5516   9.242  10.787  11.670
  208POPS  H11S 5517   9.340  10.809  11.811
  208POPS  C212 5518   9.463  10.750  11.637
  208POPS  H12R 5519   9.538  10.712  11.710
  208POPS  H12S 5520   9.435  10.692  11.547
  208POPS  C213 5521   9.496  10.899  11.604
  208POPS  H13R 5522   9.427  10.936  11.524
  208POPS  H13S 5523   9.489  10.962  11.695
  208POPS  C214 5524   9.636  10.916  11.557
  208POPS  H14R 5525   9.655  11.021  11.526
  208POPS  H14S 5526   9.697  10.891  11.647
  208POPS  C215 5527   9.676  10.807  11.454
  208POPS  H15R 5528   9.658  10.707  11.499
  208POPS  H15S 5529   9.609  10.833  11.369
  208POPS  C216 5530   9.821  10.816  11.406
  208POPS  H16R 5531   9.831  10.917  11.362
  208POPS  H16S 5532   9.896  10.811  11.488
  208POPS  C217 5533   9.856  10.719  11.297
  208POPS  H17R 5534   9.964  10.728  11.274
  208POPS  H17S 5535   9.837  10.614  11.326
  208POPS  C218 5536   9.784  10.743  11.162
  208POPS  H18R 5537   9.678  10.773  11.172
  208POPS  H18S 5538   9.821  10.836  11.113
  208POPS  H18T 5539   9.775  10.657  11.093
  208POPS   C33 5540   9.921  11.202  12.529
  208POPS   H3X 5541   9.899  11.097  12.559
  208POPS   H3Y 5542   9.826  11.250  12.497
  208POPS   C34 5543  10.018  11.193  12.409
  208POPS   H4X 5544  10.043  11.298  12.383
  208POPS   H4Y 5545  10.113  11.143  12.434
  208POPS   C35 5546   9.952  11.133  12.280
  208POPS   H5X 5547   9.861  11.189  12.250
  208POPS   H5Y 5548  10.034  11.150  12.207
  208POPS   C36 5549   9.916  10.986  12.283
  208POPS   H6X 5550  10.003  10.920  12.305
  208POPS   H6Y 5551   9.841  10.974  12.364
  208POPS   C37 5552   9.843  10.938  12.159
  208POPS   H7X 5553   9.739  10.976  12.169
  208POPS   H7Y 5554   9.840  10.827  12.171
  208POPS   C38 5555   9.912  10.961  12.027
  208POPS   H8X 5556  10.021  10.943  12.034
  208POPS   H8Y 5557   9.904  11.064  11.988
  208POPS   C39 5558   9.853  10.866  11.914
  208POPS   H9X 5559   9.902  10.873  11.814
  208POPS   H9Y 5560   9.753  10.905  11.885
  208POPS  C310 5561   9.853  10.713  11.945
  208POPS  H10X 5562   9.765  10.697  12.010
  208POPS  H10Y 5563   9.948  10.702  12.002
  208POPS  C311 5564   9.847  10.619  11.830
  208POPS  H11X 5565   9.755  10.624  11.767
  208POPS  H11Y 5566   9.853  10.512  11.861
  208POPS  C312 5567   9.966  10.638  11.730
  208POPS  H12X 5568  10.061  10.661  11.783
  208POPS  H12Y 5569   9.949  10.727  11.666
  208POPS  C313 5570   9.982  10.511  11.652
  208POPS  H13X 5571  10.003  10.428  11.723
  208POPS  H13Y 5572   9.892  10.475  11.598
  208POPS  C314 5573  10.100  10.519  11.557
  208POPS  H14X 5574  10.193  10.555  11.606
  208POPS  H14Y 5575  10.068  10.597  11.485
  208POPS  C315 5576  10.134  10.399  11.465
  208POPS  H15X 5577  10.039  10.348  11.437
  208POPS  H15Y 5578  10.165  10.435  11.365
  208POPS  C316 5579  10.230  10.318  11.535
  208POPS  H16X 5580  10.219  10.210  11.510
  208POPS  H16Y 5581  10.198  10.324  11.641
  208POPS  H16Z 5582  10.335  10.347  11.516
  209POPS     N 5583   5.651   5.544  12.553
  209POPS   HN1 5584   5.740   5.492  12.566
  209POPS   HN2 5585   5.601   5.506  12.471
  209POPS   HN3 5586   5.668   5.646  12.552
  209POPS   C12 5587   5.564   5.506  12.669
  209POPS  H12A 5588   5.574   5.401  12.696
  209POPS   C13 5589   5.605   5.586  12.797
  209POPS  O13A 5590   5.684   5.682  12.802
  209POPS  O13B 5591   5.539   5.552  12.899
  209POPS   C11 5592   5.409   5.530  12.648
  209POPS  H11A 5593   5.364   5.463  12.724
  209POPS  H11B 5594   5.399   5.636  12.678
  209POPS     P 5595   5.247   5.578  12.441
  209POPS   O13 5596   5.289   5.716  12.415
  209POPS   O14 5597   5.115   5.563  12.501
  209POPS   O12 5598   5.367   5.499  12.513
  209POPS   O11 5599   5.243   5.515  12.301
  209POPS    C1 5600   5.209   5.379  12.276
  209POPS    HA 5601   5.181   5.327  12.371
  209POPS    HB 5602   5.128   5.369  12.201
  209POPS    C2 5603   5.333   5.301  12.225
  209POPS    HS 5604   5.410   5.305  12.305
  209POPS   O21 5605   5.376   5.353  12.098
  209POPS   C21 5606   5.473   5.450  12.115
  209POPS   O22 5607   5.541   5.462  12.214
  209POPS   C22 5608   5.486   5.524  11.987
  209POPS   H2R 5609   5.536   5.446  11.925
  209POPS   H2S 5610   5.383   5.556  11.961
  209POPS    C3 5611   5.305   5.147  12.206
  209POPS    HX 5612   5.304   5.102  12.307
  209POPS    HY 5613   5.212   5.156  12.146
  209POPS   O31 5614   5.394   5.070  12.125
  209POPS   C31 5615   5.490   5.011  12.185
  209POPS   O32 5616   5.506   5.017  12.306
  209POPS   C32 5617   5.581   4.931  12.086
  209POPS   H2X 5618   5.601   4.834  12.135
  209POPS   H2Y 5619   5.527   4.925  11.989
  209POPS   C23 5620   5.585   5.642  11.976
  209POPS   H3R 5621   5.560   5.720  12.051
  209POPS   H3S 5622   5.690   5.617  12.003
  209POPS   C24 5623   5.585   5.710  11.839
  209POPS   H4R 5624   5.666   5.785  11.826
  209POPS   H4S 5625   5.633   5.627  11.783
  209POPS   C25 5626   5.452   5.775  11.795
  209POPS   H5R 5627   5.372   5.700  11.813
  209POPS   H5S 5628   5.414   5.865  11.849
  209POPS   C26 5629   5.449   5.795  11.650
  209POPS   H6R 5630   5.540   5.853  11.623
  209POPS   H6S 5631   5.443   5.694  11.605
  209POPS   C27 5632   5.322   5.870  11.603
  209POPS   H7R 5633   5.296   5.956  11.668
  209POPS   H7S 5634   5.337   5.913  11.501
  209POPS   C28 5635   5.189   5.783  11.605
  209POPS   H8R 5636   5.188   5.716  11.694
  209POPS   H8S 5637   5.104   5.853  11.619
  209POPS   C29 5638   5.187   5.688  11.482
  209POPS   H9R 5639   5.275   5.622  11.479
  209POPS  C210 5640   5.090   5.674  11.387
  209POPS  H10R 5641   5.104   5.601  11.306
  209POPS  C211 5642   4.971   5.766  11.371
  209POPS  H11R 5643   4.878   5.705  11.378
  209POPS  H11S 5644   4.969   5.843  11.451
  209POPS  C212 5645   4.974   5.833  11.227
  209POPS  H12R 5646   4.941   5.763  11.147
  209POPS  H12S 5647   4.907   5.922  11.231
  209POPS  C213 5648   5.115   5.889  11.197
  209POPS  H13R 5649   5.157   5.936  11.289
  209POPS  H13S 5650   5.193   5.813  11.176
  209POPS  C214 5651   5.111   5.996  11.097
  209POPS  H14R 5652   5.062   6.084  11.144
  209POPS  H14S 5653   5.211   6.024  11.059
  209POPS  C215 5654   5.020   5.964  10.973
  209POPS  H15R 5655   4.915   5.946  11.003
  209POPS  H15S 5656   5.031   6.054  10.909
  209POPS  C216 5657   5.056   5.839  10.895
  209POPS  H16R 5658   5.025   5.751  10.955
  209POPS  H16S 5659   4.986   5.823  10.810
  209POPS  C217 5660   5.207   5.832  10.850
  209POPS  H17R 5661   5.228   5.932  10.807
  209POPS  H17S 5662   5.273   5.828  10.940
  209POPS  C218 5663   5.235   5.709  10.763
  209POPS  H18R 5664   5.340   5.704  10.727
  209POPS  H18S 5665   5.232   5.611  10.814
  209POPS  H18T 5666   5.167   5.702  10.675
  209POPS   C33 5667   5.715   5.006  12.052
  209POPS   H3X 5668   5.769   5.015  12.149
  209POPS   H3Y 5669   5.773   4.929  11.996
  209POPS   C34 5670   5.703   5.136  11.967
  209POPS   H4X 5671   5.602   5.182  11.973
  209POPS   H4Y 5672   5.781   5.211  11.991
  209POPS   C35 5673   5.707   5.109  11.819
  209POPS   H5X 5674   5.804   5.058  11.804
  209POPS   H5Y 5675   5.631   5.036  11.782
  209POPS   C36 5676   5.710   5.241  11.735
  209POPS   H6X 5677   5.618   5.300  11.756
  209POPS   H6Y 5678   5.787   5.301  11.789
  209POPS   C37 5679   5.731   5.219  11.584
  209POPS   H7X 5680   5.839   5.205  11.559
  209POPS   H7Y 5681   5.675   5.127  11.556
  209POPS   C38 5682   5.670   5.325  11.491
  209POPS   H8X 5683   5.601   5.272  11.422
  209POPS   H8Y 5684   5.608   5.404  11.538
  209POPS   C39 5685   5.777   5.409  11.408
  209POPS   H9X 5686   5.852   5.470  11.463
  209POPS   H9Y 5687   5.829   5.335  11.344
  209POPS  C310 5688   5.714   5.491  11.295
  209POPS  H10X 5689   5.798   5.522  11.230
  209POPS  H10Y 5690   5.648   5.417  11.245
  209POPS  C311 5691   5.633   5.617  11.345
  209POPS  H11X 5692   5.538   5.572  11.382
  209POPS  H11Y 5693   5.680   5.687  11.416
  209POPS  C312 5694   5.578   5.704  11.237
  209POPS  H12X 5695   5.494   5.653  11.184
  209POPS  H12Y 5696   5.547   5.799  11.285
  209POPS  C313 5697   5.680   5.751  11.136
  209POPS  H13X 5698   5.763   5.800  11.191
  209POPS  H13Y 5699   5.715   5.661  11.082
  209POPS  C314 5700   5.625   5.858  11.044
  209POPS  H14X 5701   5.527   5.821  11.008
  209POPS  H14Y 5702   5.600   5.957  11.089
  209POPS  C315 5703   5.716   5.872  10.921
  209POPS  H15X 5704   5.757   5.773  10.891
  209POPS  H15Y 5705   5.662   5.926  10.839
  209POPS  C316 5706   5.846   5.947  10.958
  209POPS  H16X 5707   5.896   5.978  10.863
  209POPS  H16Y 5708   5.821   6.043  11.007
  209POPS  H16Z 5709   5.910   5.882  11.022
  210POPS     N 5710   4.665   7.359  12.886
  210POPS   HN1 5711   4.762   7.328  12.868
  210POPS   HN2 5712   4.646   7.393  12.983
  210POPS   HN3 5713   4.597   7.285  12.862
  210POPS   C12 5714   4.632   7.471  12.800
  210POPS  H12A 5715   4.702   7.553  12.805
  210POPS   C13 5716   4.491   7.525  12.839
  210POPS  O13A 5717   4.411   7.462  12.910
  210POPS  O13B 5718   4.447   7.629  12.779
  210POPS   C11 5719   4.629   7.419  12.657
  210POPS  H11A 5720   4.543   7.350  12.657
  210POPS  H11B 5721   4.615   7.508  12.593
  210POPS     P 5722   4.761   7.255  12.501
  210POPS   O13 5723   4.694   7.129  12.524
  210POPS   O14 5724   4.901   7.239  12.466
  210POPS   O12 5725   4.753   7.353  12.625
  210POPS   O11 5726   4.684   7.331  12.388
  210POPS    C1 5727   4.737   7.456  12.338
  210POPS    HA 5728   4.644   7.516  12.341
  210POPS    HB 5729   4.814   7.508  12.399
  210POPS    C2 5730   4.772   7.458  12.182
  210POPS    HS 5731   4.737   7.556  12.145
  210POPS   O21 5732   4.703   7.346  12.123
  210POPS   C21 5733   4.658   7.370  12.003
  210POPS   O22 5734   4.653   7.480  11.946
  210POPS   C22 5735   4.598   7.247  11.942
  210POPS   H2R 5736   4.599   7.161  12.013
  210POPS   H2S 5737   4.499   7.268  11.897
  210POPS    C3 5738   4.922   7.442  12.159
  210POPS    HX 5739   4.968   7.518  12.225
  210POPS    HY 5740   4.945   7.343  12.205
  210POPS   O31 5741   4.966   7.457  12.021
  210POPS   C31 5742   4.971   7.577  11.979
  210POPS   O32 5743   4.955   7.671  12.053
  210POPS   C32 5744   4.982   7.572  11.828
  210POPS   H2X 5745   5.090   7.591  11.810
  210POPS   H2Y 5746   4.948   7.471  11.795
  210POPS   C23 5747   4.679   7.219  11.818
  210POPS   H3R 5748   4.674   7.310  11.754
  210POPS   H3S 5749   4.786   7.213  11.844
  210POPS   C24 5750   4.636   7.094  11.756
  210POPS   H4R 5751   4.640   7.009  11.828
  210POPS   H4S 5752   4.531   7.095  11.720
  210POPS   C25 5753   4.735   7.047  11.641
  210POPS   H5R 5754   4.838   7.062  11.679
  210POPS   H5S 5755   4.715   6.943  11.608
  210POPS   C26 5756   4.726   7.140  11.516
  210POPS   H6R 5757   4.738   7.246  11.547
  210POPS   H6S 5758   4.804   7.119  11.441
  210POPS   C27 5759   4.588   7.122  11.447
  210POPS   H7R 5760   4.576   7.017  11.416
  210POPS   H7S 5761   4.497   7.142  11.508
  210POPS   C28 5762   4.581   7.210  11.325
  210POPS   H8R 5763   4.568   7.309  11.374
  210POPS   H8S 5764   4.680   7.209  11.275
  210POPS   C29 5765   4.463   7.185  11.240
  210POPS   H9R 5766   4.374   7.145  11.292
  210POPS  C210 5767   4.450   7.204  11.104
  210POPS  H10R 5768   4.357   7.178  11.052
  210POPS  C211 5769   4.554   7.251  11.011
  210POPS  H11R 5770   4.594   7.347  11.050
  210POPS  H11S 5771   4.640   7.181  11.016
  210POPS  C212 5772   4.521   7.292  10.863
  210POPS  H12R 5773   4.436   7.360  10.839
  210POPS  H12S 5774   4.616   7.320  10.814
  210POPS  C213 5775   4.482   7.171  10.778
  210POPS  H13R 5776   4.571   7.105  10.771
  210POPS  H13S 5777   4.407   7.116  10.839
  210POPS  C214 5778   4.443   7.208  10.635
  210POPS  H14R 5779   4.523   7.244  10.567
  210POPS  H14S 5780   4.415   7.113  10.584
  210POPS  C215 5781   4.311   7.292  10.630
  210POPS  H15R 5782   4.243   7.237  10.698
  210POPS  H15S 5783   4.340   7.394  10.665
  210POPS  C216 5784   4.257   7.308  10.489
  210POPS  H16R 5785   4.324   7.380  10.436
  210POPS  H16S 5786   4.253   7.208  10.440
  210POPS  C217 5787   4.108   7.357  10.489
  210POPS  H17R 5788   4.059   7.286  10.558
  210POPS  H17S 5789   4.099   7.459  10.530
  210POPS  C218 5790   4.037   7.360  10.356
  210POPS  H18R 5791   4.066   7.274  10.293
  210POPS  H18S 5792   3.927   7.354  10.369
  210POPS  H18T 5793   4.069   7.451  10.301
  210POPS   C33 5794   4.909   7.693  11.753
  210POPS   H3X 5795   4.851   7.753  11.827
  210POPS   H3Y 5796   4.980   7.759  11.699
  210POPS   C34 5797   4.814   7.635  11.651
  210POPS   H4X 5798   4.874   7.562  11.594
  210POPS   H4Y 5799   4.731   7.576  11.694
  210POPS   C35 5800   4.761   7.748  11.558
  210POPS   H5X 5801   4.682   7.803  11.613
  210POPS   H5Y 5802   4.851   7.805  11.525
  210POPS   C36 5803   4.687   7.689  11.428
  210POPS   H6X 5804   4.739   7.594  11.400
  210POPS   H6Y 5805   4.584   7.657  11.458
  210POPS   C37 5806   4.687   7.785  11.309
  210POPS   H7X 5807   4.625   7.872  11.341
  210POPS   H7Y 5808   4.789   7.819  11.281
  210POPS   C38 5809   4.611   7.739  11.183
  210POPS   H8X 5810   4.680   7.667  11.134
  210POPS   H8Y 5811   4.521   7.682  11.212
  210POPS   C39 5812   4.569   7.847  11.095
  210POPS   H9X 5813   4.499   7.920  11.141
  210POPS   H9Y 5814   4.656   7.915  11.092
  210POPS  C310 5815   4.519   7.801  10.961
  210POPS  H10X 5816   4.501   7.894  10.904
  210POPS  H10Y 5817   4.590   7.737  10.904
  210POPS  C311 5818   4.400   7.705  10.970
  210POPS  H11X 5819   4.405   7.627  11.049
  210POPS  H11Y 5820   4.324   7.780  11.002
  210POPS  C312 5821   4.364   7.636  10.837
  210POPS  H12X 5822   4.450   7.573  10.806
  210POPS  H12Y 5823   4.271   7.577  10.848
  210POPS  C313 5824   4.346   7.737  10.724
  210POPS  H13X 5825   4.251   7.792  10.743
  210POPS  H13Y 5826   4.421   7.820  10.730
  210POPS  C314 5827   4.331   7.690  10.575
  210POPS  H14X 5828   4.434   7.669  10.536
  210POPS  H14Y 5829   4.263   7.602  10.578
  210POPS  C315 5830   4.271   7.796  10.495
  210POPS  H15X 5831   4.169   7.816  10.535
  210POPS  H15Y 5832   4.337   7.883  10.516
  210POPS  C316 5833   4.264   7.763  10.344
  210POPS  H16X 5834   4.356   7.719  10.299
  210POPS  H16Y 5835   4.182   7.690  10.327
  210POPS  H16Z 5836   4.237   7.858  10.292
  211POPS     N 5837   5.331   5.988  12.474
  211POPS   HN1 5838   5.382   6.039  12.399
  211POPS   HN2 5839   5.333   5.885  12.459
  211POPS   HN3 5840   5.231   6.015  12.469
  211POPS   C12 5841   5.383   6.018  12.609
  211POPS  H12A 5842   5.390   6.125  12.619
  211POPS   C13 5843   5.291   5.961  12.720
  211POPS  O13A 5844   5.183   5.900  12.693
  211POPS  O13B 5845   5.339   5.979  12.837
  211POPS   C11 5846   5.523   5.953  12.625
  211POPS  H11A 5847   5.567   5.967  12.726
  211POPS  H11B 5848   5.496   5.849  12.595
  211POPS     P 5849   5.736   5.926  12.493
  211POPS   O13 5850   5.689   5.795  12.443
  211POPS   O14 5851   5.831   5.920  12.609
  211POPS   O12 5852   5.616   6.016  12.532
  211POPS   O11 5853   5.791   6.022  12.381
  211POPS    C1 5854   5.806   6.160  12.396
  211POPS    HA 5855   5.837   6.188  12.499
  211POPS    HB 5856   5.895   6.202  12.345
  211POPS    C2 5857   5.684   6.240  12.348
  211POPS    HS 5858   5.599   6.229  12.418
  211POPS   O21 5859   5.646   6.188  12.221
  211POPS   C21 5860   5.519   6.146  12.212
  211POPS   O22 5861   5.435   6.156  12.300
  211POPS   C22 5862   5.486   6.112  12.069
  211POPS   H2R 5863   5.529   6.014  12.038
  211POPS   H2S 5864   5.375   6.103  12.067
  211POPS    C3 5865   5.716   6.398  12.344
  211POPS    HX 5866   5.747   6.440  12.442
  211POPS    HY 5867   5.805   6.407  12.279
  211POPS   O31 5868   5.607   6.468  12.289
  211POPS   C31 5869   5.504   6.491  12.365
  211POPS   O32 5870   5.488   6.473  12.482
  211POPS   C32 5871   5.397   6.555  12.274
  211POPS   H2X 5872   5.354   6.646  12.321
  211POPS   H2Y 5873   5.439   6.588  12.177
  211POPS   C23 5874   5.524   6.228  11.973
  211POPS   H3R 5875   5.466   6.315  12.011
  211POPS   H3S 5876   5.633   6.252  11.978
  211POPS   C24 5877   5.497   6.199  11.824
  211POPS   H4R 5878   5.581   6.135  11.787
  211POPS   H4S 5879   5.400   6.146  11.811
  211POPS   C25 5880   5.481   6.322  11.736
  211POPS   H5R 5881   5.400   6.390  11.771
  211POPS   H5S 5882   5.568   6.390  11.747
  211POPS   C26 5883   5.454   6.281  11.590
  211POPS   H6R 5884   5.531   6.203  11.575
  211POPS   H6S 5885   5.354   6.234  11.597
  211POPS   C27 5886   5.462   6.388  11.475
  211POPS   H7R 5887   5.409   6.483  11.500
  211POPS   H7S 5888   5.569   6.410  11.455
  211POPS   C28 5889   5.404   6.323  11.346
  211POPS   H8R 5890   5.438   6.217  11.340
  211POPS   H8S 5891   5.296   6.307  11.365
  211POPS   C29 5892   5.429   6.394  11.213
  211POPS   H9R 5893   5.536   6.402  11.192
  211POPS  C210 5894   5.350   6.461  11.131
  211POPS  H10R 5895   5.391   6.502  11.037
  211POPS  C211 5896   5.201   6.468  11.145
  211POPS  H11R 5897   5.169   6.414  11.237
  211POPS  H11S 5898   5.173   6.574  11.165
  211POPS  C212 5899   5.127   6.413  11.021
  211POPS  H12R 5900   5.180   6.321  10.988
  211POPS  H12S 5901   5.022   6.402  11.053
  211POPS  C213 5902   5.129   6.513  10.889
  211POPS  H13R 5903   5.098   6.613  10.925
  211POPS  H13S 5904   5.235   6.525  10.858
  211POPS  C214 5905   5.047   6.465  10.769
  211POPS  H14R 5906   5.088   6.376  10.717
  211POPS  H14S 5907   4.948   6.428  10.803
  211POPS  C215 5908   5.016   6.571  10.664
  211POPS  H15R 5909   4.936   6.524  10.603
  211POPS  H15S 5910   4.971   6.656  10.721
  211POPS  C216 5911   5.139   6.618  10.587
  211POPS  H16R 5912   5.240   6.588  10.623
  211POPS  H16S 5913   5.128   6.587  10.480
  211POPS  C217 5914   5.147   6.772  10.584
  211POPS  H17R 5915   5.089   6.801  10.493
  211POPS  H17S 5916   5.098   6.816  10.673
  211POPS  C218 5917   5.288   6.833  10.584
  211POPS  H18R 5918   5.341   6.809  10.679
  211POPS  H18S 5919   5.338   6.789  10.495
  211POPS  H18T 5920   5.281   6.941  10.558
  211POPS   C33 5921   5.287   6.454  12.244
  211POPS   H3X 5922   5.326   6.376  12.176
  211POPS   H3Y 5923   5.251   6.415  12.341
  211POPS   C34 5924   5.163   6.531  12.181
  211POPS   H4X 5925   5.080   6.457  12.183
  211POPS   H4Y 5926   5.139   6.625  12.236
  211POPS   C35 5927   5.167   6.571  12.030
  211POPS   H5X 5928   5.083   6.640  12.008
  211POPS   H5Y 5929   5.263   6.616  11.998
  211POPS   C36 5930   5.136   6.459  11.929
  211POPS   H6X 5931   5.220   6.387  11.935
  211POPS   H6Y 5932   5.048   6.396  11.956
  211POPS   C37 5933   5.132   6.511  11.783
  211POPS   H7X 5934   5.043   6.577  11.780
  211POPS   H7Y 5935   5.227   6.564  11.759
  211POPS   C38 5936   5.116   6.386  11.694
  211POPS   H8X 5937   5.216   6.339  11.688
  211POPS   H8Y 5938   5.057   6.315  11.755
  211POPS   C39 5939   5.034   6.414  11.567
  211POPS   H9X 5940   4.933   6.448  11.596
  211POPS   H9Y 5941   5.091   6.485  11.503
  211POPS  C310 5942   5.008   6.282  11.490
  211POPS  H10X 5943   5.107   6.241  11.461
  211POPS  H10Y 5944   4.955   6.202  11.546
  211POPS  C311 5945   4.925   6.292  11.363
  211POPS  H11X 5946   4.982   6.348  11.286
  211POPS  H11Y 5947   4.900   6.192  11.322
  211POPS  C312 5948   4.802   6.378  11.375
  211POPS  H12X 5949   4.732   6.315  11.434
  211POPS  H12Y 5950   4.818   6.471  11.434
  211POPS  C313 5951   4.740   6.403  11.235
  211POPS  H13X 5952   4.639   6.448  11.247
  211POPS  H13Y 5953   4.801   6.486  11.192
  211POPS  C314 5954   4.736   6.290  11.137
  211POPS  H14X 5955   4.705   6.341  11.043
  211POPS  H14Y 5956   4.832   6.236  11.130
  211POPS  C315 5957   4.625   6.181  11.154
  211POPS  H15X 5958   4.644   6.118  11.243
  211POPS  H15Y 5959   4.527   6.234  11.151
  211POPS  C316 5960   4.628   6.090  11.036
  211POPS  H16X 5961   4.632   6.138  10.936
  211POPS  H16Y 5962   4.716   6.024  11.045
  211POPS  H16Z 5963   4.532   6.034  11.040
  212POPS     N 5964   8.368   4.931  13.076
  212POPS   HN1 5965   8.329   4.923  13.172
  212POPS   HN2 5966   8.349   5.023  13.032
  212POPS   HN3 5967   8.320   4.870  13.006
  212POPS   C12 5968   8.514   4.918  13.085
  212POPS  H12A 5969   8.528   4.822  13.133
  212POPS   C13 5970   8.586   5.012  13.187
  212POPS  O13A 5971   8.514   5.084  13.262
  212POPS  O13B 5972   8.709   5.014  13.196
  212POPS   C11 5973   8.575   4.942  12.946
  212POPS  H11A 5974   8.533   5.039  12.912
  212POPS  H11B 5975   8.686   4.948  12.959
  212POPS     P 5976   8.624   4.699  12.851
  212POPS   O13 5977   8.744   4.716  12.932
  212POPS   O14 5978   8.528   4.584  12.894
  212POPS   O12 5979   8.546   4.838  12.850
  212POPS   O11 5980   8.668   4.671  12.702
  212POPS    C1 5981   8.676   4.766  12.597
  212POPS    HA 5982   8.695   4.870  12.632
  212POPS    HB 5983   8.762   4.746  12.529
  212POPS    C2 5984   8.543   4.777  12.521
  212POPS    HS 5985   8.473   4.799  12.605
  212POPS   O21 5986   8.509   4.647  12.468
  212POPS   C21 5987   8.387   4.629  12.420
  212POPS   O22 5988   8.296   4.710  12.421
  212POPS   C22 5989   8.382   4.494  12.345
  212POPS   H2R 5990   8.483   4.488  12.298
  212POPS   H2S 5991   8.360   4.419  12.423
  212POPS    C3 5992   8.539   4.886  12.413
  212POPS    HX 5993   8.437   4.896  12.370
  212POPS    HY 5994   8.558   4.986  12.456
  212POPS   O31 5995   8.627   4.857  12.300
  212POPS   C31 5996   8.741   4.915  12.310
  212POPS   O32 5997   8.789   4.973  12.401
  212POPS   C32 5998   8.802   4.908  12.175
  212POPS   H2X 5999   8.799   4.805  12.134
  212POPS   H2Y 6000   8.746   4.976  12.108
  212POPS   C23 6001   8.282   4.490  12.226
  212POPS   H3R 6002   8.274   4.592  12.183
  212POPS   H3S 6003   8.316   4.422  12.146
  212POPS   C24 6004   8.138   4.442  12.268
  212POPS   H4R 6005   8.146   4.355  12.337
  212POPS   H4S 6006   8.096   4.517  12.339
  212POPS   C25 6007   8.037   4.424  12.149
  212POPS   H5R 6008   8.024   4.522  12.098
  212POPS   H5S 6009   8.096   4.357  12.083
  212POPS   C26 6010   7.901   4.373  12.190
  212POPS   H6R 6011   7.910   4.276  12.244
  212POPS   H6S 6012   7.864   4.448  12.263
  212POPS   C27 6013   7.789   4.363  12.089
  212POPS   H7R 6014   7.692   4.344  12.140
  212POPS   H7S 6015   7.767   4.464  12.049
  212POPS   C28 6016   7.821   4.265  11.977
  212POPS   H8R 6017   7.922   4.295  11.942
  212POPS   H8S 6018   7.822   4.159  12.010
  212POPS   C29 6019   7.722   4.268  11.859
  212POPS   H9R 6020   7.620   4.276  11.900
  212POPS  C210 6021   7.734   4.272  11.726
  212POPS  H10R 6022   7.643   4.288  11.666
  212POPS  C211 6023   7.858   4.265  11.641
  212POPS  H11R 6024   7.948   4.312  11.686
  212POPS  H11S 6025   7.884   4.158  11.626
  212POPS  C212 6026   7.826   4.319  11.504
  212POPS  H12R 6027   7.722   4.288  11.480
  212POPS  H12S 6028   7.829   4.430  11.510
  212POPS  C213 6029   7.920   4.279  11.389
  212POPS  H13R 6030   7.998   4.357  11.373
  212POPS  H13S 6031   7.983   4.191  11.411
  212POPS  C214 6032   7.841   4.271  11.254
  212POPS  H14R 6033   7.775   4.183  11.244
  212POPS  H14S 6034   7.778   4.361  11.240
  212POPS  C215 6035   7.928   4.272  11.128
  212POPS  H15R 6036   7.982   4.368  11.133
  212POPS  H15S 6037   8.005   4.192  11.134
  212POPS  C216 6038   7.854   4.256  10.992
  212POPS  H16R 6039   7.859   4.148  10.965
  212POPS  H16S 6040   7.747   4.284  10.997
  212POPS  C217 6041   7.915   4.352  10.883
  212POPS  H17R 6042   8.022   4.372  10.906
  212POPS  H17S 6043   7.906   4.300  10.785
  212POPS  C218 6044   7.838   4.485  10.882
  212POPS  H18R 6045   7.805   4.517  10.983
  212POPS  H18S 6046   7.899   4.569  10.841
  212POPS  H18T 6047   7.748   4.470  10.818
  212POPS   C33 6048   8.949   4.942  12.167
  212POPS   H3X 6049   8.971   5.049  12.190
  212POPS   H3Y 6050   9.000   4.882  12.245
  212POPS   C34 6051   9.019   4.915  12.032
  212POPS   H4X 6052   8.999   4.820  11.979
  212POPS   H4Y 6053   8.994   5.006  11.975
  212POPS   C35 6054   9.171   4.910  12.051
  212POPS   H5X 6055   9.201   5.008  12.094
  212POPS   H5Y 6056   9.191   4.830  12.125
  212POPS   C36 6057   9.253   4.897  11.923
  212POPS   H6X 6058   9.227   4.794  11.891
  212POPS   H6Y 6059   9.218   4.961  11.839
  212POPS   C37 6060   9.402   4.913  11.939
  212POPS   H7X 6061   9.433   5.003  11.883
  212POPS   H7Y 6062   9.407   4.942  12.047
  212POPS   C38 6063   9.495   4.797  11.896
  212POPS   H8X 6064   9.600   4.822  11.922
  212POPS   H8Y 6065   9.476   4.699  11.946
  212POPS   C39 6066   9.494   4.775  11.742
  212POPS   H9X 6067   9.553   4.686  11.711
  212POPS   H9Y 6068   9.394   4.760  11.695
  212POPS  C310 6069   9.561   4.885  11.663
  212POPS  H10X 6070   9.490   4.971  11.667
  212POPS  H10Y 6071   9.654   4.919  11.712
  212POPS  C311 6072   9.595   4.838  11.521
  212POPS  H11X 6073   9.658   4.746  11.531
  212POPS  H11Y 6074   9.501   4.810  11.469
  212POPS  C312 6075   9.657   4.933  11.431
  212POPS  H12X 6076   9.619   5.034  11.456
  212POPS  H12Y 6077   9.768   4.939  11.426
  212POPS  C313 6078   9.593   4.919  11.281
  212POPS  H13X 6079   9.483   4.925  11.296
  212POPS  H13Y 6080   9.625   5.008  11.222
  212POPS  C314 6081   9.622   4.784  11.212
  212POPS  H14X 6082   9.724   4.752  11.243
  212POPS  H14Y 6083   9.548   4.705  11.239
  212POPS  C315 6084   9.608   4.812  11.060
  212POPS  H15X 6085   9.512   4.865  11.042
  212POPS  H15Y 6086   9.695   4.875  11.032
  212POPS  C316 6087   9.590   4.682  10.974
  212POPS  H16X 6088   9.569   4.711  10.868
  212POPS  H16Y 6089   9.685   4.627  10.986
  212POPS  H16Z 6090   9.499   4.634  11.013
  213POPS     N 6091  10.962  11.040  12.818
  213POPS   HN1 6092  10.935  10.948  12.779
  213POPS   HN2 6093  10.894  11.110  12.782
  213POPS   HN3 6094  11.057  11.067  12.786
  213POPS   C12 6095  10.969  11.018  12.962
  213POPS  H12A 6096  10.992  11.116  13.002
  213POPS   C13 6097  11.078  10.911  13.008
  213POPS  O13A 6098  11.162  10.862  12.932
  213POPS  O13B 6099  11.085  10.893  13.131
  213POPS   C11 6100  10.827  10.984  13.025
  213POPS  H11A 6101  10.816  10.874  13.017
  213POPS  H11B 6102  10.828  11.018  13.131
  213POPS     P 6103  10.575  11.025  12.957
  213POPS   O13 6104  10.512  11.150  12.991
  213POPS   O14 6105  10.540  10.911  13.043
  213POPS   O12 6106  10.727  11.055  12.955
  213POPS   O11 6107  10.527  10.994  12.809
  213POPS    C1 6108  10.618  10.945  12.707
  213POPS    HA 6109  10.689  11.023  12.671
  213POPS    HB 6110  10.684  10.860  12.732
  213POPS    C2 6111  10.536  10.897  12.584
  213POPS    HS 6112  10.596  10.868  12.494
  213POPS   O21 6113  10.461  11.011  12.532
  213POPS   C21 6114  10.530  11.104  12.469
  213POPS   O22 6115  10.652  11.107  12.449
  213POPS   C22 6116  10.443  11.211  12.422
  213POPS   H2R 6117  10.363  11.222  12.499
  213POPS   H2S 6118  10.508  11.300  12.415
  213POPS    C3 6119  10.445  10.787  12.612
  213POPS    HX 6120  10.488  10.707  12.676
  213POPS    HY 6121  10.365  10.836  12.672
  213POPS   O31 6122  10.415  10.719  12.488
  213POPS   C31 6123  10.286  10.749  12.446
  213POPS   O32 6124  10.208  10.827  12.507
  213POPS   C32 6125  10.270  10.703  12.302
  213POPS   H2X 6126  10.347  10.626  12.279
  213POPS   H2Y 6127  10.165  10.668  12.297
  213POPS   C23 6128  10.373  11.190  12.285
  213POPS   H3R 6129  10.330  11.088  12.272
  213POPS   H3S 6130  10.300  11.272  12.269
  213POPS   C24 6131  10.480  11.216  12.175
  213POPS   H4R 6132  10.498  11.325  12.163
  213POPS   H4S 6133  10.576  11.169  12.204
  213POPS   C25 6134  10.430  11.181  12.039
  213POPS   H5R 6135  10.384  11.080  12.051
  213POPS   H5S 6136  10.336  11.235  12.016
  213POPS   C26 6137  10.531  11.176  11.930
  213POPS   H6R 6138  10.624  11.123  11.956
  213POPS   H6S 6139  10.482  11.109  11.855
  213POPS   C27 6140  10.567  11.314  11.882
  213POPS   H7R 6141  10.477  11.379  11.893
  213POPS   H7S 6142  10.631  11.364  11.958
  213POPS   C28 6143  10.633  11.316  11.748
  213POPS   H8R 6144  10.732  11.267  11.765
  213POPS   H8S 6145  10.564  11.253  11.687
  213POPS   C29 6146  10.638  11.449  11.680
  213POPS   H9R 6147  10.740  11.490  11.683
  213POPS  C210 6148  10.535  11.513  11.621
  213POPS  H10R 6149  10.558  11.609  11.574
  213POPS  C211 6150  10.397  11.459  11.604
  213POPS  H11R 6151  10.389  11.422  11.499
  213POPS  H11S 6152  10.383  11.375  11.675
  213POPS  C212 6153  10.283  11.557  11.643
  213POPS  H12R 6154  10.183  11.508  11.646
  213POPS  H12S 6155  10.300  11.599  11.744
  213POPS  C213 6156  10.275  11.684  11.564
  213POPS  H13R 6157  10.215  11.754  11.625
  213POPS  H13S 6158  10.364  11.750  11.551
  213POPS  C214 6159  10.200  11.674  11.436
  213POPS  H14R 6160  10.246  11.593  11.376
  213POPS  H14S 6161  10.100  11.636  11.465
  213POPS  C215 6162  10.187  11.805  11.355
  213POPS  H15R 6163  10.286  11.851  11.336
  213POPS  H15S 6164  10.140  11.771  11.261
  213POPS  C216 6165  10.105  11.924  11.406
  213POPS  H16R 6166  10.005  11.893  11.442
  213POPS  H16S 6167  10.152  11.974  11.494
  213POPS  C217 6168  10.083  12.028  11.292
  213POPS  H17R 6169  10.177  12.060  11.242
  213POPS  H17S 6170  10.005  11.995  11.220
  213POPS  C218 6171  10.024  12.165  11.339
  213POPS  H18R 6172   9.924  12.139  11.378
  213POPS  H18S 6173  10.022  12.243  11.260
  213POPS  H18T 6174  10.077  12.206  11.428
  213POPS   C33 6175  10.283  10.827  12.215
  213POPS   H3X 6176  10.210  10.905  12.248
  213POPS   H3Y 6177  10.390  10.856  12.215
  213POPS   C34 6178  10.264  10.797  12.063
  213POPS   H4X 6179  10.170  10.738  12.061
  213POPS   H4Y 6180  10.241  10.888  12.004
  213POPS   C35 6181  10.386  10.735  11.989
  213POPS   H5X 6182  10.473  10.801  12.004
  213POPS   H5Y 6183  10.407  10.630  12.020
  213POPS   C36 6184  10.361  10.739  11.839
  213POPS   H6X 6185  10.425  10.665  11.787
  213POPS   H6Y 6186  10.255  10.716  11.816
  213POPS   C37 6187  10.388  10.876  11.774
  213POPS   H7X 6188  10.334  10.966  11.810
  213POPS   H7Y 6189  10.497  10.896  11.785
  213POPS   C38 6190  10.348  10.876  11.627
  213POPS   H8X 6191  10.381  10.784  11.574
  213POPS   H8Y 6192  10.238  10.888  11.616
  213POPS   C39 6193  10.398  10.992  11.551
  213POPS   H9X 6194  10.378  11.088  11.603
  213POPS   H9Y 6195  10.508  10.981  11.560
  213POPS  C310 6196  10.358  11.003  11.404
  213POPS  H10X 6197  10.260  11.050  11.379
  213POPS  H10Y 6198  10.420  11.091  11.378
  213POPS  C311 6199  10.396  10.875  11.325
  213POPS  H11X 6200  10.493  10.832  11.359
  213POPS  H11Y 6201  10.322  10.800  11.361
  213POPS  C312 6202  10.385  10.894  11.173
  213POPS  H12X 6203  10.299  10.956  11.140
  213POPS  H12Y 6204  10.482  10.941  11.146
  213POPS  C313 6205  10.372  10.755  11.103
  213POPS  H13X 6206  10.453  10.685  11.133
  213POPS  H13Y 6207  10.276  10.708  11.134
  213POPS  C314 6208  10.370  10.783  10.956
  213POPS  H14X 6209  10.265  10.799  10.926
  213POPS  H14Y 6210  10.442  10.865  10.937
  213POPS  C315 6211  10.416  10.661  10.870
  213POPS  H15X 6212  10.415  10.684  10.762
  213POPS  H15Y 6213  10.521  10.630  10.892
  213POPS  C316 6214  10.338  10.535  10.911
  213POPS  H16X 6215  10.386  10.477  10.992
  213POPS  H16Y 6216  10.233  10.565  10.933
  213POPS  H16Z 6217  10.329  10.466  10.824
  214POPS     N 6218  11.320  10.719  12.740
  214POPS   HN1 6219  11.380  10.664  12.805
  214POPS   HN2 6220  11.273  10.781  12.809
  214POPS   HN3 6221  11.248  10.666  12.688
  214POPS   C12 6222  11.403  10.790  12.636
  214POPS  H12A 6223  11.424  10.722  12.555
  214POPS   C13 6224  11.538  10.838  12.697
  214POPS  O13A 6225  11.577  10.822  12.813
  214POPS  O13B 6226  11.618  10.899  12.619
  214POPS   C11 6227  11.326  10.911  12.574
  214POPS  H11A 6228  11.246  10.867  12.511
  214POPS  H11B 6229  11.389  10.972  12.506
  214POPS     P 6230  11.302  11.138  12.709
  214POPS   O13 6231  11.188  11.203  12.771
  214POPS   O14 6232  11.430  11.136  12.785
  214POPS   O12 6233  11.255  10.988  12.679
  214POPS   O11 6234  11.327  11.202  12.566
  214POPS    C1 6235  11.216  11.277  12.501
  214POPS    HA 6236  11.122  11.220  12.520
  214POPS    HB 6237  11.212  11.374  12.556
  214POPS    C2 6238  11.236  11.293  12.348
  214POPS    HS 6239  11.141  11.316  12.296
  214POPS   O21 6240  11.290  11.174  12.286
  214POPS   C21 6241  11.209  11.073  12.274
  214POPS   O22 6242  11.094  11.074  12.315
  214POPS   C22 6243  11.277  10.958  12.192
  214POPS   H2R 6244  11.364  10.936  12.259
  214POPS   H2S 6245  11.203  10.875  12.198
  214POPS    C3 6246  11.323  11.419  12.317
  214POPS    HX 6247  11.291  11.509  12.373
  214POPS    HY 6248  11.419  11.393  12.366
  214POPS   O31 6249  11.329  11.449  12.177
  214POPS   C31 6250  11.440  11.497  12.133
  214POPS   O32 6251  11.537  11.537  12.195
  214POPS   C32 6252  11.439  11.489  11.975
  214POPS   H2X 6253  11.454  11.380  11.957
  214POPS   H2Y 6254  11.341  11.521  11.934
  214POPS   C23 6255  11.315  10.976  12.042
  214POPS   H3R 6256  11.240  11.042  11.994
  214POPS   H3S 6257  11.414  11.025  12.031
  214POPS   C24 6258  11.320  10.846  11.966
  214POPS   H4R 6259  11.405  10.788  12.008
  214POPS   H4S 6260  11.228  10.790  11.993
  214POPS   C25 6261  11.337  10.870  11.815
  214POPS   H5R 6262  11.315  10.775  11.761
  214POPS   H5S 6263  11.261  10.943  11.780
  214POPS   C26 6264  11.486  10.886  11.765
  214POPS   H6R 6265  11.508  10.993  11.782
  214POPS   H6S 6266  11.552  10.824  11.830
  214POPS   C27 6267  11.502  10.846  11.617
  214POPS   H7R 6268  11.431  10.884  11.541
  214POPS   H7S 6269  11.479  10.738  11.600
  214POPS   C28 6270  11.644  10.870  11.554
  214POPS   H8R 6271  11.673  10.974  11.580
  214POPS   H8S 6272  11.722  10.808  11.602
  214POPS   C29 6273  11.661  10.832  11.410
  214POPS   H9R 6274  11.651  10.726  11.381
  214POPS  C210 6275  11.699  10.916  11.316
  214POPS  H10R 6276  11.717  11.023  11.338
  214POPS  C211 6277  11.735  10.875  11.174
  214POPS  H11R 6278  11.650  10.916  11.115
  214POPS  H11S 6279  11.829  10.929  11.155
  214POPS  C212 6280  11.749  10.727  11.128
  214POPS  H12R 6281  11.654  10.669  11.133
  214POPS  H12S 6282  11.825  10.685  11.197
  214POPS  C213 6283  11.813  10.712  10.987
  214POPS  H13R 6284  11.899  10.781  10.974
  214POPS  H13S 6285  11.733  10.743  10.915
  214POPS  C214 6286  11.856  10.572  10.942
  214POPS  H14R 6287  11.956  10.546  10.982
  214POPS  H14S 6288  11.788  10.500  10.993
  214POPS  C215 6289  11.867  10.566  10.792
  214POPS  H15R 6290  11.789  10.629  10.745
  214POPS  H15S 6291  11.968  10.591  10.753
  214POPS  C216 6292  11.849  10.428  10.738
  214POPS  H16R 6293  11.927  10.365  10.787
  214POPS  H16S 6294  11.753  10.382  10.770
  214POPS  C217 6295  11.869  10.405  10.584
  214POPS  H17R 6296  11.980  10.411  10.586
  214POPS  H17S 6297  11.832  10.305  10.551
  214POPS  C218 6298  11.818  10.524  10.503
  214POPS  H18R 6299  11.735  10.573  10.557
  214POPS  H18S 6300  11.890  10.608  10.486
  214POPS  H18T 6301  11.783  10.481  10.406
  214POPS   C33 6302  11.554  11.563  11.910
  214POPS   H3X 6303  11.563  11.664  11.955
  214POPS   H3Y 6304  11.648  11.517  11.948
  214POPS   C34 6305  11.567  11.545  11.758
  214POPS   H4X 6306  11.674  11.558  11.732
  214POPS   H4Y 6307  11.518  11.450  11.727
  214POPS   C35 6308  11.481  11.656  11.700
  214POPS   H5X 6309  11.382  11.652  11.751
  214POPS   H5Y 6310  11.520  11.754  11.735
  214POPS   C36 6311  11.481  11.665  11.546
  214POPS   H6X 6312  11.517  11.763  11.509
  214POPS   H6Y 6313  11.557  11.588  11.518
  214POPS   C37 6314  11.342  11.640  11.494
  214POPS   H7X 6315  11.288  11.559  11.548
  214POPS   H7Y 6316  11.273  11.724  11.516
  214POPS   C38 6317  11.341  11.609  11.343
  214POPS   H8X 6318  11.381  11.699  11.293
  214POPS   H8Y 6319  11.422  11.537  11.319
  214POPS   C39 6320  11.206  11.581  11.283
  214POPS   H9X 6321  11.172  11.478  11.305
  214POPS   H9Y 6322  11.134  11.660  11.313
  214POPS  C310 6323  11.218  11.588  11.128
  214POPS  H10X 6324  11.294  11.662  11.096
  214POPS  H10Y 6325  11.257  11.490  11.094
  214POPS  C311 6326  11.083  11.613  11.066
  214POPS  H11X 6327  11.045  11.717  11.074
  214POPS  H11Y 6328  11.018  11.541  11.120
  214POPS  C312 6329  11.074  11.585  10.913
  214POPS  H12X 6330  11.149  11.647  10.858
  214POPS  H12Y 6331  11.102  11.478  10.899
  214POPS  C313 6332  10.926  11.605  10.869
  214POPS  H13X 6333  10.887  11.704  10.901
  214POPS  H13Y 6334  10.862  11.527  10.916
  214POPS  C314 6335  10.911  11.602  10.708
  214POPS  H14X 6336  10.974  11.682  10.664
  214POPS  H14Y 6337  10.957  11.506  10.675
  214POPS  C315 6338  10.763  11.623  10.652
  214POPS  H15X 6339  10.768  11.648  10.543
  214POPS  H15Y 6340  10.731  11.719  10.695
  214POPS  C316 6341  10.662  11.506  10.673
  214POPS  H16X 6342  10.691  11.469  10.774
  214POPS  H16Y 6343  10.551  11.518  10.670
  214POPS  H16Z 6344  10.682  11.434  10.591
  215POPS     N 6345  10.846   0.118  13.494
  215POPS   HN1 6346  10.832   0.211  13.538
  215POPS   HN2 6347  10.888   0.043  13.553
  215POPS   HN3 6348  10.918   0.135  13.420
  215POPS   C12 6349  10.717   0.070  13.426
  215POPS  H12A 6350  10.727  -0.036  13.412
  215POPS   C13 6351  10.586   0.084  13.514
  215POPS  O13A 6352  10.592   0.102  13.635
  215POPS  O13B 6353  10.474   0.085  13.447
  215POPS   C11 6354  10.709   0.162  13.306
  215POPS  H11A 6355  10.632   0.114  13.241
  215POPS  H11B 6356  10.668   0.260  13.337
  215POPS     P 6357  10.895   0.290  13.156
  215POPS   O13 6358  11.025   0.248  13.110
  215POPS   O14 6359  10.901   0.418  13.234
  215POPS   O12 6360  10.837   0.174  13.239
  215POPS   O11 6361  10.813   0.303  13.026
  215POPS    C1 6362  10.751   0.184  12.981
  215POPS    HA 6363  10.837   0.116  12.963
  215POPS    HB 6364  10.689   0.139  13.061
  215POPS    C2 6365  10.658   0.208  12.857
  215POPS    HS 6366  10.621   0.110  12.821
  215POPS   O21 6367  10.722   0.293  12.761
  215POPS   C21 6368  10.803   0.220  12.682
  215POPS   O22 6369  10.827   0.099  12.700
  215POPS   C22 6370  10.841   0.301  12.554
  215POPS   H2R 6371  10.772   0.388  12.544
  215POPS   H2S 6372  10.944   0.343  12.557
  215POPS    C3 6373  10.536   0.293  12.906
  215POPS    HX 6374  10.471   0.235  12.975
  215POPS    HY 6375  10.577   0.378  12.964
  215POPS   O31 6376  10.456   0.341  12.798
  215POPS   C31 6377  10.471   0.466  12.749
  215POPS   O32 6378  10.565   0.537  12.779
  215POPS   C32 6379  10.338   0.503  12.665
  215POPS   H2X 6380  10.265   0.420  12.669
  215POPS   H2Y 6381  10.294   0.593  12.714
  215POPS   C23 6382  10.818   0.196  12.436
  215POPS   H3R 6383  10.876   0.104  12.458
  215POPS   H3S 6384  10.712   0.162  12.434
  215POPS   C24 6385  10.871   0.263  12.308
  215POPS   H4R 6386  10.808   0.342  12.260
  215POPS   H4S 6387  10.977   0.291  12.322
  215POPS   C25 6388  10.881   0.162  12.188
  215POPS   H5R 6389  10.933   0.073  12.229
  215POPS   H5S 6390  10.782   0.117  12.165
  215POPS   C26 6391  10.948   0.217  12.066
  215POPS   H6R 6392  10.889   0.288  12.005
  215POPS   H6S 6393  11.039   0.276  12.091
  215POPS   C27 6394  11.005   0.115  11.968
  215POPS   H7R 6395  11.067   0.049  12.032
  215POPS   H7S 6396  10.935   0.054  11.909
  215POPS   C28 6397  11.099   0.185  11.868
  215POPS   H8R 6398  11.037   0.248  11.800
  215POPS   H8S 6399  11.174   0.245  11.925
  215POPS   C29 6400  11.180   0.089  11.783
  215POPS   H9R 6401  11.286   0.078  11.808
  215POPS  C210 6402  11.129   0.029  11.672
  215POPS  H10R 6403  11.190  -0.031  11.603
  215POPS  C211 6404  10.993   0.044  11.616
  215POPS  H11R 6405  10.946  -0.051  11.582
  215POPS  H11S 6406  10.931   0.099  11.689
  215POPS  C212 6407  11.002   0.122  11.484
  215POPS  H12R 6408  11.048   0.220  11.511
  215POPS  H12S 6409  11.074   0.080  11.410
  215POPS  C213 6410  10.877   0.138  11.405
  215POPS  H13R 6411  10.788   0.147  11.471
  215POPS  H13S 6412  10.873   0.228  11.340
  215POPS  C214 6413  10.868   0.020  11.309
  215POPS  H14R 6414  10.961   0.024  11.250
  215POPS  H14S 6415  10.874  -0.078  11.360
  215POPS  C215 6416  10.740   0.012  11.219
  215POPS  H15R 6417  10.661  -0.005  11.295
  215POPS  H15S 6418  10.767  -0.075  11.156
  215POPS  C216 6419  10.710   0.137  11.128
  215POPS  H16R 6420  10.801   0.193  11.101
  215POPS  H16S 6421  10.669   0.096  11.033
  215POPS  C217 6422  10.595   0.218  11.184
  215POPS  H17R 6423  10.521   0.144  11.221
  215POPS  H17S 6424  10.622   0.285  11.268
  215POPS  C218 6425  10.531   0.313  11.083
  215POPS  H18R 6426  10.606   0.388  11.047
  215POPS  H18S 6427  10.485   0.261  10.996
  215POPS  H18T 6428  10.453   0.367  11.140
  215POPS   C33 6429  10.377   0.532  12.526
  215POPS   H3X 6430  10.296   0.594  12.483
  215POPS   H3Y 6431  10.472   0.588  12.517
  215POPS   C34 6432  10.403   0.406  12.445
  215POPS   H4X 6433  10.460   0.341  12.514
  215POPS   H4Y 6434  10.301   0.367  12.422
  215POPS   C35 6435  10.490   0.434  12.315
  215POPS   H5X 6436  10.561   0.519  12.326
  215POPS   H5Y 6437  10.552   0.346  12.290
  215POPS   C36 6438  10.397   0.460  12.201
  215POPS   H6X 6439  10.325   0.376  12.200
  215POPS   H6Y 6440  10.329   0.546  12.214
  215POPS   C37 6441  10.458   0.472  12.058
  215POPS   H7X 6442  10.511   0.376  12.038
  215POPS   H7Y 6443  10.371   0.498  11.994
  215POPS   C38 6444  10.554   0.583  12.041
  215POPS   H8X 6445  10.500   0.680  12.049
  215POPS   H8Y 6446  10.630   0.582  12.122
  215POPS   C39 6447  10.622   0.566  11.898
  215POPS   H9X 6448  10.703   0.492  11.886
  215POPS   H9Y 6449  10.542   0.546  11.824
  215POPS  C310 6450  10.686   0.698  11.847
  215POPS  H10X 6451  10.748   0.737  11.931
  215POPS  H10Y 6452  10.763   0.683  11.768
  215POPS  C311 6453  10.587   0.798  11.800
  215POPS  H11X 6454  10.517   0.755  11.726
  215POPS  H11Y 6455  10.527   0.837  11.885
  215POPS  C312 6456  10.647   0.932  11.747
  215POPS  H12X 6457  10.705   0.978  11.830
  215POPS  H12Y 6458  10.723   0.910  11.669
  215POPS  C313 6459  10.544   1.030  11.691
  215POPS  H13X 6460  10.477   0.983  11.615
  215POPS  H13Y 6461  10.481   1.050  11.780
  215POPS  C314 6462  10.614   1.154  11.631
  215POPS  H14X 6463  10.692   1.178  11.706
  215POPS  H14Y 6464  10.651   1.125  11.531
  215POPS  C315 6465  10.500   1.261  11.614
  215POPS  H15X 6466  10.466   1.315  11.705
  215POPS  H15Y 6467  10.556   1.338  11.557
  215POPS  C316 6468  10.388   1.219  11.528
  215POPS  H16X 6469  10.318   1.306  11.523
  215POPS  H16Y 6470  10.421   1.190  11.426
  215POPS  H16Z 6471  10.334   1.132  11.571
  216POPS     N 6472  11.168   0.783  13.057
  216POPS   HN1 6473  11.096   0.835  13.003
  216POPS   HN2 6474  11.245   0.771  12.989
  216POPS   HN3 6475  11.126   0.689  13.071
  216POPS   C12 6476  11.199   0.852  13.186
  216POPS  H12A 6477  11.285   0.797  13.220
  216POPS   C13 6478  11.094   0.846  13.294
  216POPS  O13A 6479  10.980   0.791  13.278
  216POPS  O13B 6480  11.125   0.909  13.404
  216POPS   C11 6481  11.238   1.002  13.180
  216POPS  H11A 6482  11.154   1.063  13.141
  216POPS  H11B 6483  11.283   1.039  13.274
  216POPS     P 6484  11.410   1.137  13.032
  216POPS   O13 6485  11.529   1.108  12.941
  216POPS   O14 6486  11.445   1.229  13.142
  216POPS   O12 6487  11.344   1.005  13.082
  216POPS   O11 6488  11.295   1.205  12.954
  216POPS    C1 6489  11.220   1.146  12.851
  216POPS    HA 6490  11.254   1.041  12.834
  216POPS    HB 6491  11.112   1.144  12.878
  216POPS    C2 6492  11.212   1.218  12.715
  216POPS    HS 6493  11.142   1.156  12.655
  216POPS   O21 6494  11.345   1.234  12.666
  216POPS   C21 6495  11.397   1.120  12.609
  216POPS   O22 6496  11.337   1.010  12.606
  216POPS   C22 6497  11.517   1.154  12.535
  216POPS   H2R 6498  11.508   1.259  12.499
  216POPS   H2S 6499  11.596   1.155  12.613
  216POPS    C3 6500  11.138   1.347  12.724
  216POPS    HX 6501  11.034   1.330  12.759
  216POPS    HY 6502  11.177   1.419  12.798
  216POPS   O31 6503  11.130   1.399  12.591
  216POPS   C31 6504  11.218   1.497  12.553
  216POPS   O32 6505  11.283   1.561  12.633
  216POPS   C32 6506  11.241   1.526  12.405
  216POPS   H2X 6507  11.251   1.636  12.402
  216POPS   H2Y 6508  11.336   1.471  12.387
  216POPS   C23 6509  11.559   1.065  12.417
  216POPS   H3R 6510  11.662   1.084  12.380
  216POPS   H3S 6511  11.546   0.963  12.460
  216POPS   C24 6512  11.466   1.066  12.297
  216POPS   H4R 6513  11.366   1.041  12.340
  216POPS   H4S 6514  11.468   1.167  12.253
  216POPS   C25 6515  11.503   0.969  12.187
  216POPS   H5R 6516  11.611   0.981  12.161
  216POPS   H5S 6517  11.485   0.867  12.226
  216POPS   C26 6518  11.418   0.981  12.065
  216POPS   H6R 6519  11.309   0.967  12.084
  216POPS   H6S 6520  11.440   1.082  12.025
  216POPS   C27 6521  11.462   0.879  11.965
  216POPS   H7R 6522  11.573   0.877  11.969
  216POPS   H7S 6523  11.433   0.775  11.995
  216POPS   C28 6524  11.416   0.903  11.826
  216POPS   H8R 6525  11.306   0.894  11.816
  216POPS   H8S 6526  11.433   1.011  11.806
  216POPS   C29 6527  11.498   0.836  11.721
  216POPS   H9R 6528  11.583   0.780  11.761
  216POPS  C210 6529  11.479   0.848  11.584
  216POPS  H10R 6530  11.554   0.815  11.510
  216POPS  C211 6531  11.375   0.941  11.527
  216POPS  H11R 6532  11.277   0.932  11.579
  216POPS  H11S 6533  11.397   1.046  11.558
  216POPS  C212 6534  11.362   0.929  11.371
  216POPS  H12R 6535  11.282   0.997  11.334
  216POPS  H12S 6536  11.457   0.957  11.321
  216POPS  C213 6537  11.318   0.790  11.321
  216POPS  H13R 6538  11.411   0.731  11.337
  216POPS  H13S 6539  11.234   0.749  11.379
  216POPS  C214 6540  11.275   0.787  11.181
  216POPS  H14R 6541  11.345   0.845  11.116
  216POPS  H14S 6542  11.298   0.682  11.152
  216POPS  C215 6543  11.132   0.828  11.156
  216POPS  H15R 6544  11.063   0.798  11.238
  216POPS  H15S 6545  11.124   0.938  11.152
  216POPS  C216 6546  11.079   0.790  11.013
  216POPS  H16R 6547  11.171   0.781  10.951
  216POPS  H16S 6548  11.016   0.700  11.002
  216POPS  C217 6549  10.998   0.900  10.941
  216POPS  H17R 6550  10.936   0.932  11.027
  216POPS  H17S 6551  11.055   0.989  10.907
  216POPS  C218 6552  10.926   0.856  10.811
  216POPS  H18R 6553  10.875   0.942  10.763
  216POPS  H18S 6554  10.993   0.813  10.734
  216POPS  H18T 6555  10.856   0.772  10.830
  216POPS   C33 6556  11.135   1.488  12.305
  216POPS   H3X 6557  11.074   1.401  12.337
  216POPS   H3Y 6558  11.063   1.572  12.305
  216POPS   C34 6559  11.194   1.454  12.166
  216POPS   H4X 6560  11.286   1.514  12.158
  216POPS   H4Y 6561  11.212   1.344  12.161
  216POPS   C35 6562  11.101   1.507  12.058
  216POPS   H5X 6563  11.110   1.451  11.963
  216POPS   H5Y 6564  10.995   1.477  12.078
  216POPS   C36 6565  11.110   1.656  12.025
  216POPS   H6X 6566  11.073   1.730  12.100
  216POPS   H6Y 6567  11.213   1.688  11.999
  216POPS   C37 6568  11.015   1.687  11.906
  216POPS   H7X 6569  11.039   1.614  11.826
  216POPS   H7Y 6570  10.907   1.672  11.928
  216POPS   C38 6571  11.007   1.835  11.855
  216POPS   H8X 6572  11.106   1.881  11.831
  216POPS   H8Y 6573  10.942   1.848  11.765
  216POPS   C39 6574  10.944   1.918  11.972
  216POPS   H9X 6575  10.874   1.855  12.030
  216POPS   H9Y 6576  11.032   1.952  12.030
  216POPS  C310 6577  10.869   2.047  11.924
  216POPS  H10X 6578  10.779   2.028  11.861
  216POPS  H10Y 6579  10.833   2.097  12.016
  216POPS  C311 6580  10.971   2.137  11.849
  216POPS  H11X 6581  11.046   2.168  11.925
  216POPS  H11Y 6582  11.020   2.076  11.771
  216POPS  C312 6583  10.906   2.262  11.791
  216POPS  H12X 6584  10.838   2.296  11.872
  216POPS  H12Y 6585  10.989   2.332  11.771
  216POPS  C313 6586  10.816   2.247  11.671
  216POPS  H13X 6587  10.882   2.195  11.599
  216POPS  H13Y 6588  10.730   2.184  11.700
  216POPS  C314 6589  10.757   2.378  11.605
  216POPS  H14X 6590  10.734   2.450  11.686
  216POPS  H14Y 6591  10.816   2.423  11.522
  216POPS  C315 6592  10.610   2.345  11.544
  216POPS  H15X 6593  10.637   2.306  11.443
  216POPS  H15Y 6594  10.574   2.269  11.617
  216POPS  C316 6595  10.512   2.463  11.532
  216POPS  H16X 6596  10.500   2.527  11.622
  216POPS  H16Y 6597  10.552   2.539  11.461
  216POPS  H16Z 6598  10.426   2.432  11.469
  217POPS     N 6599   2.592  10.787  12.652
  217POPS   HN1 6600   2.606  10.697  12.701
  217POPS   HN2 6601   2.494  10.782  12.616
  217POPS   HN3 6602   2.654  10.819  12.575
  217POPS   C12 6603   2.578  10.901  12.751
  217POPS  H12A 6604   2.677  10.909  12.793
  217POPS   C13 6605   2.467  10.880  12.853
  217POPS  O13A 6606   2.404  10.773  12.859
  217POPS  O13B 6607   2.436  10.976  12.928
  217POPS   C11 6608   2.538  11.024  12.662
  217POPS  H11A 6609   2.523  11.111  12.731
  217POPS  H11B 6610   2.441  11.013  12.609
  217POPS     P 6611   2.706  11.176  12.516
  217POPS   O13 6612   2.839  11.135  12.467
  217POPS   O14 6613   2.695  11.286  12.609
  217POPS   O12 6614   2.638  11.047  12.564
  217POPS   O11 6615   2.616  11.205  12.383
  217POPS    C1 6616   2.580  11.087  12.307
  217POPS    HA 6617   2.492  11.046  12.360
  217POPS    HB 6618   2.659  11.010  12.310
  217POPS    C2 6619   2.567  11.116  12.151
  217POPS    HS 6620   2.541  11.020  12.100
  217POPS   O21 6621   2.467  11.218  12.124
  217POPS   C21 6622   2.336  11.192  12.140
  217POPS   O22 6623   2.290  11.088  12.184
  217POPS   C22 6624   2.247  11.314  12.091
  217POPS   H2R 6625   2.264  11.400  12.160
  217POPS   H2S 6626   2.143  11.276  12.084
  217POPS    C3 6627   2.706  11.155  12.084
  217POPS    HX 6628   2.739  11.237  12.152
  217POPS    HY 6629   2.774  11.068  12.076
  217POPS   O31 6630   2.683  11.222  11.957
  217POPS   C31 6631   2.655  11.144  11.853
  217POPS   O32 6632   2.677  11.025  11.840
  217POPS   C32 6633   2.600  11.249  11.753
  217POPS   H2X 6634   2.495  11.273  11.782
  217POPS   H2Y 6635   2.655  11.345  11.749
  217POPS   C23 6636   2.274  11.388  11.950
  217POPS   H3R 6637   2.384  11.393  11.939
  217POPS   H3S 6638   2.240  11.493  11.952
  217POPS   C24 6639   2.217  11.305  11.829
  217POPS   H4R 6640   2.246  11.198  11.835
  217POPS   H4S 6641   2.107  11.304  11.845
  217POPS   C25 6642   2.232  11.381  11.695
  217POPS   H5R 6643   2.332  11.425  11.676
  217POPS   H5S 6644   2.165  11.470  11.703
  217POPS   C26 6645   2.188  11.304  11.562
  217POPS   H6R 6646   2.081  11.280  11.573
  217POPS   H6S 6647   2.258  11.218  11.565
  217POPS   C27 6648   2.208  11.378  11.430
  217POPS   H7R 6649   2.287  11.456  11.434
  217POPS   H7S 6650   2.115  11.437  11.422
  217POPS   C28 6651   2.236  11.287  11.313
  217POPS   H8R 6652   2.242  11.363  11.231
  217POPS   H8S 6653   2.334  11.235  11.323
  217POPS   C29 6654   2.121  11.192  11.287
  217POPS   H9R 6655   2.100  11.123  11.370
  217POPS  C210 6656   2.041  11.200  11.178
  217POPS  H10R 6657   1.982  11.109  11.163
  217POPS  C211 6658   2.058  11.283  11.054
  217POPS  H11R 6659   2.115  11.376  11.078
  217POPS  H11S 6660   1.963  11.330  11.020
  217POPS  C212 6661   2.156  11.203  10.958
  217POPS  H12R 6662   2.133  11.096  10.942
  217POPS  H12S 6663   2.253  11.208  11.013
  217POPS  C213 6664   2.157  11.273  10.817
  217POPS  H13R 6665   2.240  11.230  10.757
  217POPS  H13S 6666   2.173  11.383  10.821
  217POPS  C214 6667   2.032  11.245  10.734
  217POPS  H14R 6668   1.940  11.253  10.797
  217POPS  H14S 6669   2.037  11.140  10.697
  217POPS  C215 6670   2.015  11.340  10.618
  217POPS  H15R 6671   2.108  11.335  10.558
  217POPS  H15S 6672   2.010  11.445  10.652
  217POPS  C216 6673   1.892  11.289  10.539
  217POPS  H16R 6674   1.822  11.238  10.607
  217POPS  H16S 6675   1.927  11.225  10.455
  217POPS  C217 6676   1.809  11.408  10.489
  217POPS  H17R 6677   1.796  11.492  10.561
  217POPS  H17S 6678   1.707  11.367  10.471
  217POPS  C218 6679   1.856  11.456  10.353
  217POPS  H18R 6680   1.862  11.367  10.285
  217POPS  H18S 6681   1.958  11.497  10.358
  217POPS  H18T 6682   1.798  11.533  10.297
  217POPS   C33 6683   2.596  11.190  11.607
  217POPS   H3X 6684   2.693  11.137  11.592
  217POPS   H3Y 6685   2.520  11.112  11.584
  217POPS   C34 6686   2.576  11.288  11.491
  217POPS   H4X 6687   2.467  11.303  11.479
  217POPS   H4Y 6688   2.634  11.381  11.509
  217POPS   C35 6689   2.638  11.232  11.361
  217POPS   H5X 6690   2.747  11.218  11.377
  217POPS   H5Y 6691   2.583  11.137  11.340
  217POPS   C36 6692   2.619  11.337  11.252
  217POPS   H6X 6693   2.526  11.394  11.270
  217POPS   H6Y 6694   2.708  11.404  11.244
  217POPS   C37 6695   2.574  11.279  11.113
  217POPS   H7X 6696   2.651  11.202  11.095
  217POPS   H7Y 6697   2.483  11.216  11.125
  217POPS   C38 6698   2.567  11.390  11.006
  217POPS   H8X 6699   2.463  11.429  11.009
  217POPS   H8Y 6700   2.634  11.472  11.042
  217POPS   C39 6701   2.606  11.358  10.857
  217POPS   H9X 6702   2.542  11.281  10.810
  217POPS   H9Y 6703   2.587  11.446  10.792
  217POPS  C310 6704   2.754  11.306  10.843
  217POPS  H10X 6705   2.820  11.375  10.900
  217POPS  H10Y 6706   2.760  11.204  10.886
  217POPS  C311 6707   2.804  11.314  10.696
  217POPS  H11X 6708   2.896  11.253  10.681
  217POPS  H11Y 6709   2.720  11.270  10.638
  217POPS  C312 6710   2.843  11.452  10.635
  217POPS  H12X 6711   2.750  11.512  10.638
  217POPS  H12Y 6712   2.917  11.494  10.706
  217POPS  C313 6713   2.907  11.440  10.496
  217POPS  H13X 6714   3.013  11.420  10.524
  217POPS  H13Y 6715   2.865  11.356  10.437
  217POPS  C314 6716   2.919  11.571  10.412
  217POPS  H14X 6717   2.986  11.562  10.324
  217POPS  H14Y 6718   2.819  11.604  10.376
  217POPS  C315 6719   2.974  11.686  10.499
  217POPS  H15X 6720   2.897  11.700  10.578
  217POPS  H15Y 6721   3.069  11.657  10.549
  217POPS  C316 6722   2.992  11.814  10.415
  217POPS  H16X 6723   2.981  11.911  10.468
  217POPS  H16Y 6724   3.097  11.811  10.377
  217POPS  H16Z 6725   2.918  11.825  10.333
  218POPS     N 6726   2.261  10.558  12.814
  218POPS   HN1 6727   2.162  10.577  12.790
  218POPS   HN2 6728   2.300  10.653  12.830
  218POPS   HN3 6729   2.303  10.521  12.726
  218POPS   C12 6730   2.289  10.473  12.932
  218POPS  H12A 6731   2.252  10.537  13.011
  218POPS   C13 6732   2.224  10.335  12.946
  218POPS  O13A 6733   2.134  10.300  12.871
  218POPS  O13B 6734   2.264  10.269  13.043
  218POPS   C11 6735   2.442  10.465  12.960
  218POPS  H11A 6736   2.479  10.570  12.956
  218POPS  H11B 6737   2.457  10.431  13.065
  218POPS     P 6738   2.576  10.433  12.733
  218POPS   O13 6739   2.651  10.320  12.673
  218POPS   O14 6740   2.645  10.558  12.759
  218POPS   O12 6741   2.523  10.383  12.870
  218POPS   O11 6742   2.448  10.461  12.648
  218POPS    C1 6743   2.400  10.376  12.546
  218POPS    HA 6744   2.391  10.272  12.582
  218POPS    HB 6745   2.295  10.402  12.524
  218POPS    C2 6746   2.482  10.394  12.412
  218POPS    HS 6747   2.590  10.379  12.432
  218POPS   O21 6748   2.462  10.530  12.372
  218POPS   C21 6749   2.547  10.571  12.270
  218POPS   O22 6750   2.655  10.518  12.244
  218POPS   C22 6751   2.495  10.685  12.187
  218POPS   H2R 6752   2.384  10.685  12.198
  218POPS   H2S 6753   2.546  10.776  12.226
  218POPS    C3 6754   2.438  10.282  12.313
  218POPS    HX 6755   2.448  10.183  12.363
  218POPS    HY 6756   2.330  10.304  12.298
  218POPS   O31 6757   2.496  10.277  12.179
  218POPS   C31 6758   2.626  10.231  12.183
  218POPS   O32 6759   2.685  10.189  12.283
  218POPS   C32 6760   2.691  10.244  12.037
  218POPS   H2X 6761   2.774  10.317  12.046
  218POPS   H2Y 6762   2.734  10.143  12.019
  218POPS   C23 6763   2.515  10.654  12.036
  218POPS   H3R 6764   2.623  10.663  12.011
  218POPS   H3S 6765   2.486  10.548  12.019
  218POPS   C24 6766   2.430  10.735  11.945
  218POPS   H4R 6767   2.357  10.791  12.007
  218POPS   H4S 6768   2.492  10.821  11.910
  218POPS   C25 6769   2.369  10.657  11.833
  218POPS   H5R 6770   2.441  10.595  11.776
  218POPS   H5S 6771   2.278  10.600  11.860
  218POPS   C26 6772   2.302  10.760  11.733
  218POPS   H6R 6773   2.223  10.707  11.675
  218POPS   H6S 6774   2.257  10.838  11.798
  218POPS   C27 6775   2.391  10.814  11.621
  218POPS   H7R 6776   2.474  10.867  11.672
  218POPS   H7S 6777   2.446  10.730  11.574
  218POPS   C28 6778   2.329  10.905  11.519
  218POPS   H8R 6779   2.296  10.998  11.570
  218POPS   H8S 6780   2.406  10.937  11.445
  218POPS   C29 6781   2.213  10.847  11.439
  218POPS   H9R 6782   2.136  10.815  11.512
  218POPS  C210 6783   2.193  10.838  11.305
  218POPS  H10R 6784   2.102  10.793  11.263
  218POPS  C211 6785   2.291  10.895  11.204
  218POPS  H11R 6786   2.243  10.919  11.107
  218POPS  H11S 6787   2.348  10.983  11.242
  218POPS  C212 6788   2.418  10.802  11.166
  218POPS  H12R 6789   2.460  10.765  11.262
  218POPS  H12S 6790   2.399  10.711  11.105
  218POPS  C213 6791   2.538  10.870  11.093
  218POPS  H13R 6792   2.591  10.944  11.157
  218POPS  H13S 6793   2.622  10.799  11.076
  218POPS  C214 6794   2.494  10.937  10.960
  218POPS  H14R 6795   2.419  10.870  10.912
  218POPS  H14S 6796   2.451  11.036  10.987
  218POPS  C215 6797   2.605  10.971  10.856
  218POPS  H15R 6798   2.574  11.068  10.810
  218POPS  H15S 6799   2.704  10.980  10.906
  218POPS  C216 6800   2.613  10.857  10.753
  218POPS  H16R 6801   2.649  10.783  10.829
  218POPS  H16S 6802   2.509  10.843  10.717
  218POPS  C217 6803   2.723  10.890  10.656
  218POPS  H17R 6804   2.703  10.987  10.605
  218POPS  H17S 6805   2.815  10.924  10.709
  218POPS  C218 6806   2.767  10.771  10.566
  218POPS  H18R 6807   2.681  10.719  10.517
  218POPS  H18S 6808   2.843  10.799  10.490
  218POPS  H18T 6809   2.822  10.711  10.641
  218POPS   C33 6810   2.578  10.264  11.933
  218POPS   H3X 6811   2.503  10.182  11.934
  218POPS   H3Y 6812   2.527  10.362  11.949
  218POPS   C34 6813   2.634  10.265  11.796
  218POPS   H4X 6814   2.680  10.364  11.775
  218POPS   H4Y 6815   2.709  10.187  11.771
  218POPS   C35 6816   2.534  10.250  11.682
  218POPS   H5X 6817   2.459  10.172  11.710
  218POPS   H5Y 6818   2.477  10.344  11.666
  218POPS   C36 6819   2.605  10.198  11.555
  218POPS   H6X 6820   2.679  10.279  11.539
  218POPS   H6Y 6821   2.663  10.109  11.586
  218POPS   C37 6822   2.523  10.178  11.423
  218POPS   H7X 6823   2.414  10.174  11.443
  218POPS   H7Y 6824   2.543  10.275  11.372
  218POPS   C38 6825   2.577  10.058  11.338
  218POPS   H8X 6826   2.687  10.054  11.352
  218POPS   H8Y 6827   2.546   9.958  11.375
  218POPS   C39 6828   2.549  10.069  11.186
  218POPS   H9X 6829   2.566   9.967  11.146
  218POPS   H9Y 6830   2.442  10.085  11.161
  218POPS  C310 6831   2.644  10.171  11.109
  218POPS  H10X 6832   2.604  10.275  11.113
  218POPS  H10Y 6833   2.736  10.169  11.173
  218POPS  C311 6834   2.663  10.131  10.965
  218POPS  H11X 6835   2.677  10.022  10.954
  218POPS  H11Y 6836   2.569  10.165  10.915
  218POPS  C312 6837   2.760  10.211  10.887
  218POPS  H12X 6838   2.749  10.317  10.918
  218POPS  H12Y 6839   2.863  10.195  10.925
  218POPS  C313 6840   2.744  10.204  10.736
  218POPS  H13X 6841   2.766  10.102  10.697
  218POPS  H13Y 6842   2.639  10.230  10.711
  218POPS  C314 6843   2.837  10.299  10.660
  218POPS  H14X 6844   2.808  10.305  10.553
  218POPS  H14Y 6845   2.830  10.401  10.703
  218POPS  C315 6846   2.989  10.260  10.657
  218POPS  H15X 6847   3.040  10.305  10.746
  218POPS  H15Y 6848   2.997  10.149  10.655
  218POPS  C316 6849   3.076  10.312  10.538
  218POPS  H16X 6850   3.109  10.416  10.556
  218POPS  H16Y 6851   3.168  10.251  10.525
  218POPS  H16Z 6852   3.022  10.300  10.442
  219POPS     N 6853   0.658   2.265  12.926
  219POPS   HN1 6854   0.722   2.319  12.864
  219POPS   HN2 6855   0.606   2.187  12.881
  219POPS   HN3 6856   0.568   2.315  12.940
  219POPS   C12 6857   0.728   2.236  13.052
  219POPS  H12A 6858   0.661   2.170  13.104
  219POPS   C13 6859   0.729   2.352  13.148
  219POPS  O13A 6860   0.669   2.464  13.127
  219POPS  O13B 6861   0.781   2.336  13.260
  219POPS   C11 6862   0.866   2.183  13.028
  219POPS  H11A 6863   0.920   2.268  12.982
  219POPS  H11B 6864   0.911   2.163  13.128
  219POPS     P 6865   0.969   1.950  12.955
  219POPS   O13 6866   0.897   1.859  13.048
  219POPS   O14 6867   1.103   1.999  12.998
  219POPS   O12 6868   0.870   2.072  12.940
  219POPS   O11 6869   0.974   1.889  12.806
  219POPS    C1 6870   0.997   1.978  12.697
  219POPS    HA 6871   1.075   2.054  12.716
  219POPS    HB 6872   1.036   1.917  12.612
  219POPS    C2 6873   0.863   2.030  12.642
  219POPS    HS 6874   0.802   2.077  12.722
  219POPS   O21 6875   0.788   1.922  12.577
  219POPS   C21 6876   0.663   1.963  12.552
  219POPS   O22 6877   0.607   2.066  12.575
  219POPS   C22 6878   0.597   1.847  12.483
  219POPS   H2R 6879   0.668   1.771  12.445
  219POPS   H2S 6880   0.538   1.808  12.569
  219POPS    C3 6881   0.889   2.141  12.542
  219POPS    HX 6882   0.793   2.184  12.507
  219POPS    HY 6883   0.943   2.221  12.597
  219POPS   O31 6884   0.948   2.091  12.417
  219POPS   C31 6885   1.068   2.150  12.388
  219POPS   O32 6886   1.119   2.242  12.452
  219POPS   C32 6887   1.123   2.098  12.257
  219POPS   H2X 6888   1.061   2.123  12.169
  219POPS   H2Y 6889   1.228   2.135  12.250
  219POPS   C23 6890   0.513   1.901  12.369
  219POPS   H3R 6891   0.449   1.983  12.409
  219POPS   H3S 6892   0.569   1.941  12.281
  219POPS   C24 6893   0.407   1.793  12.321
  219POPS   H4R 6894   0.354   1.737  12.401
  219POPS   H4S 6895   0.322   1.843  12.271
  219POPS   C25 6896   0.453   1.692  12.213
  219POPS   H5R 6897   0.532   1.753  12.164
  219POPS   H5S 6898   0.508   1.605  12.256
  219POPS   C26 6899   0.349   1.636  12.124
  219POPS   H6R 6900   0.292   1.713  12.068
  219POPS   H6S 6901   0.418   1.575  12.062
  219POPS   C27 6902   0.254   1.540  12.196
  219POPS   H7R 6903   0.295   1.479  12.280
  219POPS   H7S 6904   0.181   1.605  12.248
  219POPS   C28 6905   0.174   1.454  12.098
  219POPS   H8R 6906   0.252   1.403  12.039
  219POPS   H8S 6907   0.123   1.383  12.168
  219POPS   C29 6908   0.083   1.546  12.010
  219POPS   H9R 6909   0.093   1.650  12.046
  219POPS  C210 6910   0.013   1.505  11.902
  219POPS  H10R 6911  -0.044   1.575  11.840
  219POPS  C211 6912  -0.009   1.364  11.867
  219POPS  H11R 6913   0.039   1.291  11.936
  219POPS  H11S 6914  -0.115   1.331  11.859
  219POPS  C212 6915   0.059   1.329  11.728
  219POPS  H12R 6916   0.160   1.376  11.721
  219POPS  H12S 6917   0.069   1.219  11.725
  219POPS  C213 6918  -0.018   1.386  11.610
  219POPS  H13R 6919  -0.117   1.335  11.605
  219POPS  H13S 6920  -0.031   1.496  11.614
  219POPS  C214 6921   0.051   1.356  11.471
  219POPS  H14R 6922   0.151   1.404  11.467
  219POPS  H14S 6923   0.077   1.249  11.475
  219POPS  C215 6924  -0.043   1.395  11.350
  219POPS  H15R 6925  -0.150   1.368  11.368
  219POPS  H15S 6926  -0.041   1.501  11.318
  219POPS  C216 6927  -0.017   1.315  11.223
  219POPS  H16R 6928   0.076   1.344  11.167
  219POPS  H16S 6929  -0.010   1.207  11.248
  219POPS  C217 6930  -0.130   1.327  11.115
  219POPS  H17R 6931  -0.097   1.264  11.029
  219POPS  H17S 6932  -0.214   1.271  11.161
  219POPS  C218 6933  -0.173   1.472  11.072
  219POPS  H18R 6934  -0.231   1.520  11.153
  219POPS  H18S 6935  -0.083   1.531  11.046
  219POPS  H18T 6936  -0.246   1.462  10.990
  219POPS   C33 6937   1.134   1.940  12.248
  219POPS   H3X 6938   1.194   1.913  12.159
  219POPS   H3Y 6939   1.183   1.896  12.338
  219POPS   C34 6940   0.993   1.875  12.251
  219POPS   H4X 6941   0.962   1.859  12.357
  219POPS   H4Y 6942   0.922   1.950  12.209
  219POPS   C35 6943   0.989   1.750  12.162
  219POPS   H5X 6944   1.080   1.687  12.177
  219POPS   H5Y 6945   0.899   1.691  12.189
  219POPS   C36 6946   0.968   1.792  12.015
  219POPS   H6X 6947   0.887   1.868  12.014
  219POPS   H6Y 6948   1.052   1.850  11.970
  219POPS   C37 6949   0.921   1.683  11.922
  219POPS   H7X 6950   0.965   1.583  11.944
  219POPS   H7Y 6951   0.814   1.662  11.944
  219POPS   C38 6952   0.934   1.706  11.774
  219POPS   H8X 6953   0.898   1.807  11.748
  219POPS   H8Y 6954   1.040   1.700  11.740
  219POPS   C39 6955   0.848   1.610  11.693
  219POPS   H9X 6956   0.893   1.511  11.714
  219POPS   H9Y 6957   0.739   1.615  11.718
  219POPS  C310 6958   0.863   1.631  11.537
  219POPS  H10X 6959   0.799   1.715  11.503
  219POPS  H10Y 6960   0.969   1.657  11.516
  219POPS  C311 6961   0.827   1.506  11.466
  219POPS  H11X 6962   0.885   1.417  11.499
  219POPS  H11Y 6963   0.718   1.491  11.484
  219POPS  C312 6964   0.854   1.524  11.322
  219POPS  H12X 6965   0.804   1.621  11.299
  219POPS  H12Y 6966   0.960   1.544  11.295
  219POPS  C313 6967   0.804   1.405  11.242
  219POPS  H13X 6968   0.699   1.376  11.262
  219POPS  H13Y 6969   0.865   1.313  11.256
  219POPS  C314 6970   0.822   1.440  11.099
  219POPS  H14X 6971   0.745   1.508  11.058
  219POPS  H14Y 6972   0.921   1.489  11.086
  219POPS  C315 6973   0.830   1.326  11.012
  219POPS  H15X 6974   0.750   1.253  11.038
  219POPS  H15Y 6975   0.927   1.282  11.044
  219POPS  C316 6976   0.830   1.355  10.867
  219POPS  H16X 6977   0.932   1.388  10.839
  219POPS  H16Y 6978   0.752   1.431  10.842
  219POPS  H16Z 6979   0.829   1.256  10.817
  220POPS     N 6980   3.389   1.753  12.893
  220POPS   HN1 6981   3.425   1.670  12.841
  220POPS   HN2 6982   3.303   1.784  12.843
  220POPS   HN3 6983   3.460   1.827  12.875
  220POPS   C12 6984   3.384   1.722  13.037
  220POPS  H12A 6985   3.342   1.813  13.077
  220POPS   C13 6986   3.282   1.620  13.090
  220POPS  O13A 6987   3.203   1.558  13.026
  220POPS  O13B 6988   3.288   1.603  13.216
  220POPS   C11 6989   3.533   1.707  13.092
  220POPS  H11A 6990   3.533   1.701  13.203
  220POPS  H11B 6991   3.586   1.803  13.076
  220POPS     P 6992   3.714   1.513  13.091
  220POPS   O13 6993   3.655   1.405  13.175
  220POPS   O14 6994   3.811   1.604  13.151
  220POPS   O12 6995   3.597   1.595  13.021
  220POPS   O11 6996   3.780   1.448  12.965
  220POPS    C1 6997   3.844   1.530  12.870
  220POPS    HA 6998   3.898   1.617  12.913
  220POPS    HB 6999   3.930   1.471  12.832
  220POPS    C2 7000   3.756   1.580  12.747
  220POPS    HS 7001   3.691   1.662  12.785
  220POPS   O21 7002   3.686   1.465  12.703
  220POPS   C21 7003   3.555   1.476  12.689
  220POPS   O22 7004   3.484   1.570  12.721
  220POPS   C22 7005   3.497   1.344  12.626
  220POPS   H2R 7006   3.578   1.303  12.562
  220POPS   H2S 7007   3.474   1.278  12.712
  220POPS    C3 7008   3.850   1.629  12.630
  220POPS    HX 7009   3.897   1.722  12.668
  220POPS    HY 7010   3.936   1.564  12.604
  220POPS   O31 7011   3.768   1.654  12.513
  220POPS   C31 7012   3.758   1.557  12.421
  220POPS   O32 7013   3.827   1.453  12.424
  220POPS   C32 7014   3.657   1.606  12.319
  220POPS   H2X 7015   3.573   1.534  12.325
  220POPS   H2Y 7016   3.609   1.700  12.354
  220POPS   C23 7017   3.364   1.368  12.554
  220POPS   H3R 7018   3.286   1.424  12.610
  220POPS   H3S 7019   3.382   1.437  12.469
  220POPS   C24 7020   3.316   1.233  12.501
  220POPS   H4R 7021   3.408   1.186  12.458
  220POPS   H4S 7022   3.283   1.184  12.595
  220POPS   C25 7023   3.211   1.240  12.396
  220POPS   H5R 7024   3.114   1.271  12.441
  220POPS   H5S 7025   3.239   1.316  12.319
  220POPS   C26 7026   3.199   1.115  12.314
  220POPS   H6R 7027   3.297   1.092  12.267
  220POPS   H6S 7028   3.181   1.033  12.388
  220POPS   C27 7029   3.087   1.110  12.212
  220POPS   H7R 7030   2.996   1.101  12.276
  220POPS   H7S 7031   3.091   1.204  12.153
  220POPS   C28 7032   3.092   0.987  12.116
  220POPS   H8R 7033   3.097   0.895  12.179
  220POPS   H8S 7034   2.988   0.984  12.079
  220POPS   C29 7035   3.186   0.998  12.002
  220POPS   H9R 7036   3.270   1.067  12.017
  220POPS  C210 7037   3.175   0.933  11.883
  220POPS  H10R 7038   3.257   0.951  11.812
  220POPS  C211 7039   3.055   0.842  11.846
  220POPS  H11R 7040   2.962   0.865  11.902
  220POPS  H11S 7041   3.020   0.838  11.741
  220POPS  C212 7042   3.090   0.695  11.873
  220POPS  H12R 7043   3.151   0.690  11.966
  220POPS  H12S 7044   2.998   0.635  11.886
  220POPS  C213 7045   3.171   0.623  11.765
  220POPS  H13R 7046   3.246   0.689  11.716
  220POPS  H13S 7047   3.225   0.535  11.806
  220POPS  C214 7048   3.073   0.564  11.662
  220POPS  H14R 7049   2.999   0.497  11.711
  220POPS  H14S 7050   3.013   0.646  11.616
  220POPS  C215 7051   3.141   0.479  11.560
  220POPS  H15R 7052   3.212   0.527  11.489
  220POPS  H15S 7053   3.200   0.395  11.603
  220POPS  C216 7054   3.035   0.425  11.458
  220POPS  H16R 7055   2.954   0.358  11.493
  220POPS  H16S 7056   2.998   0.518  11.410
  220POPS  C217 7057   3.100   0.363  11.330
  220POPS  H17R 7058   3.192   0.411  11.291
  220POPS  H17S 7059   3.142   0.269  11.371
  220POPS  C218 7060   2.999   0.338  11.214
  220POPS  H18R 7061   3.052   0.274  11.140
  220POPS  H18S 7062   2.913   0.280  11.253
  220POPS  H18T 7063   2.951   0.431  11.176
  220POPS   C33 7064   3.727   1.595  12.185
  220POPS   H3X 7065   3.824   1.649  12.195
  220POPS   H3Y 7066   3.754   1.492  12.153
  220POPS   C34 7067   3.645   1.664  12.067
  220POPS   H4X 7068   3.564   1.590  12.046
  220POPS   H4Y 7069   3.611   1.761  12.109
  220POPS   C35 7070   3.742   1.687  11.954
  220POPS   H5X 7071   3.834   1.735  11.994
  220POPS   H5Y 7072   3.774   1.598  11.895
  220POPS   C36 7073   3.690   1.789  11.848
  220POPS   H6X 7074   3.605   1.744  11.792
  220POPS   H6Y 7075   3.644   1.880  11.894
  220POPS   C37 7076   3.819   1.827  11.757
  220POPS   H7X 7077   3.886   1.742  11.736
  220POPS   H7Y 7078   3.865   1.902  11.825
  220POPS   C38 7079   3.779   1.897  11.630
  220POPS   H8X 7080   3.852   1.978  11.606
  220POPS   H8Y 7081   3.683   1.947  11.654
  220POPS   C39 7082   3.757   1.819  11.507
  220POPS   H9X 7083   3.684   1.736  11.505
  220POPS   H9Y 7084   3.859   1.782  11.480
  220POPS  C310 7085   3.696   1.904  11.394
  220POPS  H10X 7086   3.741   2.005  11.392
  220POPS  H10Y 7087   3.586   1.908  11.405
  220POPS  C311 7088   3.710   1.829  11.260
  220POPS  H11X 7089   3.638   1.744  11.266
  220POPS  H11Y 7090   3.806   1.776  11.241
  220POPS  C312 7091   3.674   1.913  11.137
  220POPS  H12X 7092   3.736   2.005  11.140
  220POPS  H12Y 7093   3.566   1.936  11.151
  220POPS  C313 7094   3.679   1.841  11.003
  220POPS  H13X 7095   3.602   1.761  11.002
  220POPS  H13Y 7096   3.656   1.904  10.914
  220POPS  C314 7097   3.808   1.782  10.959
  220POPS  H14X 7098   3.832   1.706  11.036
  220POPS  H14Y 7099   3.893   1.853  10.965
  220POPS  C315 7100   3.810   1.718  10.817
  220POPS  H15X 7101   3.730   1.766  10.756
  220POPS  H15Y 7102   3.906   1.740  10.766
  220POPS  C316 7103   3.783   1.559  10.815
  220POPS  H16X 7104   3.785   1.519  10.711
  220POPS  H16Y 7105   3.689   1.537  10.870
  220POPS  H16Z 7106   3.870   1.516  10.869
  221POPS     N 7107  10.759   0.746  13.160
  221POPS   HN1 7108  10.855   0.768  13.194
  221POPS   HN2 7109  10.731   0.685  13.239
  221POPS   HN3 7110  10.759   0.696  13.068
  221POPS   C12 7111  10.661   0.858  13.178
  221POPS  H12A 7112  10.570   0.825  13.129
  221POPS   C13 7113  10.634   0.908  13.319
  221POPS  O13A 7114  10.695   0.880  13.428
  221POPS  O13B 7115  10.534   0.983  13.330
  221POPS   C11 7116  10.712   0.978  13.091
  221POPS  H11A 7117  10.648   1.068  13.101
  221POPS  H11B 7118  10.813   1.006  13.128
  221POPS     P 7119  10.847   1.003  12.874
  221POPS   O13 7120  10.969   0.922  12.897
  221POPS   O14 7121  10.870   1.150  12.885
  221POPS   O12 7122  10.720   0.949  12.950
  221POPS   O11 7123  10.802   0.979  12.727
  221POPS    C1 7124  10.743   0.862  12.678
  221POPS    HA 7125  10.759   0.772  12.740
  221POPS    HB 7126  10.633   0.877  12.675
  221POPS    C2 7127  10.788   0.823  12.538
  221POPS    HS 7128  10.891   0.782  12.543
  221POPS   O21 7129  10.787   0.940  12.454
  221POPS   C21 7130  10.913   0.993  12.418
  221POPS   O22 7131  11.015   0.931  12.431
  221POPS   C22 7132  10.889   1.120  12.334
  221POPS   H2R 7133  10.786   1.154  12.357
  221POPS   H2S 7134  10.968   1.193  12.364
  221POPS    C3 7135  10.705   0.719  12.463
  221POPS    HX 7136  10.693   0.624  12.520
  221POPS    HY 7137  10.600   0.754  12.460
  221POPS   O31 7138  10.749   0.695  12.330
  221POPS   C31 7139  10.865   0.630  12.324
  221POPS   O32 7140  10.922   0.584  12.423
  221POPS   C32 7141  10.913   0.604  12.184
  221POPS   H2X 7142  10.913   0.493  12.169
  221POPS   H2Y 7143  10.841   0.651  12.115
  221POPS   C23 7144  10.911   1.089  12.193
  221POPS   H3R 7145  11.019   1.077  12.173
  221POPS   H3S 7146  10.854   0.999  12.159
  221POPS   C24 7147  10.878   1.211  12.105
  221POPS   H4R 7148  10.775   1.251  12.119
  221POPS   H4S 7149  10.939   1.294  12.146
  221POPS   C25 7150  10.900   1.197  11.952
  221POPS   H5R 7151  10.816   1.137  11.910
  221POPS   H5S 7152  10.897   1.301  11.913
  221POPS   C26 7153  11.033   1.140  11.906
  221POPS   H6R 7154  11.107   1.199  11.964
  221POPS   H6S 7155  11.041   1.034  11.939
  221POPS   C27 7156  11.077   1.170  11.765
  221POPS   H7R 7157  11.070   1.278  11.742
  221POPS   H7S 7158  11.182   1.136  11.757
  221POPS   C28 7159  10.992   1.085  11.673
  221POPS   H8R 7160  11.001   0.976  11.691
  221POPS   H8S 7161  10.884   1.104  11.693
  221POPS   C29 7162  11.024   1.107  11.523
  221POPS   H9R 7163  11.077   1.019  11.486
  221POPS  C210 7164  11.008   1.216  11.447
  221POPS  H10R 7165  11.040   1.216  11.342
  221POPS  C211 7166  10.929   1.337  11.490
  221POPS  H11R 7167  10.878   1.325  11.587
  221POPS  H11S 7168  10.999   1.423  11.497
  221POPS  C212 7169  10.827   1.377  11.380
  221POPS  H12R 7170  10.747   1.303  11.359
  221POPS  H12S 7171  10.772   1.467  11.416
  221POPS  C213 7172  10.896   1.410  11.242
  221POPS  H13R 7173  10.988   1.467  11.269
  221POPS  H13S 7174  10.923   1.315  11.191
  221POPS  C214 7175  10.816   1.514  11.148
  221POPS  H14R 7176  10.801   1.608  11.205
  221POPS  H14S 7177  10.886   1.535  11.063
  221POPS  C215 7178  10.676   1.452  11.102
  221POPS  H15R 7179  10.695   1.349  11.064
  221POPS  H15S 7180  10.612   1.453  11.193
  221POPS  C216 7181  10.611   1.537  10.990
  221POPS  H16R 7182  10.609   1.646  11.014
  221POPS  H16S 7183  10.677   1.531  10.901
  221POPS  C217 7184  10.474   1.479  10.964
  221POPS  H17R 7185  10.421   1.483  11.062
  221POPS  H17S 7186  10.425   1.545  10.890
  221POPS  C218 7187  10.475   1.333  10.914
  221POPS  H18R 7188  10.532   1.329  10.819
  221POPS  H18S 7189  10.506   1.262  10.994
  221POPS  H18T 7190  10.381   1.284  10.878
  221POPS   C33 7191  11.053   0.668  12.146
  221POPS   H3X 7192  11.047   0.766  12.198
  221POPS   H3Y 7193  11.141   0.608  12.177
  221POPS   C34 7194  11.065   0.688  11.996
  221POPS   H4X 7195  10.986   0.750  11.948
  221POPS   H4Y 7196  11.153   0.753  11.977
  221POPS   C35 7197  11.088   0.550  11.929
  221POPS   H5X 7198  11.148   0.483  11.994
  221POPS   H5Y 7199  10.989   0.502  11.918
  221POPS   C36 7200  11.164   0.562  11.795
  221POPS   H6X 7201  11.270   0.588  11.816
  221POPS   H6Y 7202  11.160   0.457  11.760
  221POPS   C37 7203  11.098   0.647  11.684
  221POPS   H7X 7204  11.055   0.734  11.739
  221POPS   H7Y 7205  11.171   0.674  11.604
  221POPS   C38 7206  10.979   0.574  11.610
  221POPS   H8X 7207  11.033   0.490  11.562
  221POPS   H8Y 7208  10.920   0.534  11.695
  221POPS   C39 7209  10.890   0.648  11.511
  221POPS   H9X 7210  10.840   0.736  11.557
  221POPS   H9Y 7211  10.951   0.690  11.428
  221POPS  C310 7212  10.777   0.551  11.459
  221POPS  H10X 7213  10.829   0.456  11.434
  221POPS  H10Y 7214  10.711   0.534  11.547
  221POPS  C311 7215  10.691   0.594  11.342
  221POPS  H11X 7216  10.759   0.602  11.254
  221POPS  H11Y 7217  10.617   0.515  11.321
  221POPS  C312 7218  10.637   0.733  11.351
  221POPS  H12X 7219  10.566   0.728  11.437
  221POPS  H12Y 7220  10.717   0.804  11.381
  221POPS  C313 7221  10.574   0.794  11.229
  221POPS  H13X 7222  10.638   0.768  11.142
  221POPS  H13Y 7223  10.486   0.734  11.200
  221POPS  C314 7224  10.524   0.937  11.251
  221POPS  H14X 7225  10.434   0.957  11.190
  221POPS  H14Y 7226  10.499   0.957  11.358
  221POPS  C315 7227  10.632   1.042  11.211
  221POPS  H15X 7228  10.593   1.144  11.233
  221POPS  H15Y 7229  10.720   1.034  11.279
  221POPS  C316 7230  10.679   1.047  11.058
  221POPS  H16X 7231  10.608   1.094  10.986
  221POPS  H16Y 7232  10.771   1.109  11.052
  221POPS  H16Z 7233  10.714   0.943  11.040
  222POPS     N 7234   0.610   3.461  12.611
  222POPS   HN1 7235   0.668   3.485  12.528
  222POPS   HN2 7236   0.547   3.387  12.575
  222POPS   HN3 7237   0.551   3.543  12.639
  222POPS   C12 7238   0.698   3.405  12.721
  222POPS  H12A 7239   0.636   3.401  12.809
  222POPS   C13 7240   0.808   3.506  12.750
  222POPS  O13A 7241   0.801   3.627  12.706
  222POPS  O13B 7242   0.898   3.479  12.833
  222POPS   C11 7243   0.755   3.265  12.680
  222POPS  H11A 7244   0.805   3.270  12.581
  222POPS  H11B 7245   0.834   3.235  12.752
  222POPS     P 7246   0.702   3.013  12.682
  222POPS   O13 7247   0.579   2.936  12.720
  222POPS   O14 7248   0.816   2.988  12.774
  222POPS   O12 7249   0.651   3.168  12.676
  222POPS   O11 7250   0.746   2.979  12.539
  222POPS    C1 7251   0.664   3.019  12.419
  222POPS    HA 7252   0.582   3.089  12.448
  222POPS    HB 7253   0.727   3.080  12.351
  222POPS    C2 7254   0.587   2.896  12.351
  222POPS    HS 7255   0.498   2.881  12.416
  222POPS   O21 7256   0.685   2.791  12.332
  222POPS   C21 7257   0.647   2.671  12.383
  222POPS   O22 7258   0.529   2.644  12.409
  222POPS   C22 7259   0.757   2.565  12.380
  222POPS   H2R 7260   0.819   2.587  12.290
  222POPS   H2S 7261   0.818   2.580  12.472
  222POPS    C3 7262   0.527   2.933  12.214
  222POPS    HX 7263   0.445   3.008  12.211
  222POPS    HY 7264   0.610   2.979  12.157
  222POPS   O31 7265   0.478   2.819  12.147
  222POPS   C31 7266   0.361   2.772  12.189
  222POPS   O32 7267   0.281   2.833  12.261
  222POPS   C32 7268   0.316   2.640  12.120
  222POPS   H2X 7269   0.364   2.549  12.162
  222POPS   H2Y 7270   0.208   2.635  12.143
  222POPS   C23 7271   0.720   2.422  12.366
  222POPS   H3R 7272   0.810   2.358  12.383
  222POPS   H3S 7273   0.637   2.403  12.438
  222POPS   C24 7274   0.662   2.396  12.228
  222POPS   H4R 7275   0.569   2.455  12.224
  222POPS   H4S 7276   0.730   2.445  12.154
  222POPS   C25 7277   0.629   2.251  12.194
  222POPS   H5R 7278   0.726   2.198  12.191
  222POPS   H5S 7279   0.569   2.204  12.274
  222POPS   C26 7280   0.542   2.241  12.060
  222POPS   H6R 7281   0.448   2.296  12.082
  222POPS   H6S 7282   0.593   2.292  11.976
  222POPS   C27 7283   0.505   2.097  12.019
  222POPS   H7R 7284   0.594   2.031  12.024
  222POPS   H7S 7285   0.437   2.044  12.089
  222POPS   C28 7286   0.443   2.101  11.878
  222POPS   H8R 7287   0.394   2.004  11.855
  222POPS   H8S 7288   0.365   2.179  11.878
  222POPS   C29 7289   0.546   2.119  11.765
  222POPS   H9R 7290   0.582   2.223  11.759
  222POPS  C210 7291   0.603   2.022  11.689
  222POPS  H10R 7292   0.679   2.047  11.614
  222POPS  C211 7293   0.583   1.874  11.700
  222POPS  H11R 7294   0.675   1.816  11.677
  222POPS  H11S 7295   0.553   1.839  11.801
  222POPS  C212 7296   0.475   1.827  11.598
  222POPS  H12R 7297   0.379   1.876  11.624
  222POPS  H12S 7298   0.496   1.857  11.493
  222POPS  C213 7299   0.448   1.672  11.597
  222POPS  H13R 7300   0.544   1.617  11.587
  222POPS  H13S 7301   0.417   1.652  11.702
  222POPS  C214 7302   0.337   1.628  11.505
  222POPS  H14R 7303   0.337   1.518  11.521
  222POPS  H14S 7304   0.241   1.667  11.544
  222POPS  C215 7305   0.355   1.666  11.356
  222POPS  H15R 7306   0.334   1.775  11.346
  222POPS  H15S 7307   0.460   1.643  11.327
  222POPS  C216 7308   0.256   1.591  11.261
  222POPS  H16R 7309   0.277   1.484  11.280
  222POPS  H16S 7310   0.150   1.597  11.291
  222POPS  C217 7311   0.280   1.627  11.116
  222POPS  H17R 7312   0.239   1.729  11.100
  222POPS  H17S 7313   0.391   1.624  11.108
  222POPS  C218 7314   0.234   1.538  11.011
  222POPS  H18R 7315   0.126   1.565  11.002
  222POPS  H18S 7316   0.286   1.562  10.916
  222POPS  H18T 7317   0.242   1.430  11.034
  222POPS   C33 7318   0.315   2.629  11.966
  222POPS   H3X 7319   0.268   2.720  11.922
  222POPS   H3Y 7320   0.414   2.616  11.919
  222POPS   C34 7321   0.229   2.515  11.911
  222POPS   H4X 7322   0.296   2.430  11.883
  222POPS   H4Y 7323   0.151   2.490  11.986
  222POPS   C35 7324   0.161   2.559  11.779
  222POPS   H5X 7325   0.093   2.643  11.806
  222POPS   H5Y 7326   0.229   2.585  11.695
  222POPS   C36 7327   0.072   2.446  11.717
  222POPS   H6X 7328   0.131   2.352  11.714
  222POPS   H6Y 7329  -0.016   2.432  11.783
  222POPS   C37 7330   0.023   2.466  11.576
  222POPS   H7X 7331  -0.052   2.547  11.570
  222POPS   H7Y 7332   0.109   2.505  11.517
  222POPS   C38 7333  -0.042   2.339  11.511
  222POPS   H8X 7334   0.033   2.257  11.520
  222POPS   H8Y 7335  -0.134   2.318  11.570
  222POPS   C39 7336  -0.078   2.357  11.363
  222POPS   H9X 7337  -0.177   2.408  11.358
  222POPS   H9Y 7338   0.004   2.415  11.315
  222POPS  C310 7339  -0.099   2.219  11.295
  222POPS  H10X 7340  -0.170   2.163  11.360
  222POPS  H10Y 7341  -0.151   2.240  11.199
  222POPS  C311 7342   0.028   2.157  11.256
  222POPS  H11X 7343   0.108   2.217  11.208
  222POPS  H11Y 7344   0.062   2.112  11.352
  222POPS  C312 7345   0.010   2.044  11.156
  222POPS  H12X 7346   0.090   1.969  11.175
  222POPS  H12Y 7347  -0.087   1.991  11.166
  222POPS  C313 7348   0.031   2.100  11.015
  222POPS  H13X 7349  -0.003   2.206  11.014
  222POPS  H13Y 7350   0.134   2.104  10.974
  222POPS  C314 7351  -0.057   2.014  10.920
  222POPS  H14X 7352  -0.162   2.028  10.956
  222POPS  H14Y 7353  -0.057   2.054  10.817
  222POPS  C315 7354  -0.006   1.868  10.903
  222POPS  H15X 7355   0.023   1.837  11.006
  222POPS  H15Y 7356  -0.087   1.803  10.864
  222POPS  C316 7357   0.110   1.842  10.812
  222POPS  H16X 7358   0.204   1.891  10.845
  222POPS  H16Y 7359   0.124   1.734  10.791
  222POPS  H16Z 7360   0.089   1.878  10.708
  223POPS     N 7361   6.123  11.167  12.231
  223POPS   HN1 7362   6.130  11.118  12.140
  223POPS   HN2 7363   6.032  11.169  12.283
  223POPS   HN3 7364   6.119  11.263  12.191
  223POPS   C12 7365   6.236  11.151  12.331
  223POPS  H12A 7366   6.324  11.174  12.274
  223POPS   C13 7367   6.232  11.236  12.459
  223POPS  O13A 7368   6.137  11.312  12.484
  223POPS  O13B 7369   6.326  11.224  12.540
  223POPS   C11 7370   6.242  10.998  12.361
  223POPS  H11A 7371   6.330  10.987  12.429
  223POPS  H11B 7372   6.158  10.973  12.429
  223POPS     P 7373   6.345  10.803  12.239
  223POPS   O13 7374   6.299  10.700  12.339
  223POPS   O14 7375   6.489  10.853  12.248
  223POPS   O12 7376   6.248  10.924  12.241
  223POPS   O11 7377   6.323  10.752  12.094
  223POPS    C1 7378   6.408  10.796  11.990
  223POPS    HA 7379   6.516  10.804  12.014
  223POPS    HB 7380   6.398  10.723  11.907
  223POPS    C2 7381   6.371  10.935  11.925
  223POPS    HS 7382   6.367  10.998  12.016
  223POPS   O21 7383   6.242  10.923  11.856
  223POPS   C21 7384   6.152  11.014  11.888
  223POPS   O22 7385   6.163  11.105  11.970
  223POPS   C22 7386   6.036  10.984  11.794
  223POPS   H2R 7387   6.061  10.917  11.709
  223POPS   H2S 7388   5.968  10.928  11.862
  223POPS    C3 7389   6.485  10.975  11.827
  223POPS    HX 7390   6.475  11.076  11.784
  223POPS    HY 7391   6.571  10.974  11.898
  223POPS   O31 7392   6.501  10.862  11.735
  223POPS   C31 7393   6.437  10.886  11.623
  223POPS   O32 7394   6.399  10.992  11.582
  223POPS   C32 7395   6.419  10.761  11.541
  223POPS   H2X 7396   6.422  10.680  11.618
  223POPS   H2Y 7397   6.321  10.774  11.490
  223POPS   C23 7398   5.969  11.104  11.739
  223POPS   H3R 7399   5.859  11.104  11.757
  223POPS   H3S 7400   6.004  11.192  11.796
  223POPS   C24 7401   6.001  11.139  11.591
  223POPS   H4R 7402   5.972  11.244  11.567
  223POPS   H4S 7403   6.109  11.126  11.569
  223POPS   C25 7404   5.907  11.054  11.501
  223POPS   H5R 7405   5.881  10.965  11.561
  223POPS   H5S 7406   5.818  11.119  11.489
  223POPS   C26 7407   5.967  11.019  11.367
  223POPS   H6R 7408   5.889  10.970  11.304
  223POPS   H6S 7409   5.997  11.104  11.304
  223POPS   C27 7410   6.070  10.916  11.379
  223POPS   H7R 7411   6.156  10.955  11.437
  223POPS   H7S 7412   6.032  10.828  11.436
  223POPS   C28 7413   6.090  10.872  11.232
  223POPS   H8R 7414   5.997  10.863  11.172
  223POPS   H8S 7415   6.151  10.953  11.186
  223POPS   C29 7416   6.175  10.750  11.216
  223POPS   H9R 7417   6.281  10.766  11.237
  223POPS  C210 7418   6.129  10.633  11.175
  223POPS  H10R 7419   6.194  10.544  11.170
  223POPS  C211 7420   5.985  10.581  11.160
  223POPS  H11R 7421   5.981  10.470  11.167
  223POPS  H11S 7422   5.910  10.634  11.223
  223POPS  C212 7423   5.955  10.612  11.011
  223POPS  H12R 7424   5.856  10.565  10.993
  223POPS  H12S 7425   5.945  10.722  10.996
  223POPS  C213 7426   6.057  10.550  10.914
  223POPS  H13R 7427   6.163  10.581  10.927
  223POPS  H13S 7428   6.046  10.441  10.934
  223POPS  C214 7429   6.024  10.572  10.767
  223POPS  H14R 7430   5.914  10.559  10.756
  223POPS  H14S 7431   6.052  10.673  10.731
  223POPS  C215 7432   6.080  10.459  10.678
  223POPS  H15R 7433   6.191  10.452  10.691
  223POPS  H15S 7434   6.041  10.363  10.719
  223POPS  C216 7435   6.039  10.469  10.534
  223POPS  H16R 7436   5.932  10.497  10.529
  223POPS  H16S 7437   6.086  10.557  10.484
  223POPS  C217 7438   6.038  10.330  10.468
  223POPS  H17R 7439   6.125  10.275  10.509
  223POPS  H17S 7440   5.953  10.267  10.501
  223POPS  C218 7441   6.055  10.335  10.310
  223POPS  H18R 7442   5.976  10.405  10.274
  223POPS  H18S 7443   6.150  10.386  10.284
  223POPS  H18T 7444   6.061  10.233  10.266
  223POPS   C33 7445   6.524  10.748  11.424
  223POPS   H3X 7446   6.498  10.821  11.344
  223POPS   H3Y 7447   6.628  10.773  11.452
  223POPS   C34 7448   6.540  10.609  11.360
  223POPS   H4X 7449   6.589  10.539  11.431
  223POPS   H4Y 7450   6.441  10.564  11.336
  223POPS   C35 7451   6.642  10.612  11.240
  223POPS   H5X 7452   6.617  10.700  11.177
  223POPS   H5Y 7453   6.739  10.625  11.293
  223POPS   C36 7454   6.657  10.474  11.169
  223POPS   H6X 7455   6.746  10.486  11.103
  223POPS   H6Y 7456   6.686  10.398  11.244
  223POPS   C37 7457   6.542  10.446  11.074
  223POPS   H7X 7458   6.451  10.421  11.132
  223POPS   H7Y 7459   6.511  10.542  11.028
  223POPS   C38 7460   6.579  10.346  10.966
  223POPS   H8X 7461   6.666  10.383  10.906
  223POPS   H8Y 7462   6.611  10.250  11.012
  223POPS   C39 7463   6.459  10.326  10.865
  223POPS   H9X 7464   6.370  10.298  10.925
  223POPS   H9Y 7465   6.445  10.420  10.808
  223POPS  C310 7466   6.501  10.212  10.766
  223POPS  H10X 7467   6.581  10.258  10.705
  223POPS  H10Y 7468   6.542  10.136  10.836
  223POPS  C311 7469   6.387  10.149  10.692
  223POPS  H11X 7470   6.301  10.128  10.760
  223POPS  H11Y 7471   6.350  10.228  10.623
  223POPS  C312 7472   6.419  10.023  10.615
  223POPS  H12X 7473   6.527  10.025  10.588
  223POPS  H12Y 7474   6.408   9.931  10.676
  223POPS  C313 7475   6.353  10.009  10.484
  223POPS  H13X 7476   6.363  10.105  10.430
  223POPS  H13Y 7477   6.408   9.927  10.433
  223POPS  C314 7478   6.205   9.955  10.501
  223POPS  H14X 7479   6.224   9.853  10.542
  223POPS  H14Y 7480   6.148  10.008  10.581
  223POPS  C315 7481   6.123   9.937  10.371
  223POPS  H15X 7482   6.111  10.040  10.330
  223POPS  H15Y 7483   6.191   9.890  10.296
  223POPS  C316 7484   5.995   9.858  10.387
  223POPS  H16X 7485   5.904   9.911  10.421
  223POPS  H16Y 7486   5.965   9.832  10.283
  223POPS  H16Z 7487   6.017   9.758  10.430
  224POPS     N 7488   4.047   7.953  12.577
  224POPS   HN1 7489   4.012   8.037  12.626
  224POPS   HN2 7490   4.150   7.949  12.589
  224POPS   HN3 7491   4.025   7.957  12.476
  224POPS   C12 7492   3.983   7.834  12.636
  224POPS  H12A 7493   3.900   7.873  12.694
  224POPS   C13 7494   4.070   7.743  12.728
  224POPS  O13A 7495   4.025   7.634  12.773
  224POPS  O13B 7496   4.190   7.781  12.744
  224POPS   C11 7497   3.932   7.748  12.522
  224POPS  H11A 7498   4.023   7.736  12.460
  224POPS  H11B 7499   3.878   7.658  12.560
  224POPS     P 7500   3.842   7.871  12.308
  224POPS   O13 7501   3.714   7.922  12.261
  224POPS   O14 7502   3.963   7.955  12.302
  224POPS   O12 7503   3.830   7.819  12.455
  224POPS   O11 7504   3.870   7.739  12.229
  224POPS    C1 7505   3.775   7.628  12.229
  224POPS    HA 7506   3.826   7.546  12.284
  224POPS    HB 7507   3.679   7.662  12.272
  224POPS    C2 7508   3.738   7.571  12.084
  224POPS    HS 7509   3.832   7.525  12.046
  224POPS   O21 7510   3.686   7.679  12.006
  224POPS   C21 7511   3.762   7.762  11.938
  224POPS   O22 7512   3.883   7.742  11.912
  224POPS   C22 7513   3.693   7.875  11.873
  224POPS   H2R 7514   3.591   7.845  11.843
  224POPS   H2S 7515   3.696   7.960  11.944
  224POPS    C3 7516   3.628   7.467  12.122
  224POPS    HX 7517   3.651   7.416  12.218
  224POPS    HY 7518   3.531   7.516  12.145
  224POPS   O31 7519   3.622   7.368  12.021
  224POPS   C31 7520   3.530   7.396  11.919
  224POPS   O32 7521   3.442   7.481  11.921
  224POPS   C32 7522   3.554   7.294  11.818
  224POPS   H2X 7523   3.638   7.235  11.859
  224POPS   H2Y 7524   3.465   7.229  11.807
  224POPS   C23 7525   3.759   7.919  11.736
  224POPS   H3R 7526   3.870   7.926  11.747
  224POPS   H3S 7527   3.737   7.844  11.657
  224POPS   C24 7528   3.704   8.046  11.678
  224POPS   H4R 7529   3.727   8.133  11.744
  224POPS   H4S 7530   3.770   8.086  11.597
  224POPS   C25 7531   3.553   8.046  11.645
  224POPS   H5R 7532   3.502   7.997  11.731
  224POPS   H5S 7533   3.516   8.150  11.630
  224POPS   C26 7534   3.510   7.964  11.513
  224POPS   H6R 7535   3.428   8.025  11.470
  224POPS   H6S 7536   3.590   7.965  11.436
  224POPS   C27 7537   3.460   7.821  11.549
  224POPS   H7R 7538   3.461   7.756  11.459
  224POPS   H7S 7539   3.525   7.790  11.634
  224POPS   C28 7540   3.315   7.823  11.593
  224POPS   H8R 7541   3.288   7.879  11.685
  224POPS   H8S 7542   3.258   7.869  11.508
  224POPS   C29 7543   3.273   7.675  11.619
  224POPS   H9R 7544   3.277   7.634  11.721
  224POPS  C210 7545   3.240   7.595  11.525
  224POPS  H10R 7546   3.209   7.494  11.556
  224POPS  C211 7547   3.226   7.625  11.376
  224POPS  H11R 7548   3.204   7.733  11.358
  224POPS  H11S 7549   3.324   7.613  11.326
  224POPS  C212 7550   3.109   7.552  11.302
  224POPS  H12R 7551   3.012   7.589  11.343
  224POPS  H12S 7552   3.114   7.586  11.196
  224POPS  C213 7553   3.124   7.400  11.291
  224POPS  H13R 7554   3.232   7.399  11.265
  224POPS  H13S 7555   3.113   7.354  11.392
  224POPS  C214 7556   3.044   7.333  11.192
  224POPS  H14R 7557   3.064   7.388  11.097
  224POPS  H14S 7558   3.076   7.228  11.175
  224POPS  C215 7559   2.897   7.337  11.224
  224POPS  H15R 7560   2.867   7.297  11.324
  224POPS  H15S 7561   2.882   7.447  11.221
  224POPS  C216 7562   2.809   7.276  11.124
  224POPS  H16R 7563   2.829   7.331  11.030
  224POPS  H16S 7564   2.832   7.169  11.107
  224POPS  C217 7565   2.666   7.283  11.176
  224POPS  H17R 7566   2.675   7.251  11.282
  224POPS  H17S 7567   2.645   7.392  11.180
  224POPS  C218 7568   2.557   7.218  11.101
  224POPS  H18R 7569   2.463   7.257  11.145
  224POPS  H18S 7570   2.565   7.254  10.997
  224POPS  H18T 7571   2.560   7.107  11.109
  224POPS   C33 7572   3.590   7.353  11.682
  224POPS   H3X 7573   3.595   7.275  11.603
  224POPS   H3Y 7574   3.499   7.412  11.657
  224POPS   C34 7575   3.719   7.431  11.677
  224POPS   H4X 7576   3.738   7.483  11.773
  224POPS   H4Y 7577   3.799   7.355  11.666
  224POPS   C35 7578   3.723   7.535  11.566
  224POPS   H5X 7579   3.628   7.588  11.546
  224POPS   H5Y 7580   3.795   7.613  11.599
  224POPS   C36 7581   3.787   7.491  11.436
  224POPS   H6X 7582   3.820   7.584  11.386
  224POPS   H6Y 7583   3.876   7.434  11.468
  224POPS   C37 7584   3.703   7.404  11.333
  224POPS   H7X 7585   3.777   7.360  11.263
  224POPS   H7Y 7586   3.644   7.328  11.389
  224POPS   C38 7587   3.604   7.484  11.252
  224POPS   H8X 7588   3.528   7.526  11.321
  224POPS   H8Y 7589   3.650   7.573  11.203
  224POPS   C39 7590   3.523   7.392  11.149
  224POPS   H9X 7591   3.589   7.339  11.078
  224POPS   H9Y 7592   3.480   7.307  11.207
  224POPS  C310 7593   3.425   7.475  11.057
  224POPS  H10X 7594   3.352   7.534  11.116
  224POPS  H10Y 7595   3.489   7.552  11.009
  224POPS  C311 7596   3.351   7.382  10.960
  224POPS  H11X 7597   3.308   7.294  11.012
  224POPS  H11Y 7598   3.272   7.448  10.918
  224POPS  C312 7599   3.446   7.337  10.844
  224POPS  H12X 7600   3.509   7.425  10.820
  224POPS  H12Y 7601   3.509   7.254  10.884
  224POPS  C313 7602   3.373   7.289  10.713
  224POPS  H13X 7603   3.283   7.237  10.753
  224POPS  H13Y 7604   3.332   7.378  10.660
  224POPS  C314 7605   3.455   7.197  10.618
  224POPS  H14X 7606   3.480   7.102  10.669
  224POPS  H14Y 7607   3.376   7.170  10.544
  224POPS  C315 7608   3.578   7.278  10.558
  224POPS  H15X 7609   3.571   7.253  10.450
  224POPS  H15Y 7610   3.580   7.388  10.574
  224POPS  C316 7611   3.707   7.235  10.628
  224POPS  H16X 7612   3.793   7.284  10.579
  224POPS  H16Y 7613   3.706   7.250  10.738
  224POPS  H16Z 7614   3.724   7.127  10.606
  225POPS     N 7615   5.215   8.239  12.709
  225POPS   HN1 7616   5.160   8.151  12.712
  225POPS   HN2 7617   5.190   8.293  12.624
  225POPS   HN3 7618   5.318   8.223  12.701
  225POPS   C12 7619   5.192   8.312  12.838
  225POPS  H12A 7620   5.290   8.335  12.878
  225POPS   C13 7621   5.102   8.230  12.934
  225POPS  O13A 7622   5.064   8.114  12.908
  225POPS  O13B 7623   5.067   8.287  13.044
  225POPS   C11 7624   5.114   8.449  12.805
  225POPS  H11A 7625   5.008   8.427  12.781
  225POPS  H11B 7626   5.111   8.503  12.902
  225POPS     P 7627   5.135   8.649  12.632
  225POPS   O13 7628   5.208   8.641  12.506
  225POPS   O14 7629   5.141   8.774  12.717
  225POPS   O12 7630   5.185   8.529  12.715
  225POPS   O11 7631   4.987   8.606  12.612
  225POPS    C1 7632   4.941   8.528  12.502
  225POPS    HA 7633   4.983   8.425  12.499
  225POPS    HB 7634   4.835   8.509  12.528
  225POPS    C2 7635   4.943   8.600  12.368
  225POPS    HS 7636   5.049   8.598  12.336
  225POPS   O21 7637   4.887   8.732  12.391
  225POPS   C21 7638   4.930   8.815  12.303
  225POPS   O22 7639   5.021   8.796  12.220
  225POPS   C22 7640   4.872   8.952  12.344
  225POPS   H2R 7641   4.889   8.967  12.453
  225POPS   H2S 7642   4.942   9.027  12.301
  225POPS    C3 7643   4.864   8.519  12.259
  225POPS    HX 7644   4.911   8.419  12.267
  225POPS    HY 7645   4.759   8.505  12.293
  225POPS   O31 7646   4.864   8.568  12.124
  225POPS   C31 7647   4.968   8.536  12.049
  225POPS   O32 7648   5.058   8.461  12.068
  225POPS   C32 7649   4.963   8.632  11.929
  225POPS   H2X 7650   4.890   8.580  11.863
  225POPS   H2Y 7651   4.918   8.727  11.967
  225POPS   C23 7652   4.721   8.966  12.330
  225POPS   H3R 7653   4.656   8.892  12.381
  225POPS   H3S 7654   4.689   9.057  12.386
  225POPS   C24 7655   4.672   8.970  12.182
  225POPS   H4R 7656   4.671   8.866  12.143
  225POPS   H4S 7657   4.568   9.009  12.185
  225POPS   C25 7658   4.759   9.053  12.089
  225POPS   H5R 7659   4.755   9.155  12.132
  225POPS   H5S 7660   4.861   9.009  12.090
  225POPS   C26 7661   4.718   9.030  11.945
  225POPS   H6R 7662   4.719   8.920  11.930
  225POPS   H6S 7663   4.612   9.052  11.922
  225POPS   C27 7664   4.812   9.084  11.853
  225POPS   H7R 7665   4.825   9.193  11.870
  225POPS   H7S 7666   4.912   9.036  11.862
  225POPS   C28 7667   4.774   9.059  11.703
  225POPS   H8R 7668   4.744   8.952  11.698
  225POPS   H8S 7669   4.686   9.125  11.686
  225POPS   C29 7670   4.883   9.088  11.601
  225POPS   H9R 7671   4.980   9.070  11.650
  225POPS  C210 7672   4.871   9.146  11.478
  225POPS  H10R 7673   4.965   9.176  11.429
  225POPS  C211 7674   4.742   9.182  11.406
  225POPS  H11R 7675   4.751   9.143  11.302
  225POPS  H11S 7676   4.660   9.131  11.461
  225POPS  C212 7677   4.717   9.329  11.410
  225POPS  H12R 7678   4.687   9.343  11.516
  225POPS  H12S 7679   4.813   9.377  11.382
  225POPS  C213 7680   4.609   9.378  11.308
  225POPS  H13R 7681   4.624   9.341  11.205
  225POPS  H13S 7682   4.511   9.337  11.340
  225POPS  C214 7683   4.623   9.532  11.297
  225POPS  H14R 7684   4.602   9.558  11.403
  225POPS  H14S 7685   4.721   9.579  11.275
  225POPS  C215 7686   4.509   9.603  11.216
  225POPS  H15R 7687   4.407   9.560  11.232
  225POPS  H15S 7688   4.510   9.706  11.257
  225POPS  C216 7689   4.541   9.608  11.069
  225POPS  H16R 7690   4.633   9.668  11.055
  225POPS  H16S 7691   4.561   9.509  11.023
  225POPS  C217 7692   4.433   9.676  10.988
  225POPS  H17R 7693   4.338   9.630  11.024
  225POPS  H17S 7694   4.433   9.786  11.007
  225POPS  C218 7695   4.447   9.668  10.837
  225POPS  H18R 7696   4.382   9.737  10.779
  225POPS  H18S 7697   4.427   9.564  10.805
  225POPS  H18T 7698   4.553   9.680  10.803
  225POPS   C33 7699   5.097   8.667  11.858
  225POPS   H3X 7700   5.142   8.720  11.945
  225POPS   H3Y 7701   5.157   8.576  11.836
  225POPS   C34 7702   5.083   8.749  11.734
  225POPS   H4X 7703   5.008   8.830  11.741
  225POPS   H4Y 7704   5.178   8.795  11.701
  225POPS   C35 7705   5.045   8.654  11.619
  225POPS   H5X 7706   5.122   8.575  11.607
  225POPS   H5Y 7707   4.945   8.609  11.637
  225POPS   C36 7708   5.046   8.734  11.486
  225POPS   H6X 7709   4.981   8.824  11.483
  225POPS   H6Y 7710   5.147   8.781  11.480
  225POPS   C37 7711   5.019   8.654  11.360
  225POPS   H7X 7712   5.102   8.581  11.350
  225POPS   H7Y 7713   4.921   8.604  11.374
  225POPS   C38 7714   5.011   8.734  11.229
  225POPS   H8X 7715   4.931   8.808  11.250
  225POPS   H8Y 7716   5.100   8.796  11.204
  225POPS   C39 7717   4.990   8.653  11.102
  225POPS   H9X 7718   5.073   8.579  11.103
  225POPS   H9Y 7719   4.897   8.592  11.110
  225POPS  C310 7720   4.981   8.733  10.966
  225POPS  H10X 7721   4.880   8.775  10.950
  225POPS  H10Y 7722   5.050   8.819  10.964
  225POPS  C311 7723   4.997   8.649  10.839
  225POPS  H11X 7724   4.984   8.715  10.750
  225POPS  H11Y 7725   5.098   8.603  10.837
  225POPS  C312 7726   4.893   8.541  10.827
  225POPS  H12X 7727   4.907   8.476  10.916
  225POPS  H12Y 7728   4.791   8.584  10.827
  225POPS  C313 7729   4.897   8.448  10.698
  225POPS  H13X 7730   4.983   8.378  10.705
  225POPS  H13Y 7731   4.809   8.381  10.713
  225POPS  C314 7732   4.890   8.517  10.558
  225POPS  H14X 7733   4.807   8.590  10.548
  225POPS  H14Y 7734   4.983   8.576  10.544
  225POPS  C315 7735   4.869   8.413  10.450
  225POPS  H15X 7736   4.967   8.370  10.421
  225POPS  H15Y 7737   4.803   8.330  10.484
  225POPS  C316 7738   4.813   8.480  10.323
  225POPS  H16X 7739   4.705   8.505  10.327
  225POPS  H16Y 7740   4.871   8.572  10.302
  225POPS  H16Z 7741   4.842   8.420  10.234
  226POPS     N 7742   5.114   0.463  12.444
  226POPS   HN1 7743   5.196   0.522  12.422
  226POPS   HN2 7744   5.026   0.495  12.400
  226POPS   HN3 7745   5.102   0.458  12.547
  226POPS   C12 7746   5.132   0.327  12.383
  226POPS  H12A 7747   5.040   0.273  12.404
  226POPS   C13 7748   5.248   0.242  12.437
  226POPS  O13A 7749   5.327   0.287  12.526
  226POPS  O13B 7750   5.260   0.118  12.396
  226POPS   C11 7751   5.147   0.333  12.228
  226POPS  H11A 7752   5.153   0.228  12.192
  226POPS  H11B 7753   5.244   0.378  12.201
  226POPS     P 7754   4.944   0.352  12.067
  226POPS   O13 7755   4.879   0.234  12.126
  226POPS   O14 7756   4.862   0.468  12.020
  226POPS   O12 7757   5.046   0.419  12.171
  226POPS   O11 7758   5.046   0.308  11.950
  226POPS    C1 7759   5.153   0.394  11.900
  226POPS    HA 7760   5.132   0.497  11.936
  226POPS    HB 7761   5.252   0.369  11.942
  226POPS    C2 7762   5.148   0.393  11.747
  226POPS    HS 7763   5.168   0.290  11.710
  226POPS   O21 7764   5.239   0.485  11.699
  226POPS   C21 7765   5.288   0.483  11.579
  226POPS   O22 7766   5.253   0.401  11.499
  226POPS   C22 7767   5.393   0.597  11.562
  226POPS   H2R 7768   5.363   0.682  11.626
  226POPS   H2S 7769   5.489   0.561  11.604
  226POPS    C3 7770   5.001   0.428  11.694
  226POPS    HX 7771   4.928   0.368  11.753
  226POPS    HY 7772   4.971   0.528  11.730
  226POPS   O31 7773   4.982   0.423  11.552
  226POPS   C31 7774   4.969   0.309  11.493
  226POPS   O32 7775   4.979   0.197  11.544
  226POPS   C32 7776   4.938   0.328  11.341
  226POPS   H2X 7777   4.828   0.340  11.354
  226POPS   H2Y 7778   4.986   0.422  11.305
  226POPS   C23 7779   5.402   0.636  11.418
  226POPS   H3R 7780   5.421   0.541  11.363
  226POPS   H3S 7781   5.317   0.702  11.390
  226POPS   C24 7782   5.525   0.725  11.399
  226POPS   H4R 7783   5.533   0.804  11.477
  226POPS   H4S 7784   5.614   0.659  11.405
  226POPS   C25 7785   5.539   0.775  11.249
  226POPS   H5R 7786   5.454   0.844  11.229
  226POPS   H5S 7787   5.628   0.841  11.240
  226POPS   C26 7788   5.526   0.663  11.146
  226POPS   H6R 7789   5.602   0.582  11.154
  226POPS   H6S 7790   5.438   0.598  11.169
  226POPS   C27 7791   5.518   0.708  11.000
  226POPS   H7R 7792   5.611   0.764  10.977
  226POPS   H7S 7793   5.440   0.787  10.998
  226POPS   C28 7794   5.495   0.600  10.894
  226POPS   H8R 7795   5.411   0.535  10.927
  226POPS   H8S 7796   5.466   0.656  10.802
  226POPS   C29 7797   5.623   0.520  10.847
  226POPS   H9R 7798   5.585   0.429  10.798
  226POPS  C210 7799   5.755   0.525  10.873
  226POPS  H10R 7800   5.797   0.594  10.948
  226POPS  C211 7801   5.862   0.425  10.838
  226POPS  H11R 7802   5.935   0.408  10.920
  226POPS  H11S 7803   5.818   0.327  10.812
  226POPS  C212 7804   5.955   0.489  10.728
  226POPS  H12R 7805   5.996   0.581  10.773
  226POPS  H12S 7806   5.897   0.526  10.640
  226POPS  C213 7807   6.066   0.402  10.681
  226POPS  H13R 7808   6.021   0.326  10.613
  226POPS  H13S 7809   6.106   0.346  10.769
  226POPS  C214 7810   6.185   0.460  10.607
  226POPS  H14R 7811   6.145   0.541  10.542
  226POPS  H14S 7812   6.264   0.501  10.673
  226POPS  C215 7813   6.246   0.362  10.499
  226POPS  H15R 7814   6.227   0.260  10.540
  226POPS  H15S 7815   6.185   0.360  10.406
  226POPS  C216 7816   6.389   0.380  10.456
  226POPS  H16R 7817   6.398   0.479  10.405
  226POPS  H16S 7818   6.456   0.390  10.544
  226POPS  C217 7819   6.451   0.267  10.382
  226POPS  H17R 7820   6.444   0.165  10.425
  226POPS  H17S 7821   6.420   0.263  10.275
  226POPS  C218 7822   6.607   0.284  10.386
  226POPS  H18R 7823   6.634   0.387  10.352
  226POPS  H18S 7824   6.649   0.276  10.489
  226POPS  H18T 7825   6.657   0.210  10.321
  226POPS   C33 7826   4.967   0.214  11.247
  226POPS   H3X 7827   4.951   0.117  11.298
  226POPS   H3Y 7828   4.897   0.211  11.160
  226POPS   C34 7829   5.115   0.214  11.211
  226POPS   H4X 7830   5.175   0.210  11.304
  226POPS   H4Y 7831   5.139   0.128  11.144
  226POPS   C35 7832   5.164   0.341  11.133
  226POPS   H5X 7833   5.167   0.425  11.204
  226POPS   H5Y 7834   5.271   0.330  11.104
  226POPS   C36 7835   5.076   0.372  11.007
  226POPS   H6X 7836   4.968   0.381  11.034
  226POPS   H6Y 7837   5.102   0.473  10.971
  226POPS   C37 7838   5.087   0.268  10.890
  226POPS   H7X 7839   5.195   0.258  10.864
  226POPS   H7Y 7840   5.046   0.174  10.933
  226POPS   C38 7841   5.016   0.316  10.762
  226POPS   H8X 7842   4.906   0.325  10.774
  226POPS   H8Y 7843   5.058   0.417  10.740
  226POPS   C39 7844   5.046   0.234  10.642
  226POPS   H9X 7845   5.114   0.293  10.577
  226POPS   H9Y 7846   5.108   0.145  10.663
  226POPS  C310 7847   4.928   0.190  10.551
  226POPS  H10X 7848   4.845   0.142  10.608
  226POPS  H10Y 7849   4.897   0.283  10.499
  226POPS  C311 7850   4.987   0.091  10.450
  226POPS  H11X 7851   5.054   0.018  10.499
  226POPS  H11Y 7852   5.040   0.150  10.372
  226POPS  C312 7853   4.885  -0.007  10.385
  226POPS  H12X 7854   4.838  -0.068  10.465
  226POPS  H12Y 7855   4.817   0.069  10.339
  226POPS  C313 7856   4.956  -0.071  10.260
  226POPS  H13X 7857   5.028  -0.140  10.307
  226POPS  H13Y 7858   5.021   0.005  10.211
  226POPS  C314 7859   4.886  -0.131  10.136
  226POPS  H14X 7860   4.793  -0.075  10.111
  226POPS  H14Y 7861   4.951  -0.132  10.046
  226POPS  C315 7862   4.831  -0.274  10.160
  226POPS  H15X 7863   4.739  -0.290  10.099
  226POPS  H15Y 7864   4.801  -0.258  10.266
  226POPS  C316 7865   4.928  -0.396  10.171
  226POPS  H16X 7866   4.866  -0.484  10.197
  226POPS  H16Y 7867   4.970  -0.416  10.070
  226POPS  H16Z 7868   5.010  -0.377  10.244
  227POPS     N 7869   0.661  11.090  12.838
  227POPS   HN1 7870   0.747  11.147  12.851
  227POPS   HN2 7871   0.618  11.091  12.743
  227POPS   HN3 7872   0.606  11.156  12.897
  227POPS   C12 7873   0.667  10.953  12.899
  227POPS  H12A 7874   0.708  10.963  12.998
  227POPS   C13 7875   0.532  10.871  12.911
  227POPS  O13A 7876   0.429  10.930  12.872
  227POPS  O13B 7877   0.530  10.756  12.953
  227POPS   C11 7878   0.759  10.867  12.795
  227POPS  H11A 7879   0.758  10.760  12.826
  227POPS  H11B 7880   0.704  10.862  12.698
  227POPS     P 7881   0.975  10.871  12.661
  227POPS   O13 7882   0.971  10.723  12.678
  227POPS   O14 7883   1.107  10.932  12.665
  227POPS   O12 7884   0.888  10.927  12.777
  227POPS   O11 7885   0.894  10.937  12.546
  227POPS    C1 7886   0.820  10.870  12.437
  227POPS    HA 7887   0.772  10.781  12.483
  227POPS    HB 7888   0.732  10.935  12.417
  227POPS    C2 7889   0.904  10.857  12.313
  227POPS    HS 7890   0.838  10.820  12.231
  227POPS   O21 7891   1.013  10.761  12.345
  227POPS   C21 7892   0.984  10.640  12.325
  227POPS   O22 7893   0.876  10.597  12.285
  227POPS   C22 7894   1.101  10.552  12.361
  227POPS   H2R 7895   1.175  10.625  12.400
  227POPS   H2S 7896   1.077  10.491  12.450
  227POPS    C3 7897   0.954  11.001  12.287
  227POPS    HX 7898   0.863  11.066  12.285
  227POPS    HY 7899   1.030  11.018  12.366
  227POPS   O31 7900   1.013  10.999  12.153
  227POPS   C31 7901   1.054  11.116  12.122
  227POPS   O32 7902   1.047  11.217  12.191
  227POPS   C32 7903   1.124  11.104  11.983
  227POPS   H2X 7904   1.208  11.033  11.989
  227POPS   H2Y 7905   1.042  11.070  11.917
  227POPS   C23 7906   1.150  10.474  12.241
  227POPS   H3R 7907   1.205  10.385  12.280
  227POPS   H3S 7908   1.074  10.436  12.170
  227POPS   C24 7909   1.266  10.542  12.165
  227POPS   H4R 7910   1.343  10.559  12.244
  227POPS   H4S 7911   1.303  10.484  12.078
  227POPS   C25 7912   1.236  10.688  12.107
  227POPS   H5R 7913   1.218  10.755  12.194
  227POPS   H5S 7914   1.338  10.715  12.072
  227POPS   C26 7915   1.125  10.703  12.000
  227POPS   H6R 7916   1.029  10.657  12.033
  227POPS   H6S 7917   1.108  10.812  11.992
  227POPS   C27 7918   1.154  10.645  11.860
  227POPS   H7R 7919   1.161  10.535  11.872
  227POPS   H7S 7920   1.068  10.652  11.789
  227POPS   C28 7921   1.277  10.701  11.780
  227POPS   H8R 7922   1.369  10.698  11.843
  227POPS   H8S 7923   1.305  10.640  11.692
  227POPS   C29 7924   1.260  10.849  11.735
  227POPS   H9R 7925   1.295  10.914  11.817
  227POPS  C210 7926   1.224  10.902  11.616
  227POPS  H10R 7927   1.215  11.012  11.613
  227POPS  C211 7928   1.178  10.839  11.484
  227POPS  H11R 7929   1.147  10.733  11.493
  227POPS  H11S 7930   1.097  10.898  11.435
  227POPS  C212 7931   1.290  10.849  11.375
  227POPS  H12R 7932   1.385  10.825  11.427
  227POPS  H12S 7933   1.270  10.777  11.293
  227POPS  C213 7934   1.308  10.994  11.319
  227POPS  H13R 7935   1.325  11.061  11.406
  227POPS  H13S 7936   1.406  10.992  11.266
  227POPS  C214 7937   1.192  11.034  11.222
  227POPS  H14R 7938   1.179  10.960  11.140
  227POPS  H14S 7939   1.100  11.050  11.282
  227POPS  C215 7940   1.225  11.161  11.141
  227POPS  H15R 7941   1.315  11.147  11.077
  227POPS  H15S 7942   1.253  11.248  11.204
  227POPS  C216 7943   1.099  11.211  11.068
  227POPS  H16R 7944   1.061  11.138  10.992
  227POPS  H16S 7945   1.024  11.210  11.150
  227POPS  C217 7946   1.114  11.355  11.029
  227POPS  H17R 7947   1.025  11.390  10.971
  227POPS  H17S 7948   1.114  11.423  11.118
  227POPS  C218 7949   1.237  11.386  10.947
  227POPS  H18R 7950   1.257  11.319  10.861
  227POPS  H18S 7951   1.232  11.489  10.905
  227POPS  H18T 7952   1.323  11.385  11.018
  227POPS   C33 7953   1.183  11.242  11.934
  227POPS   H3X 7954   1.219  11.240  11.829
  227POPS   H3Y 7955   1.095  11.309  11.934
  227POPS   C34 7956   1.296  11.298  12.024
  227POPS   H4X 7957   1.271  11.284  12.131
  227POPS   H4Y 7958   1.387  11.234  12.020
  227POPS   C35 7959   1.335  11.435  11.984
  227POPS   H5X 7960   1.416  11.473  12.049
  227POPS   H5Y 7961   1.386  11.437  11.885
  227POPS   C36 7962   1.227  11.547  11.986
  227POPS   H6X 7963   1.168  11.527  11.894
  227POPS   H6Y 7964   1.162  11.546  12.076
  227POPS   C37 7965   1.290  11.688  11.983
  227POPS   H7X 7966   1.204  11.748  12.020
  227POPS   H7Y 7967   1.365  11.691  12.065
  227POPS   C38 7968   1.358  11.738  11.859
  227POPS   H8X 7969   1.437  11.807  11.894
  227POPS   H8Y 7970   1.412  11.657  11.806
  227POPS   C39 7971   1.267  11.797  11.756
  227POPS   H9X 7972   1.175  11.734  11.756
  227POPS   H9Y 7973   1.226  11.884  11.811
  227POPS  C310 7974   1.330  11.808  11.614
  227POPS  H10X 7975   1.430  11.856  11.611
  227POPS  H10Y 7976   1.334  11.711  11.561
  227POPS  C311 7977   1.252  11.912  11.528
  227POPS  H11X 7978   1.145  11.883  11.528
  227POPS  H11Y 7979   1.268  12.012  11.573
  227POPS  C312 7980   1.296  11.912  11.376
  227POPS  H12X 7981   1.236  11.998  11.340
  227POPS  H12Y 7982   1.403  11.942  11.373
  227POPS  C313 7983   1.275  11.777  11.315
  227POPS  H13X 7984   1.339  11.702  11.365
  227POPS  H13Y 7985   1.167  11.750  11.319
  227POPS  C314 7986   1.321  11.776  11.170
  227POPS  H14X 7987   1.425  11.814  11.164
  227POPS  H14Y 7988   1.323  11.668  11.147
  227POPS  C315 7989   1.228  11.847  11.067
  227POPS  H15X 7990   1.221  11.954  11.096
  227POPS  H15Y 7991   1.274  11.846  10.965
  227POPS  C316 7992   1.090  11.771  11.060
  227POPS  H16X 7993   1.097  11.660  11.048
  227POPS  H16Y 7994   1.042  11.798  11.156
  227POPS  H16Z 7995   1.031  11.823  10.982
  228POPS     N 7996   5.530   0.074  12.414
  228POPS   HN1 7997   5.454   0.133  12.375
  228POPS   HN2 7998   5.496  -0.024  12.424
  228POPS   HN3 7999   5.542   0.121  12.505
  228POPS   C12 8000   5.652   0.049  12.329
  228POPS  H12A 8001   5.620  -0.001  12.239
  228POPS   C13 8002   5.774  -0.018  12.402
  228POPS  O13A 8003   5.771  -0.059  12.519
  228POPS  O13B 8004   5.878  -0.026  12.333
  228POPS   C11 8005   5.702   0.187  12.285
  228POPS  H11A 8006   5.761   0.236  12.366
  228POPS  H11B 8007   5.768   0.164  12.198
  228POPS     P 8008   5.544   0.302  12.103
  228POPS   O13 8009   5.473   0.430  12.105
  228POPS   O14 8010   5.475   0.177  12.064
  228POPS   O12 8011   5.599   0.279  12.244
  228POPS   O11 8012   5.669   0.303  12.006
  228POPS    C1 8013   5.745   0.418  11.973
  228POPS    HA 8014   5.685   0.509  11.993
  228POPS    HB 8015   5.828   0.431  12.045
  228POPS    C2 8016   5.781   0.423  11.816
  228POPS    HS 8017   5.725   0.502  11.761
  228POPS   O21 8018   5.751   0.295  11.760
  228POPS   C21 8019   5.626   0.279  11.727
  228POPS   O22 8020   5.535   0.360  11.745
  228POPS   C22 8021   5.611   0.142  11.668
  228POPS   H2R 8022   5.713   0.097  11.671
  228POPS   H2S 8023   5.534   0.083  11.722
  228POPS    C3 8024   5.928   0.459  11.794
  228POPS    HX 8025   5.995   0.391  11.852
  228POPS    HY 8026   5.960   0.443  11.689
  228POPS   O31 8027   5.940   0.599  11.832
  228POPS   C31 8028   6.063   0.654  11.815
  228POPS   O32 8029   6.160   0.600  11.771
  228POPS   C32 8030   6.067   0.803  11.858
  228POPS   H2X 8031   5.964   0.841  11.872
  228POPS   H2Y 8032   6.128   0.815  11.950
  228POPS   C23 8033   5.566   0.142  11.521
  228POPS   H3R 8034   5.551   0.037  11.490
  228POPS   H3S 8035   5.461   0.177  11.510
  228POPS   C24 8036   5.659   0.213  11.423
  228POPS   H4R 8037   5.658   0.322  11.446
  228POPS   H4S 8038   5.764   0.195  11.454
  228POPS   C25 8039   5.635   0.188  11.273
  228POPS   H5R 8040   5.602   0.083  11.258
  228POPS   H5S 8041   5.558   0.261  11.241
  228POPS   C26 8042   5.756   0.224  11.192
  228POPS   H6R 8043   5.728   0.267  11.093
  228POPS   H6S 8044   5.820   0.301  11.241
  228POPS   C27 8045   5.844   0.102  11.176
  228POPS   H7R 8046   5.900   0.076  11.269
  228POPS   H7S 8047   5.790   0.013  11.136
  228POPS   C28 8048   5.962   0.128  11.076
  228POPS   H8R 8049   5.925   0.161  10.977
  228POPS   H8S 8050   6.030   0.207  11.115
  228POPS   C29 8051   6.051   0.008  11.060
  228POPS   H9R 8052   6.102  -0.027  11.151
  228POPS  C210 8053   6.068  -0.058  10.947
  228POPS  H10R 8054   6.136  -0.144  10.944
  228POPS  C211 8055   5.995  -0.032  10.814
  228POPS  H11R 8056   5.933   0.061  10.811
  228POPS  H11S 8057   6.077  -0.016  10.741
  228POPS  C212 8058   5.903  -0.145  10.755
  228POPS  H12R 8059   5.851  -0.119  10.661
  228POPS  H12S 8060   5.968  -0.234  10.741
  228POPS  C213 8061   5.795  -0.198  10.848
  228POPS  H13R 8062   5.837  -0.250  10.937
  228POPS  H13S 8063   5.742  -0.106  10.881
  228POPS  C214 8064   5.683  -0.286  10.779
  228POPS  H14R 8065   5.610  -0.295  10.862
  228POPS  H14S 8066   5.647  -0.238  10.686
  228POPS  C215 8067   5.726  -0.428  10.735
  228POPS  H15R 8068   5.806  -0.458  10.806
  228POPS  H15S 8069   5.634  -0.490  10.730
  228POPS  C216 8070   5.777  -0.441  10.586
  228POPS  H16R 8071   5.882  -0.407  10.577
  228POPS  H16S 8072   5.779  -0.548  10.555
  228POPS  C217 8073   5.705  -0.357  10.484
  228POPS  H17R 8074   5.598  -0.366  10.512
  228POPS  H17S 8075   5.726  -0.248  10.497
  228POPS  C218 8076   5.716  -0.406  10.338
  228POPS  H18R 8077   5.646  -0.349  10.273
  228POPS  H18S 8078   5.821  -0.386  10.309
  228POPS  H18T 8079   5.687  -0.512  10.322
  228POPS   C33 8080   6.137   0.895  11.752
  228POPS   H3X 8081   6.137   0.993  11.804
  228POPS   H3Y 8082   6.246   0.872  11.753
  228POPS   C34 8083   6.074   0.908  11.619
  228POPS   H4X 8084   5.970   0.870  11.625
  228POPS   H4Y 8085   6.073   1.016  11.594
  228POPS   C35 8086   6.146   0.817  11.510
  228POPS   H5X 8087   6.243   0.864  11.484
  228POPS   H5Y 8088   6.161   0.720  11.563
  228POPS   C36 8089   6.064   0.791  11.387
  228POPS   H6X 8090   6.091   0.693  11.341
  228POPS   H6Y 8091   5.959   0.778  11.420
  228POPS   C37 8092   6.069   0.907  11.274
  228POPS   H7X 8093   6.010   0.987  11.322
  228POPS   H7Y 8094   6.173   0.941  11.255
  228POPS   C38 8095   6.010   0.861  11.137
  228POPS   H8X 8096   6.088   0.801  11.086
  228POPS   H8Y 8097   5.922   0.798  11.160
  228POPS   C39 8098   5.972   0.969  11.041
  228POPS   H9X 8099   5.936   0.926  10.945
  228POPS   H9Y 8100   5.885   1.024  11.084
  228POPS  C310 8101   6.085   1.076  11.025
  228POPS  H10X 8102   6.036   1.162  10.975
  228POPS  H10Y 8103   6.133   1.101  11.122
  228POPS  C311 8104   6.191   1.045  10.921
  228POPS  H11X 8105   6.237   0.951  10.959
  228POPS  H11Y 8106   6.134   1.030  10.827
  228POPS  C312 8107   6.303   1.147  10.915
  228POPS  H12X 8108   6.264   1.244  10.877
  228POPS  H12Y 8109   6.348   1.157  11.017
  228POPS  C313 8110   6.415   1.104  10.816
  228POPS  H13X 8111   6.453   1.002  10.838
  228POPS  H13Y 8112   6.354   1.090  10.725
  228POPS  C314 8113   6.516   1.206  10.773
  228POPS  H14X 8114   6.477   1.308  10.752
  228POPS  H14Y 8115   6.595   1.208  10.851
  228POPS  C315 8116   6.581   1.157  10.643
  228POPS  H15X 8117   6.648   1.069  10.654
  228POPS  H15Y 8118   6.496   1.145  10.572
  228POPS  C316 8119   6.671   1.272  10.582
  228POPS  H16X 8120   6.607   1.363  10.580
  228POPS  H16Y 8121   6.763   1.284  10.644
  228POPS  H16Z 8122   6.703   1.252  10.478
  229POPS     N 8123   7.862   9.548  12.836
  229POPS   HN1 8124   7.964   9.569  12.846
  229POPS   HN2 8125   7.836   9.560  12.736
  229POPS   HN3 8126   7.820   9.627  12.888
  229POPS   C12 8127   7.828   9.413  12.894
  229POPS  H12A 8128   7.721   9.400  12.889
  229POPS   C13 8129   7.874   9.393  13.042
  229POPS  O13A 8130   7.942   9.480  13.104
  229POPS  O13B 8131   7.853   9.281  13.093
  229POPS   C11 8132   7.893   9.312  12.798
  229POPS  H11A 8133   7.836   9.320  12.703
  229POPS  H11B 8134   7.883   9.210  12.841
  229POPS     P 8135   8.155   9.236  12.771
  229POPS   O13 8136   8.115   9.111  12.840
  229POPS   O14 8137   8.279   9.298  12.816
  229POPS   O12 8138   8.036   9.342  12.774
  229POPS   O11 8139   8.170   9.205  12.621
  229POPS    C1 8140   8.123   9.076  12.576
  229POPS    HA 8141   8.026   9.042  12.618
  229POPS    HB 8142   8.201   9.002  12.604
  229POPS    C2 8143   8.088   9.067  12.428
  229POPS    HS 8144   7.989   9.114  12.406
  229POPS   O21 8145   8.184   9.148  12.361
  229POPS   C21 8146   8.142   9.208  12.246
  229POPS   O22 8147   8.025   9.205  12.210
  229POPS   C22 8148   8.256   9.280  12.171
  229POPS   H2R 8149   8.303   9.190  12.125
  229POPS   H2S 8150   8.315   9.329  12.252
  229POPS    C3 8151   8.095   8.923  12.370
  229POPS    HX 8152   8.199   8.897  12.397
  229POPS    HY 8153   8.025   8.859  12.427
  229POPS   O31 8154   8.074   8.924  12.233
  229POPS   C31 8155   7.949   8.904  12.193
  229POPS   O32 8156   7.853   8.875  12.266
  229POPS   C32 8157   7.928   8.952  12.047
  229POPS   H2X 8158   7.959   9.059  12.048
  229POPS   H2Y 8159   7.986   8.884  11.981
  229POPS   C23 8160   8.218   9.390  12.069
  229POPS   H3R 8161   8.165   9.465  12.131
  229POPS   H3S 8162   8.138   9.353  12.001
  229POPS   C24 8163   8.335   9.443  11.982
  229POPS   H4R 8164   8.378   9.366  11.914
  229POPS   H4S 8165   8.300   9.529  11.921
  229POPS   C25 8166   8.455   9.472  12.073
  229POPS   H5R 8167   8.504   9.381  12.114
  229POPS   H5S 8168   8.422   9.526  12.164
  229POPS   C26 8169   8.557   9.565  12.006
  229POPS   H6R 8170   8.494   9.653  11.980
  229POPS   H6S 8171   8.596   9.508  11.919
  229POPS   C27 8172   8.659   9.608  12.108
  229POPS   H7R 8173   8.697   9.521  12.166
  229POPS   H7S 8174   8.614   9.688  12.169
  229POPS   C28 8175   8.772   9.690  12.038
  229POPS   H8R 8176   8.805   9.638  11.946
  229POPS   H8S 8177   8.733   9.786  11.997
  229POPS   C29 8178   8.886   9.723  12.131
  229POPS   H9R 8179   8.871   9.682  12.232
  229POPS  C210 8180   8.992   9.796  12.098
  229POPS  H10R 8181   9.065   9.821  12.176
  229POPS  C211 8182   9.022   9.861  11.967
  229POPS  H11R 8183   9.038   9.970  11.980
  229POPS  H11S 8184   8.934   9.858  11.899
  229POPS  C212 8185   9.146   9.820  11.894
  229POPS  H12R 8186   9.134   9.713  11.865
  229POPS  H12S 8187   9.231   9.828  11.964
  229POPS  C213 8188   9.158   9.909  11.766
  229POPS  H13R 8189   9.193  10.011  11.793
  229POPS  H13S 8190   9.066   9.912  11.703
  229POPS  C214 8191   9.266   9.860  11.664
  229POPS  H14R 8192   9.230   9.758  11.638
  229POPS  H14S 8193   9.366   9.851  11.710
  229POPS  C215 8194   9.269   9.951  11.534
  229POPS  H15R 8195   9.306  10.051  11.566
  229POPS  H15S 8196   9.164   9.964  11.501
  229POPS  C216 8197   9.357   9.893  11.426
  229POPS  H16R 8198   9.299   9.807  11.386
  229POPS  H16S 8199   9.451   9.851  11.469
  229POPS  C217 8200   9.394  10.002  11.320
  229POPS  H17R 8201   9.450  10.081  11.373
  229POPS  H17S 8202   9.294  10.040  11.289
  229POPS  C218 8203   9.466   9.940  11.197
  229POPS  H18R 8204   9.387   9.887  11.140
  229POPS  H18S 8205   9.535   9.861  11.233
  229POPS  H18T 8206   9.521  10.023  11.148
  229POPS   C33 8207   7.784   8.944  12.001
  229POPS   H3X 8208   7.751   8.839  12.011
  229POPS   H3Y 8209   7.715   8.998  12.069
  229POPS   C34 8210   7.772   8.985  11.860
  229POPS   H4X 8211   7.806   9.089  11.844
  229POPS   H4Y 8212   7.839   8.924  11.794
  229POPS   C35 8213   7.640   8.961  11.790
  229POPS   H5X 8214   7.618   8.852  11.796
  229POPS   H5Y 8215   7.563   9.005  11.857
  229POPS   C36 8216   7.615   9.009  11.646
  229POPS   H6X 8217   7.516   8.971  11.611
  229POPS   H6Y 8218   7.621   9.120  11.637
  229POPS   C37 8219   7.728   8.962  11.542
  229POPS   H7X 8220   7.823   9.017  11.555
  229POPS   H7Y 8221   7.752   8.857  11.568
  229POPS   C38 8222   7.687   8.979  11.396
  229POPS   H8X 8223   7.756   8.915  11.336
  229POPS   H8Y 8224   7.581   8.946  11.385
  229POPS   C39 8225   7.685   9.120  11.335
  229POPS   H9X 8226   7.626   9.191  11.397
  229POPS   H9Y 8227   7.787   9.158  11.358
  229POPS  C310 8228   7.682   9.124  11.183
  229POPS  H10X 8229   7.757   9.053  11.143
  229POPS  H10Y 8230   7.584   9.079  11.152
  229POPS  C311 8231   7.702   9.262  11.119
  229POPS  H11X 8232   7.775   9.307  11.189
  229POPS  H11Y 8233   7.741   9.270  11.015
  229POPS  C312 8234   7.577   9.346  11.120
  229POPS  H12X 8235   7.519   9.320  11.029
  229POPS  H12Y 8236   7.503   9.335  11.203
  229POPS  C313 8237   7.614   9.494  11.113
  229POPS  H13X 8238   7.675   9.513  11.203
  229POPS  H13Y 8239   7.682   9.516  11.028
  229POPS  C314 8240   7.496   9.591  11.121
  229POPS  H14X 8241   7.428   9.554  11.202
  229POPS  H14Y 8242   7.527   9.693  11.153
  229POPS  C315 8243   7.417   9.604  10.989
  229POPS  H15X 8244   7.479   9.657  10.914
  229POPS  H15Y 8245   7.420   9.500  10.952
  229POPS  C316 8246   7.279   9.667  11.001
  229POPS  H16X 8247   7.282   9.777  10.989
  229POPS  H16Y 8248   7.219   9.621  10.920
  229POPS  H16Z 8249   7.220   9.643  11.092
  230POPS     N 8250   5.532   0.444  12.442
  230POPS   HN1 8251   5.465   0.373  12.477
  230POPS   HN2 8252   5.478   0.525  12.403
  230POPS   HN3 8253   5.582   0.394  12.366
  230POPS   C12 8254   5.612   0.482  12.547
  230POPS  H12A 8255   5.564   0.552  12.615
  230POPS   C13 8256   5.639   0.357  12.638
  230POPS  O13A 8257   5.588   0.246  12.613
  230POPS  O13B 8258   5.712   0.366  12.740
  230POPS   C11 8259   5.744   0.554  12.498
  230POPS  H11A 8260   5.711   0.653  12.457
  230POPS  H11B 8261   5.817   0.569  12.580
  230POPS     P 8262   5.926   0.543  12.310
  230POPS   O13 8263   5.990   0.444  12.223
  230POPS   O14 8264   6.015   0.607  12.411
  230POPS   O12 8265   5.813   0.472  12.397
  230POPS   O11 8266   5.852   0.652  12.220
  230POPS    C1 8267   5.868   0.789  12.254
  230POPS    HA 8268   5.845   0.805  12.361
  230POPS    HB 8269   5.973   0.822  12.235
  230POPS    C2 8270   5.764   0.883  12.184
  230POPS    HS 8271   5.670   0.857  12.239
  230POPS   O21 8272   5.753   0.839  12.045
  230POPS   C21 8273   5.643   0.900  11.992
  230POPS   O22 8274   5.553   0.939  12.061
  230POPS   C22 8275   5.644   0.913  11.841
  230POPS   H2R 8276   5.752   0.900  11.819
  230POPS   H2S 8277   5.591   0.829  11.791
  230POPS    C3 8278   5.796   1.030  12.215
  230POPS    HX 8279   5.701   1.088  12.224
  230POPS    HY 8280   5.845   1.033  12.314
  230POPS   O31 8281   5.873   1.087  12.105
  230POPS   C31 8282   5.954   1.193  12.147
  230POPS   O32 8283   5.967   1.234  12.261
  230POPS   C32 8284   6.022   1.245  12.024
  230POPS   H2X 8285   5.982   1.205  11.929
  230POPS   H2Y 8286   5.991   1.352  12.025
  230POPS   C23 8287   5.594   1.049  11.799
  230POPS   H3R 8288   5.486   1.056  11.823
  230POPS   H3S 8289   5.653   1.126  11.855
  230POPS   C24 8290   5.606   1.065  11.651
  230POPS   H4R 8291   5.710   1.099  11.631
  230POPS   H4S 8292   5.581   0.965  11.610
  230POPS   C25 8293   5.514   1.170  11.586
  230POPS   H5R 8294   5.415   1.127  11.562
  230POPS   H5S 8295   5.500   1.246  11.665
  230POPS   C26 8296   5.566   1.237  11.454
  230POPS   H6R 8297   5.498   1.324  11.441
  230POPS   H6S 8298   5.670   1.274  11.468
  230POPS   C27 8299   5.545   1.148  11.329
  230POPS   H7R 8300   5.623   1.072  11.347
  230POPS   H7S 8301   5.446   1.098  11.323
  230POPS   C28 8302   5.565   1.223  11.194
  230POPS   H8R 8303   5.479   1.289  11.170
  230POPS   H8S 8304   5.652   1.290  11.182
  230POPS   C29 8305   5.581   1.133  11.070
  230POPS   H9R 8306   5.659   1.055  11.076
  230POPS  C210 8307   5.498   1.122  10.969
  230POPS  H10R 8308   5.525   1.048  10.893
  230POPS  C211 8309   5.378   1.208  10.932
  230POPS  H11R 8310   5.308   1.142  10.878
  230POPS  H11S 8311   5.329   1.266  11.013
  230POPS  C212 8312   5.407   1.313  10.819
  230POPS  H12R 8313   5.307   1.355  10.797
  230POPS  H12S 8314   5.476   1.394  10.849
  230POPS  C213 8315   5.458   1.249  10.689
  230POPS  H13R 8316   5.442   1.325  10.611
  230POPS  H13S 8317   5.569   1.243  10.695
  230POPS  C214 8318   5.390   1.124  10.639
  230POPS  H14R 8319   5.400   1.046  10.717
  230POPS  H14S 8320   5.281   1.142  10.627
  230POPS  C215 8321   5.441   1.104  10.499
  230POPS  H15R 8322   5.429   1.197  10.439
  230POPS  H15S 8323   5.550   1.084  10.507
  230POPS  C216 8324   5.379   0.989  10.432
  230POPS  H16R 8325   5.405   0.896  10.487
  230POPS  H16S 8326   5.269   0.996  10.445
  230POPS  C217 8327   5.426   0.973  10.289
  230POPS  H17R 8328   5.534   0.948  10.286
  230POPS  H17S 8329   5.377   0.882  10.248
  230POPS  C218 8330   5.392   1.089  10.194
  230POPS  H18R 8331   5.284   1.107  10.175
  230POPS  H18S 8332   5.436   1.187  10.225
  230POPS  H18T 8333   5.437   1.070  10.095
  230POPS   C33 8334   6.178   1.246  12.019
  230POPS   H3X 8335   6.219   1.283  12.116
  230POPS   H3Y 8336   6.221   1.145  12.004
  230POPS   C34 8337   6.229   1.331  11.903
  230POPS   H4X 8338   6.164   1.421  11.893
  230POPS   H4Y 8339   6.328   1.375  11.929
  230POPS   C35 8340   6.226   1.250  11.769
  230POPS   H5X 8341   6.272   1.151  11.789
  230POPS   H5Y 8342   6.125   1.233  11.726
  230POPS   C36 8343   6.308   1.318  11.653
  230POPS   H6X 8344   6.251   1.401  11.607
  230POPS   H6Y 8345   6.403   1.370  11.677
  230POPS   C37 8346   6.326   1.212  11.545
  230POPS   H7X 8347   6.362   1.111  11.575
  230POPS   H7Y 8348   6.228   1.189  11.497
  230POPS   C38 8349   6.424   1.271  11.436
  230POPS   H8X 8350   6.381   1.362  11.389
  230POPS   H8Y 8351   6.518   1.309  11.480
  230POPS   C39 8352   6.452   1.161  11.328
  230POPS   H9X 8353   6.351   1.124  11.301
  230POPS   H9Y 8354   6.481   1.215  11.235
  230POPS  C310 8355   6.534   1.036  11.372
  230POPS  H10X 8356   6.629   1.061  11.425
  230POPS  H10Y 8357   6.473   0.978  11.445
  230POPS  C311 8358   6.570   0.939  11.258
  230POPS  H11X 8359   6.479   0.909  11.203
  230POPS  H11Y 8360   6.633   0.987  11.180
  230POPS  C312 8361   6.644   0.809  11.301
  230POPS  H12X 8362   6.749   0.841  11.317
  230POPS  H12Y 8363   6.597   0.779  11.398
  230POPS  C313 8364   6.633   0.696  11.205
  230POPS  H13X 8365   6.528   0.666  11.183
  230POPS  H13Y 8366   6.683   0.717  11.108
  230POPS  C314 8367   6.689   0.560  11.253
  230POPS  H14X 8368   6.623   0.507  11.324
  230POPS  H14Y 8369   6.683   0.490  11.167
  230POPS  C315 8370   6.831   0.562  11.316
  230POPS  H15X 8371   6.906   0.600  11.243
  230POPS  H15Y 8372   6.823   0.642  11.393
  230POPS  C316 8373   6.871   0.430  11.391
  230POPS  H16X 8374   6.885   0.348  11.317
  230POPS  H16Y 8375   6.960   0.432  11.457
  230POPS  H16Z 8376   6.778   0.406  11.446
  231POPS     N 8377   3.303  11.088  12.263
  231POPS   HN1 8378   3.335  11.151  12.186
  231POPS   HN2 8379   3.327  10.998  12.219
  231POPS   HN3 8380   3.201  11.081  12.281
  231POPS   C12 8381   3.384  11.096  12.386
  231POPS  H12A 8382   3.489  11.097  12.362
  231POPS   C13 8383   3.349  10.982  12.475
  231POPS  O13A 8384   3.254  10.901  12.442
  231POPS  O13B 8385   3.400  10.968  12.587
  231POPS   C11 8386   3.359  11.227  12.456
  231POPS  H11A 8387   3.254  11.229  12.492
  231POPS  H11B 8388   3.410  11.230  12.555
  231POPS     P 8389   3.519  11.420  12.378
  231POPS   O13 8390   3.626  11.318  12.405
  231POPS   O14 8391   3.505  11.524  12.480
  231POPS   O12 8392   3.381  11.344  12.375
  231POPS   O11 8393   3.534  11.484  12.237
  231POPS    C1 8394   3.437  11.572  12.182
  231POPS    HA 8395   3.387  11.626  12.265
  231POPS    HB 8396   3.498  11.644  12.123
  231POPS    C2 8397   3.337  11.500  12.090
  231POPS    HS 8398   3.293  11.420  12.152
  231POPS   O21 8399   3.410  11.446  11.976
  231POPS   C21 8400   3.454  11.322  11.986
  231POPS   O22 8401   3.436  11.246  12.079
  231POPS   C22 8402   3.540  11.292  11.865
  231POPS   H2R 8403   3.599  11.384  11.843
  231POPS   H2S 8404   3.604  11.203  11.881
  231POPS    C3 8405   3.220  11.593  12.058
  231POPS    HX 8406   3.156  11.596  12.149
  231POPS    HY 8407   3.264  11.692  12.034
  231POPS   O31 8408   3.144  11.541  11.947
  231POPS   C31 8409   3.061  11.442  11.976
  231POPS   O32 8410   3.026  11.405  12.087
  231POPS   C32 8411   2.990  11.389  11.853
  231POPS   H2X 8412   2.886  11.368  11.887
  231POPS   H2Y 8413   2.983  11.478  11.786
  231POPS   C23 8414   3.452  11.274  11.736
  231POPS   H3R 8415   3.370  11.200  11.746
  231POPS   H3S 8416   3.401  11.368  11.708
  231POPS   C24 8417   3.539  11.228  11.612
  231POPS   H4R 8418   3.625  11.298  11.605
  231POPS   H4S 8419   3.583  11.128  11.634
  231POPS   C25 8420   3.454  11.212  11.487
  231POPS   H5R 8421   3.379  11.136  11.516
  231POPS   H5S 8422   3.408  11.312  11.475
  231POPS   C26 8423   3.523  11.171  11.366
  231POPS   H6R 8424   3.577  11.075  11.372
  231POPS   H6S 8425   3.440  11.167  11.292
  231POPS   C27 8426   3.628  11.276  11.320
  231POPS   H7R 8427   3.571  11.370  11.307
  231POPS   H7S 8428   3.699  11.281  11.405
  231POPS   C28 8429   3.718  11.252  11.197
  231POPS   H8R 8430   3.763  11.150  11.200
  231POPS   H8S 8431   3.650  11.256  11.110
  231POPS   C29 8432   3.828  11.356  11.185
  231POPS   H9R 8433   3.891  11.349  11.275
  231POPS  C210 8434   3.856  11.437  11.085
  231POPS  H10R 8435   3.944  11.501  11.088
  231POPS  C211 8436   3.792  11.437  10.947
  231POPS  H11R 8437   3.867  11.406  10.871
  231POPS  H11S 8438   3.703  11.371  10.943
  231POPS  C212 8439   3.750  11.577  10.905
  231POPS  H12R 8440   3.681  11.630  10.975
  231POPS  H12S 8441   3.844  11.635  10.898
  231POPS  C213 8442   3.683  11.588  10.764
  231POPS  H13R 8443   3.661  11.695  10.743
  231POPS  H13S 8444   3.755  11.555  10.687
  231POPS  C214 8445   3.540  11.520  10.737
  231POPS  H14R 8446   3.556  11.411  10.752
  231POPS  H14S 8447   3.486  11.552  10.829
  231POPS  C215 8448   3.479  11.559  10.606
  231POPS  H15R 8449   3.546  11.514  10.529
  231POPS  H15S 8450   3.381  11.507  10.609
  231POPS  C216 8451   3.479  11.707  10.582
  231POPS  H16R 8452   3.440  11.761  10.671
  231POPS  H16S 8453   3.580  11.753  10.580
  231POPS  C217 8454   3.377  11.746  10.468
  231POPS  H17R 8455   3.408  11.704  10.370
  231POPS  H17S 8456   3.272  11.716  10.487
  231POPS  C218 8457   3.367  11.899  10.439
  231POPS  H18R 8458   3.465  11.950  10.435
  231POPS  H18S 8459   3.303  11.916  10.350
  231POPS  H18T 8460   3.327  11.927  10.539
  231POPS   C33 8461   3.062  11.271  11.787
  231POPS   H3X 8462   3.162  11.299  11.749
  231POPS   H3Y 8463   3.084  11.195  11.865
  231POPS   C34 8464   2.986  11.210  11.665
  231POPS   H4X 8465   2.882  11.184  11.691
  231POPS   H4Y 8466   2.981  11.280  11.579
  231POPS   C35 8467   3.069  11.097  11.604
  231POPS   H5X 8468   3.174  11.128  11.583
  231POPS   H5Y 8469   3.092  11.011  11.671
  231POPS   C36 8470   2.998  11.036  11.484
  231POPS   H6X 8471   3.033  10.934  11.456
  231POPS   H6Y 8472   2.892  11.020  11.514
  231POPS   C37 8473   3.008  11.113  11.348
  231POPS   H7X 8474   2.955  11.211  11.352
  231POPS   H7Y 8475   3.112  11.112  11.310
  231POPS   C38 8476   2.932  11.033  11.236
  231POPS   H8X 8477   2.972  10.929  11.236
  231POPS   H8Y 8478   2.823  11.032  11.258
  231POPS   C39 8479   2.928  11.097  11.095
  231POPS   H9X 8480   2.852  11.062  11.022
  231POPS   H9Y 8481   2.890  11.201  11.107
  231POPS  C310 8482   3.072  11.104  11.032
  231POPS  H10X 8483   3.142  11.168  11.090
  231POPS  H10Y 8484   3.102  10.998  11.015
  231POPS  C311 8485   3.065  11.180  10.901
  231POPS  H11X 8486   2.986  11.121  10.851
  231POPS  H11Y 8487   3.042  11.287  10.920
  231POPS  C312 8488   3.193  11.166  10.812
  231POPS  H12X 8489   3.282  11.194  10.873
  231POPS  H12Y 8490   3.204  11.058  10.787
  231POPS  C313 8491   3.182  11.230  10.678
  231POPS  H13X 8492   3.178  11.341  10.682
  231POPS  H13Y 8493   3.084  11.202  10.635
  231POPS  C314 8494   3.291  11.200  10.573
  231POPS  H14X 8495   3.281  11.279  10.495
  231POPS  H14Y 8496   3.387  11.214  10.627
  231POPS  C315 8497   3.291  11.059  10.515
  231POPS  H15X 8498   3.345  10.988  10.581
  231POPS  H15Y 8499   3.350  11.069  10.422
  231POPS  C316 8500   3.158  11.002  10.476
  231POPS  H16X 8501   3.102  10.985  10.571
  231POPS  H16Y 8502   3.153  10.908  10.418
  231POPS  H16Z 8503   3.100  11.083  10.427
  232POPS     N 8504   8.138   3.415  13.094
  232POPS   HN1 8505   8.123   3.517  13.088
  232POPS   HN2 8506   8.213   3.385  13.028
  232POPS   HN3 8507   8.051   3.379  13.051
  232POPS   C12 8508   8.172   3.364  13.234
  232POPS  H12A 8509   8.271   3.403  13.253
  232POPS   C13 8510   8.075   3.400  13.348
  232POPS  O13A 8511   8.090   3.351  13.467
  232POPS  O13B 8512   7.979   3.478  13.322
  232POPS   C11 8513   8.192   3.214  13.223
  232POPS  H11A 8514   8.104   3.154  13.193
  232POPS  H11B 8515   8.216   3.172  13.323
  232POPS     P 8516   8.289   3.131  12.984
  232POPS   O13 8517   8.416   3.056  12.958
  232POPS   O14 8518   8.259   3.247  12.901
  232POPS   O12 8519   8.294   3.185  13.132
  232POPS   O11 8520   8.162   3.038  12.985
  232POPS    C1 8521   8.043   3.050  12.911
  232POPS    HA 8522   7.967   3.007  12.980
  232POPS    HB 8523   8.018   3.155  12.885
  232POPS    C2 8524   8.043   2.961  12.783
  232POPS    HS 8525   8.063   2.864  12.832
  232POPS   O21 8526   8.140   3.005  12.686
  232POPS   C21 8527   8.251   2.930  12.667
  232POPS   O22 8528   8.280   2.827  12.721
  232POPS   C22 8529   8.350   3.000  12.572
  232POPS   H2R 8530   8.298   3.082  12.519
  232POPS   H2S 8531   8.428   3.053  12.632
  232POPS    C3 8532   7.909   2.943  12.701
  232POPS    HX 8533   7.933   2.890  12.607
  232POPS    HY 8534   7.833   2.886  12.758
  232POPS   O31 8535   7.849   3.078  12.678
  232POPS   C31 8536   7.867   3.128  12.562
  232POPS   O32 8537   7.905   3.069  12.460
  232POPS   C32 8538   7.828   3.276  12.544
  232POPS   H2X 8539   7.725   3.296  12.582
  232POPS   H2Y 8540   7.904   3.340  12.594
  232POPS   C23 8541   8.404   2.910  12.463
  232POPS   H3R 8542   8.473   2.972  12.402
  232POPS   H3S 8543   8.459   2.818  12.493
  232POPS   C24 8544   8.314   2.862  12.352
  232POPS   H4R 8545   8.228   2.806  12.393
  232POPS   H4S 8546   8.265   2.947  12.300
  232POPS   C25 8547   8.396   2.775  12.259
  232POPS   H5R 8548   8.505   2.799  12.261
  232POPS   H5S 8549   8.391   2.668  12.290
  232POPS   C26 8550   8.346   2.787  12.115
  232POPS   H6R 8551   8.236   2.769  12.117
  232POPS   H6S 8552   8.356   2.891  12.079
  232POPS   C27 8553   8.426   2.701  12.019
  232POPS   H7R 8554   8.535   2.724  12.020
  232POPS   H7S 8555   8.407   2.602  12.065
  232POPS   C28 8556   8.380   2.703  11.874
  232POPS   H8R 8557   8.389   2.801  11.822
  232POPS   H8S 8558   8.448   2.631  11.824
  232POPS   C29 8559   8.237   2.653  11.845
  232POPS   H9R 8560   8.162   2.685  11.918
  232POPS  C210 8561   8.194   2.589  11.738
  232POPS  H10R 8562   8.087   2.565  11.730
  232POPS  C211 8563   8.280   2.544  11.632
  232POPS  H11R 8564   8.230   2.578  11.539
  232POPS  H11S 8565   8.385   2.579  11.632
  232POPS  C212 8566   8.295   2.380  11.615
  232POPS  H12R 8567   8.356   2.341  11.700
  232POPS  H12S 8568   8.195   2.330  11.614
  232POPS  C213 8569   8.352   2.327  11.483
  232POPS  H13R 8570   8.296   2.365  11.394
  232POPS  H13S 8571   8.451   2.376  11.476
  232POPS  C214 8572   8.372   2.176  11.483
  232POPS  H14R 8573   8.275   2.125  11.501
  232POPS  H14S 8574   8.408   2.146  11.382
  232POPS  C215 8575   8.472   2.123  11.584
  232POPS  H15R 8576   8.566   2.182  11.579
  232POPS  H15S 8577   8.426   2.128  11.685
  232POPS  C216 8578   8.521   1.983  11.555
  232POPS  H16R 8579   8.435   1.915  11.573
  232POPS  H16S 8580   8.548   1.974  11.447
  232POPS  C217 8581   8.639   1.944  11.642
  232POPS  H17R 8582   8.724   2.012  11.621
  232POPS  H17S 8583   8.609   1.963  11.747
  232POPS  C218 8584   8.689   1.804  11.607
  232POPS  H18R 8585   8.610   1.733  11.640
  232POPS  H18S 8586   8.698   1.786  11.498
  232POPS  H18T 8587   8.774   1.766  11.667
  232POPS   C33 8588   7.820   3.318  12.400
  232POPS   H3X 8589   7.907   3.291  12.337
  232POPS   H3Y 8590   7.735   3.274  12.345
  232POPS   C34 8591   7.783   3.467  12.390
  232POPS   H4X 8592   7.694   3.476  12.456
  232POPS   H4Y 8593   7.874   3.526  12.415
  232POPS   C35 8594   7.726   3.508  12.252
  232POPS   H5X 8595   7.630   3.454  12.236
  232POPS   H5Y 8596   7.703   3.617  12.252
  232POPS   C36 8597   7.823   3.467  12.136
  232POPS   H6X 8598   7.919   3.524  12.131
  232POPS   H6Y 8599   7.845   3.359  12.147
  232POPS   C37 8600   7.746   3.482  12.006
  232POPS   H7X 8601   7.725   3.591  12.012
  232POPS   H7Y 8602   7.657   3.416  12.010
  232POPS   C38 8603   7.833   3.456  11.890
  232POPS   H8X 8604   7.859   3.349  11.908
  232POPS   H8Y 8605   7.921   3.524  11.891
  232POPS   C39 8606   7.766   3.471  11.751
  232POPS   H9X 8607   7.738   3.578  11.744
  232POPS   H9Y 8608   7.668   3.418  11.740
  232POPS  C310 8609   7.859   3.423  11.637
  232POPS  H10X 8610   7.868   3.313  11.641
  232POPS  H10Y 8611   7.961   3.467  11.644
  232POPS  C311 8612   7.799   3.481  11.509
  232POPS  H11X 8613   7.692   3.455  11.491
  232POPS  H11Y 8614   7.837   3.438  11.414
  232POPS  C312 8615   7.826   3.631  11.487
  232POPS  H12X 8616   7.934   3.649  11.468
  232POPS  H12Y 8617   7.814   3.681  11.586
  232POPS  C313 8618   7.742   3.699  11.378
  232POPS  H13X 8619   7.654   3.636  11.356
  232POPS  H13Y 8620   7.703   3.798  11.410
  232POPS  C314 8621   7.818   3.717  11.248
  232POPS  H14X 8622   7.829   3.620  11.195
  232POPS  H14Y 8623   7.917   3.764  11.268
  232POPS  C315 8624   7.738   3.803  11.148
  232POPS  H15X 8625   7.651   3.744  11.112
  232POPS  H15Y 8626   7.702   3.888  11.209
  232POPS  C316 8627   7.811   3.854  11.023
  232POPS  H16X 8628   7.902   3.899  11.069
  232POPS  H16Y 8629   7.761   3.936  10.967
  232POPS  H16Z 8630   7.852   3.773  10.959
  233POPS     N 8631   5.378   0.826  12.238
  233POPS   HN1 8632   5.433   0.901  12.191
  233POPS   HN2 8633   5.432   0.737  12.241
  233POPS   HN3 8634   5.295   0.810  12.177
  233POPS   C12 8635   5.329   0.859  12.378
  233POPS  H12A 8636   5.240   0.919  12.364
  233POPS   C13 8637   5.299   0.737  12.467
  233POPS  O13A 8638   5.231   0.760  12.574
  233POPS  O13B 8639   5.325   0.619  12.427
  233POPS   C11 8640   5.433   0.935  12.451
  233POPS  H11A 8641   5.413   0.969  12.556
  233POPS  H11B 8642   5.531   0.884  12.455
  233POPS     P 8643   5.497   1.185  12.447
  233POPS   O13 8644   5.639   1.178  12.483
  233POPS   O14 8645   5.400   1.197  12.557
  233POPS   O12 8646   5.471   1.048  12.376
  233POPS   O11 8647   5.480   1.299  12.338
  233POPS    C1 8648   5.412   1.275  12.219
  233POPS    HA 8649   5.465   1.203  12.153
  233POPS    HB 8650   5.311   1.241  12.250
  233POPS    C2 8651   5.381   1.395  12.130
  233POPS    HS 8652   5.318   1.357  12.048
  233POPS   O21 8653   5.497   1.464  12.093
  233POPS   C21 8654   5.552   1.436  11.981
  233POPS   O22 8655   5.508   1.356  11.900
  233POPS   C22 8656   5.670   1.534  11.957
  233POPS   H2R 8657   5.622   1.630  11.927
  233POPS   H2S 8658   5.704   1.560  12.060
  233POPS    C3 8659   5.289   1.484  12.212
  233POPS    HX 8660   5.216   1.427  12.273
  233POPS    HY 8661   5.347   1.533  12.293
  233POPS   O31 8662   5.219   1.573  12.119
  233POPS   C31 8663   5.273   1.694  12.108
  233POPS   O32 8664   5.359   1.741  12.177
  233POPS   C32 8665   5.207   1.781  11.999
  233POPS   H2X 8666   5.173   1.707  11.923
  233POPS   H2Y 8667   5.121   1.818  12.059
  233POPS   C23 8668   5.777   1.474  11.871
  233POPS   H3R 8669   5.872   1.519  11.908
  233POPS   H3S 8670   5.790   1.364  11.886
  233POPS   C24 8671   5.765   1.512  11.717
  233POPS   H4R 8672   5.677   1.457  11.677
  233POPS   H4S 8673   5.747   1.621  11.722
  233POPS   C25 8674   5.896   1.496  11.648
  233POPS   H5R 8675   5.957   1.588  11.666
  233POPS   H5S 8676   5.945   1.409  11.697
  233POPS   C26 8677   5.886   1.478  11.494
  233POPS   H6R 8678   5.820   1.396  11.461
  233POPS   H6S 8679   5.846   1.571  11.449
  233POPS   C27 8680   6.019   1.431  11.433
  233POPS   H7R 8681   6.099   1.504  11.459
  233POPS   H7S 8682   6.056   1.335  11.473
  233POPS   C28 8683   6.002   1.412  11.287
  233POPS   H8R 8684   5.921   1.341  11.259
  233POPS   H8S 8685   5.961   1.508  11.248
  233POPS   C29 8686   6.130   1.379  11.218
  233POPS   H9R 8687   6.165   1.279  11.247
  233POPS  C210 8688   6.195   1.461  11.132
  233POPS  H10R 8689   6.284   1.416  11.085
  233POPS  C211 8690   6.157   1.600  11.092
  233POPS  H11R 8691   6.060   1.636  11.132
  233POPS  H11S 8692   6.232   1.674  11.127
  233POPS  C212 8693   6.141   1.622  10.941
  233POPS  H12R 8694   6.063   1.557  10.896
  233POPS  H12S 8695   6.095   1.723  10.932
  233POPS  C213 8696   6.279   1.615  10.871
  233POPS  H13R 8697   6.349   1.671  10.938
  233POPS  H13S 8698   6.292   1.505  10.875
  233POPS  C214 8699   6.284   1.675  10.726
  233POPS  H14R 8700   6.191   1.643  10.673
  233POPS  H14S 8701   6.279   1.786  10.737
  233POPS  C215 8702   6.416   1.641  10.644
  233POPS  H15R 8703   6.503   1.662  10.711
  233POPS  H15S 8704   6.419   1.532  10.624
  233POPS  C216 8705   6.418   1.711  10.509
  233POPS  H16R 8706   6.328   1.673  10.455
  233POPS  H16S 8707   6.410   1.822  10.507
  233POPS  C217 8708   6.532   1.666  10.420
  233POPS  H17R 8709   6.632   1.681  10.465
  233POPS  H17S 8710   6.509   1.558  10.408
  233POPS  C218 8711   6.532   1.751  10.294
  233POPS  H18R 8712   6.621   1.712  10.241
  233POPS  H18S 8713   6.440   1.736  10.233
  233POPS  H18T 8714   6.553   1.859  10.312
  233POPS   C33 8715   5.302   1.890  11.932
  233POPS   H3X 8716   5.332   1.959  12.014
  233POPS   H3Y 8717   5.399   1.838  11.915
  233POPS   C34 8718   5.240   1.972  11.817
  233POPS   H4X 8719   5.142   2.006  11.857
  233POPS   H4Y 8720   5.302   2.063  11.800
  233POPS   C35 8721   5.218   1.885  11.692
  233POPS   H5X 8722   5.313   1.852  11.646
  233POPS   H5Y 8723   5.161   1.795  11.725
  233POPS   C36 8724   5.137   1.965  11.587
  233POPS   H6X 8725   5.030   1.982  11.614
  233POPS   H6Y 8726   5.187   2.065  11.582
  233POPS   C37 8727   5.147   1.895  11.451
  233POPS   H7X 8728   5.252   1.889  11.415
  233POPS   H7Y 8729   5.098   1.795  11.451
  233POPS   C38 8730   5.070   1.974  11.336
  233POPS   H8X 8731   4.973   2.016  11.370
  233POPS   H8Y 8732   5.146   2.055  11.328
  233POPS   C39 8733   5.054   1.907  11.203
  233POPS   H9X 8734   5.036   1.997  11.141
  233POPS   H9Y 8735   5.142   1.852  11.163
  233POPS  C310 8736   4.935   1.812  11.198
  233POPS  H10X 8737   4.902   1.787  11.301
  233POPS  H10Y 8738   4.856   1.876  11.154
  233POPS  C311 8739   4.942   1.677  11.127
  233POPS  H11X 8740   5.023   1.608  11.157
  233POPS  H11Y 8741   4.846   1.628  11.153
  233POPS  C312 8742   4.958   1.685  10.973
  233POPS  H12X 8743   4.871   1.739  10.930
  233POPS  H12Y 8744   5.044   1.751  10.950
  233POPS  C313 8745   4.978   1.545  10.910
  233POPS  H13X 8746   5.071   1.493  10.943
  233POPS  H13Y 8747   4.900   1.478  10.952
  233POPS  C314 8748   4.973   1.548  10.751
  233POPS  H14X 8749   4.969   1.447  10.706
  233POPS  H14Y 8750   4.876   1.595  10.723
  233POPS  C315 8751   5.088   1.619  10.679
  233POPS  H15X 8752   5.088   1.713  10.739
  233POPS  H15Y 8753   5.185   1.570  10.697
  233POPS  C316 8754   5.062   1.658  10.538
  233POPS  H16X 8755   5.040   1.568  10.477
  233POPS  H16Y 8756   4.985   1.736  10.520
  233POPS  H16Z 8757   5.159   1.686  10.491
  234POPS     N 8758   8.109   1.855  13.175
  234POPS   HN1 8759   8.176   1.910  13.233
  234POPS   HN2 8760   8.157   1.769  13.143
  234POPS   HN3 8761   8.086   1.920  13.098
  234POPS   C12 8762   7.993   1.816  13.260
  234POPS  H12A 8763   7.937   1.907  13.273
  234POPS   C13 8764   8.019   1.759  13.406
  234POPS  O13A 8765   8.134   1.769  13.453
  234POPS  O13B 8766   7.931   1.698  13.463
  234POPS   C11 8767   7.901   1.726  13.170
  234POPS  H11A 8768   7.961   1.633  13.177
  234POPS  H11B 8769   7.807   1.715  13.228
  234POPS     P 8770   7.796   1.646  12.943
  234POPS   O13 8771   7.781   1.696  12.804
  234POPS   O14 8772   7.683   1.591  13.021
  234POPS   O12 8773   7.871   1.758  13.026
  234POPS   O11 8774   7.902   1.534  12.935
  234POPS    C1 8775   8.043   1.562  12.912
  234POPS    HA 8776   8.082   1.663  12.939
  234POPS    HB 8777   8.105   1.493  12.973
  234POPS    C2 8778   8.075   1.533  12.765
  234POPS    HS 8779   8.004   1.600  12.712
  234POPS   O21 8780   8.050   1.396  12.730
  234POPS   C21 8781   8.005   1.379  12.604
  234POPS   O22 8782   7.954   1.466  12.529
  234POPS   C22 8783   8.020   1.238  12.566
  234POPS   H2R 8784   8.000   1.176  12.657
  234POPS   H2S 8785   7.949   1.208  12.486
  234POPS    C3 8786   8.222   1.567  12.726
  234POPS    HX 8787   8.253   1.661  12.777
  234POPS    HY 8788   8.294   1.497  12.776
  234POPS   O31 8789   8.245   1.582  12.579
  234POPS   C31 8790   8.196   1.700  12.535
  234POPS   O32 8791   8.140   1.782  12.606
  234POPS   C32 8792   8.209   1.713  12.384
  234POPS   H2X 8793   8.293   1.784  12.375
  234POPS   H2Y 8794   8.242   1.612  12.351
  234POPS   C23 8795   8.170   1.204  12.527
  234POPS   H3R 8796   8.241   1.243  12.604
  234POPS   H3S 8797   8.162   1.095  12.508
  234POPS   C24 8798   8.219   1.260  12.402
  234POPS   H4R 8799   8.201   1.369  12.409
  234POPS   H4S 8800   8.324   1.235  12.377
  234POPS   C25 8801   8.137   1.229  12.270
  234POPS   H5R 8802   8.132   1.120  12.247
  234POPS   H5S 8803   8.031   1.250  12.298
  234POPS   C26 8804   8.161   1.331  12.159
  234POPS   H6R 8805   8.114   1.426  12.192
  234POPS   H6S 8806   8.265   1.357  12.132
  234POPS   C27 8807   8.097   1.295  12.025
  234POPS   H7R 8808   8.148   1.202  11.993
  234POPS   H7S 8809   7.988   1.277  12.041
  234POPS   C28 8810   8.104   1.402  11.922
  234POPS   H8R 8811   8.083   1.505  11.959
  234POPS   H8S 8812   8.210   1.407  11.886
  234POPS   C29 8813   8.004   1.387  11.810
  234POPS   H9R 8814   7.900   1.396  11.844
  234POPS  C210 8815   8.027   1.345  11.682
  234POPS  H10R 8816   7.943   1.336  11.612
  234POPS  C211 8817   8.156   1.329  11.613
  234POPS  H11R 8818   8.241   1.385  11.659
  234POPS  H11S 8819   8.191   1.223  11.619
  234POPS  C212 8820   8.160   1.371  11.473
  234POPS  H12R 8821   8.098   1.306  11.408
  234POPS  H12S 8822   8.118   1.474  11.467
  234POPS  C213 8823   8.305   1.357  11.415
  234POPS  H13R 8824   8.375   1.410  11.482
  234POPS  H13S 8825   8.329   1.248  11.416
  234POPS  C214 8826   8.316   1.408  11.269
  234POPS  H14R 8827   8.245   1.349  11.208
  234POPS  H14S 8828   8.282   1.514  11.265
  234POPS  C215 8829   8.464   1.395  11.225
  234POPS  H15R 8830   8.476   1.434  11.122
  234POPS  H15S 8831   8.517   1.467  11.291
  234POPS  C216 8832   8.526   1.255  11.226
  234POPS  H16R 8833   8.540   1.214  11.328
  234POPS  H16S 8834   8.466   1.177  11.175
  234POPS  C217 8835   8.670   1.269  11.168
  234POPS  H17R 8836   8.667   1.313  11.066
  234POPS  H17S 8837   8.731   1.350  11.214
  234POPS  C218 8838   8.750   1.134  11.159
  234POPS  H18R 8839   8.820   1.141  11.073
  234POPS  H18S 8840   8.814   1.118  11.248
  234POPS  H18T 8841   8.683   1.047  11.144
  234POPS   C33 8842   8.076   1.769  12.319
  234POPS   H3X 8843   8.014   1.682  12.290
  234POPS   H3Y 8844   8.019   1.841  12.382
  234POPS   C34 8845   8.106   1.843  12.191
  234POPS   H4X 8846   8.007   1.846  12.141
  234POPS   H4Y 8847   8.141   1.944  12.220
  234POPS   C35 8848   8.211   1.772  12.105
  234POPS   H5X 8849   8.306   1.765  12.162
  234POPS   H5Y 8850   8.166   1.673  12.084
  234POPS   C36 8851   8.258   1.852  11.983
  234POPS   H6X 8852   8.260   1.961  12.000
  234POPS   H6Y 8853   8.361   1.815  11.960
  234POPS   C37 8854   8.173   1.812  11.864
  234POPS   H7X 8855   8.179   1.701  11.859
  234POPS   H7Y 8856   8.066   1.837  11.878
  234POPS   C38 8857   8.221   1.867  11.731
  234POPS   H8X 8858   8.204   1.976  11.725
  234POPS   H8Y 8859   8.326   1.830  11.730
  234POPS   C39 8860   8.141   1.795  11.614
  234POPS   H9X 8861   8.147   1.688  11.644
  234POPS   H9Y 8862   8.038   1.837  11.620
  234POPS  C310 8863   8.209   1.822  11.475
  234POPS  H10X 8864   8.222   1.931  11.457
  234POPS  H10Y 8865   8.308   1.771  11.472
  234POPS  C311 8866   8.124   1.780  11.347
  234POPS  H11X 8867   8.117   1.670  11.361
  234POPS  H11Y 8868   8.027   1.831  11.368
  234POPS  C312 8869   8.205   1.802  11.221
  234POPS  H12X 8870   8.213   1.909  11.193
  234POPS  H12Y 8871   8.307   1.762  11.240
  234POPS  C313 8872   8.141   1.719  11.108
  234POPS  H13X 8873   8.110   1.616  11.137
  234POPS  H13Y 8874   8.052   1.783  11.090
  234POPS  C314 8875   8.215   1.702  10.969
  234POPS  H14X 8876   8.310   1.646  10.986
  234POPS  H14Y 8877   8.162   1.635  10.898
  234POPS  C315 8878   8.270   1.827  10.892
  234POPS  H15X 8879   8.335   1.880  10.965
  234POPS  H15Y 8880   8.332   1.805  10.802
  234POPS  C316 8881   8.158   1.918  10.838
  234POPS  H16X 8882   8.091   1.864  10.768
  234POPS  H16Y 8883   8.099   1.949  10.927
  234POPS  H16Z 8884   8.184   2.012  10.784
  235POPS     N 8885   1.825   9.812  12.837
  235POPS   HN1 8886   1.816   9.746  12.757
[truncated: 8,870,882 more chars]
