# Supplementary material for: Decrypting Allostery in Membrane-Bound K-Ras4B Using Complementary In Silico Approaches Based on Unbiased Molecular Dynamics Simulations
Source: J Am Chem Soc. 2023 Dec 20;146(1):901–19. doi: 10.1021/jacs.3c11396 (PMC10785808; doi:10.1021/jacs.3c11396)
Supplement: Supplementary file 4 — ja3c11396_si_004.zip [file ja3c11396_si_004.zip › SI_files/DNEMD_topology/Slipids_2020.ff/forcefield.itp]

; Please see forcefield.doc for the references to cite if you use these parameters

[ defaults ]
; nbfunc	comb-rule	gen-pairs	fudgeLJ	fudgeQQ
;Stefano comments (is identical to amber rules)
;1		2		yes		0.5000	0.8333

#include "ffnonbonded.itp"
#include "ffbonded.itp"
