# Supplementary material for: Decrypting Allostery in Membrane-Bound K-Ras4B Using Complementary In Silico Approaches Based on Unbiased Molecular Dynamics Simulations
Source: J Am Chem Soc. 2023 Dec 20;146(1):901–19. doi: 10.1021/jacs.3c11396 (PMC10785808; doi:10.1021/jacs.3c11396)
Supplement: Supplementary file 4 — ja3c11396_si_004.zip [file ja3c11396_si_004.zip › SI_files/DNEMD_topology/amber99sb-ildn.ff/gbsa.itp]

[ implicit_genborn_params ]
; atype      sar      st     pi       gbr       hct
;Br           0.1      1      1        0.125     0.85 ; H
C            0.172    1      1.554    0.17    0.72 ; C
CA           0.18     1      1.037    0.17    0.72 ; C
CB           0.172    0.012  1.554    0.17    0.72 ; C
CC           0.172    1      1.554    0.17    0.72 ; C
CN           0.172    0.012  1.554    0.17    0.72 ; C
CR           0.18     1      1.073    0.17    0.72 ; C
CT           0.18     1      1.276    0.17     0.72 ; C
CV           0.18     1      1.073    0.17    0.72 ; C
CW           0.18     1      1.073    0.17    0.72 ; C
C*           0.172    0.012  1.554    0.17    0.72 ; C
H            0.1      1      1        0.13     0.85 ; H
HC           0.1      1      1        0.12     0.85 ; H
H1           0.1      1      1        0.12     0.85 ; H
HA           0.1      1      1        0.12     0.85 ; H
H4           0.1      1      1        0.12     0.85 ; H
H5           0.1      1      1        0.12     0.85 ; H
HO           0.1      1      1        0.12     0.85 ; H
HS           0.1      1      1        0.12     0.85 ; H
HP           0.1      1      1        0.12     0.85 ; H
N            0.155    1      1.028    0.155   0.79 ; N
NA           0.155    1      1.028    0.155   0.79 ; N
NB           0.155    1      1.215    0.155   0.79 ; N
N2           0.16     1      1.215    0.155   0.79 ; N
N3           0.16     1      1.215    0.155    0.79 ; N
O            0.15     1      0.926    0.15     0.85 ; O
OH           0.152    1      1.080    0.15    0.85 ; O
O2           0.17     1      0.922    0.15     0.85 ; O
S            0.18     1      1.121    0.18    0.96 ; S
SH           0.18     1      1.121    0.18    0.96 ; S
; masscenters for vsites do not have gbsa parameters
MNH3         0        0      0        0         0
MCH3         0        0      0        0         0
