# Supplementary material for: Decrypting Allostery in Membrane-Bound K-Ras4B Using Complementary In Silico Approaches Based on Unbiased Molecular Dynamics Simulations
Source: J Am Chem Soc. 2023 Dec 20;146(1):901–19. doi: 10.1021/jacs.3c11396 (PMC10785808; doi:10.1021/jacs.3c11396)
Supplement: Supplementary file 4 — ja3c11396_si_004.zip [file ja3c11396_si_004.zip › SI_files/DNEMD_topology/amber99sb-ildn.ff/watermodels.dat]

tip3p    TIP3P     TIP 3-point, recommended
tip4p    TIP4P     TIP 4-point
tip4pew  TIP4P-Ew  TIP 4-point optimized with Ewald
tip5p    TIP5P     TIP 5-point (see http://redmine.gromacs.org/issues/1348 for issues)
spc      SPC       simple point charge
spce     SPC/E     extended simple point charge
