# Supplementary material for: Decrypting Allostery in Membrane-Bound K-Ras4B Using Complementary In Silico Approaches Based on Unbiased Molecular Dynamics Simulations
Source: J Am Chem Soc. 2023 Dec 20;146(1):901–19. doi: 10.1021/jacs.3c11396 (PMC10785808; doi:10.1021/jacs.3c11396)
Supplement: Supplementary file 4 — ja3c11396_si_004.zip [file ja3c11396_si_004.zip › SI_files/SPM_input_matrices_output_PyMOL/cluster_clust5/cluster_clust5.in]

loadcrd ../aligned_backbone_average.xtc 1 2500000 50 name [wholetraj]
cluster cluster \
                crdset [wholetraj] \
                hieragglo clusters 5 \
                rms @CA mass nofit \
                complete epsilonplot clusters_to_epsilon.dat \
                out cluster_time.dat \
                info info.dat \
                repout repstruct repfmt pdb repframe \
                summary summary.dat \
                sil silhouette \
                sieve 2 \
