# Supplementary material for: Decrypting Allostery in Membrane-Bound K-Ras4B Using Complementary In Silico Approaches Based on Unbiased Molecular Dynamics Simulations
Source: J Am Chem Soc. 2023 Dec 20;146(1):901–19. doi: 10.1021/jacs.3c11396 (PMC10785808; doi:10.1021/jacs.3c11396)
Supplement: Supplementary file 4 — ja3c11396_si_004.zip [file ja3c11396_si_004.zip › SI_files/SPM_input_matrices_output_PyMOL/cluster_clust5/repstruct.c0.45028.pdb]

CRYST1  116.159  114.168  153.275  90.00  90.00  90.00               1
ATOM      1 HH31 ACE A   1      45.450  67.010  68.740  1.00  0.00           H  
ATOM      2  CH3 ACE A   1      45.180  67.990  69.120  1.00  0.00           C  
ATOM      3 HH32 ACE A   1      44.120  67.880  69.320  1.00  0.00           H  
ATOM      4 HH33 ACE A   1      45.340  68.810  68.410  1.00  0.00           H  
ATOM      5  C   ACE A   1      45.940  68.310  70.400  1.00  0.00           C  
ATOM      6  O   ACE A   1      46.970  68.980  70.410  1.00  0.00           O  
ATOM      7  N   THR A   2      45.470  67.820  71.520  1.00  0.00           N  
ATOM      8  H   THR A   2      44.780  67.100  71.310  1.00  0.00           H  
ATOM      9  CA  THR A   2      46.090  67.970  72.850  1.00  0.00           C  
ATOM     10  HA  THR A   2      46.190  69.020  73.070  1.00  0.00           H  
ATOM     11  CB  THR A   2      45.240  67.430  73.990  1.00  0.00           C  
ATOM     12  HB  THR A   2      45.550  66.380  73.990  1.00  0.00           H  
ATOM     13  CG2 THR A   2      45.580  67.990  75.390  1.00  0.00           C  
ATOM     14 HG21 THR A   2      45.310  69.040  75.520  1.00  0.00           H  
ATOM     15 HG22 THR A   2      45.060  67.260  76.020  1.00  0.00           H  
ATOM     16 HG23 THR A   2      46.660  67.850  75.490  1.00  0.00           H  
ATOM     17  OG1 THR A   2      43.910  67.590  73.760  1.00  0.00           O  
ATOM     18  HG1 THR A   2      43.480  67.850  74.570  1.00  0.00           H  
ATOM     19  C   THR A   2      47.450  67.320  72.850  1.00  0.00           C  
ATOM     20  O   THR A   2      47.570  66.140  72.480  1.00  0.00           O  
ATOM     21  N   GLU A   3      48.450  68.130  73.020  1.00  0.00           N  
ATOM     22  H   GLU A   3      48.340  69.140  72.980  1.00  0.00           H  
ATOM     23  CA  GLU A   3      49.850  67.720  72.900  1.00  0.00           C  
ATOM     24  HA  GLU A   3      50.030  66.940  72.170  1.00  0.00           H  
ATOM     25  CB  GLU A   3      50.590  69.020  72.680  1.00  0.00           C  
ATOM     26  HB1 GLU A   3      50.210  69.500  71.780  1.00  0.00           H  
ATOM     27  HB2 GLU A   3      50.580  69.790  73.470  1.00  0.00           H  
ATOM     28  CG  GLU A   3      52.070  68.850  72.500  1.00  0.00           C  
ATOM     29  HG1 GLU A   3      52.640  68.470  73.350  1.00  0.00           H  
ATOM     30  HG2 GLU A   3      52.250  68.150  71.680  1.00  0.00           H  
ATOM     31  CD  GLU A   3      52.690  70.130  72.070  1.00  0.00           C  
ATOM     32  OE1 GLU A   3      53.820  70.440  72.520  1.00  0.00           O  
ATOM     33  OE2 GLU A   3      52.230  70.860  71.130  1.00  0.00           O  
ATOM     34  C   GLU A   3      50.330  67.020  74.180  1.00  0.00           C  
ATOM     35  O   GLU A   3      50.120  67.550  75.300  1.00  0.00           O  
ATOM     36  N   TYR A   4      51.060  65.920  74.030  1.00  0.00           N  
ATOM     37  H   TYR A   4      51.150  65.490  73.130  1.00  0.00           H  
ATOM     38  CA  TYR A   4      51.660  65.080  75.100  1.00  0.00           C  
ATOM     39  HA  TYR A   4      51.640  65.700  75.970  1.00  0.00           H  
ATOM     40  CB  TYR A   4      50.830  63.840  75.320  1.00  0.00           C  
ATOM     41  HB1 TYR A   4      50.900  63.200  74.440  1.00  0.00           H  
ATOM     42  HB2 TYR A   4      51.420  63.330  76.090  1.00  0.00           H  
ATOM     43  CG  TYR A   4      49.470  64.100  75.800  1.00  0.00           C  
ATOM     44  CD1 TYR A   4      49.270  64.500  77.130  1.00  0.00           C  
ATOM     45  HD1 TYR A   4      50.100  64.660  77.790  1.00  0.00           H  
ATOM     46  CE1 TYR A   4      48.000  64.770  77.660  1.00  0.00           C  
ATOM     47  HE1 TYR A   4      47.840  65.140  78.660  1.00  0.00           H  
ATOM     48  CZ  TYR A   4      46.880  64.650  76.770  1.00  0.00           C  
ATOM     49  OH  TYR A   4      45.600  64.950  77.260  1.00  0.00           O  
ATOM     50  HH  TYR A   4      44.990  64.860  76.520  1.00  0.00           H  
ATOM     51  CE2 TYR A   4      47.070  64.330  75.420  1.00  0.00           C  
ATOM     52  HE2 TYR A   4      46.200  64.280  74.770  1.00  0.00           H  
ATOM     53  CD2 TYR A   4      48.340  64.050  74.910  1.00  0.00           C  
ATOM     54  HD2 TYR A   4      48.500  63.880  73.860  1.00  0.00           H  
ATOM     55  C   TYR A   4      53.120  64.860  74.690  1.00  0.00           C  
ATOM     56  O   TYR A   4      53.520  64.380  73.570  1.00  0.00           O  
ATOM     57  N   LYS A   5      54.010  65.350  75.590  1.00  0.00           N  
ATOM     58  H   LYS A   5      53.630  65.840  76.400  1.00  0.00           H  
ATOM     59  CA  LYS A   5      55.460  65.350  75.320  1.00  0.00           C  
ATOM     60  HA  LYS A   5      55.660  65.330  74.240  1.00  0.00           H  
ATOM     61  CB  LYS A   5      56.100  66.700  75.860  1.00  0.00           C  
ATOM     62  HB1 LYS A   5      55.990  66.700  76.940  1.00  0.00           H  
ATOM     63  HB2 LYS A   5      57.180  66.650  75.750  1.00  0.00           H  
ATOM     64  CG  LYS A   5      55.610  68.020  75.220  1.00  0.00           C  
ATOM     65  HG1 LYS A   5      56.070  68.150  74.240  1.00  0.00           H  
ATOM     66  HG2 LYS A   5      54.520  68.000  75.150  1.00  0.00           H  
ATOM     67  CD  LYS A   5      56.110  69.090  76.160  1.00  0.00           C  
ATOM     68  HD1 LYS A   5      55.630  68.960  77.140  1.00  0.00           H  
ATOM     69  HD2 LYS A   5      57.180  68.990  76.370  1.00  0.00           H  
ATOM     70  CE  LYS A   5      55.810  70.490  75.700  1.00  0.00           C  
ATOM     71  HE1 LYS A   5      56.100  71.230  76.440  1.00  0.00           H  
ATOM     72  HE2 LYS A   5      56.420  70.800  74.840  1.00  0.00           H  
ATOM     73  NZ  LYS A   5      54.320  70.780  75.480  1.00  0.00           N  
ATOM     74  HZ1 LYS A   5      53.720  70.230  76.060  1.00  0.00           H  
ATOM     75  HZ2 LYS A   5      54.150  71.750  75.670  1.00  0.00           H  
ATOM     76  HZ3 LYS A   5      54.010  70.690  74.520  1.00  0.00           H  
ATOM     77  C   LYS A   5      56.190  64.200  75.930  1.00  0.00           C  
ATOM     78  O   LYS A   5      56.370  64.100  77.120  1.00  0.00           O  
ATOM     79  N   LEU A   6      56.340  63.180  75.120  1.00  0.00           N  
ATOM     80  H   LEU A   6      56.370  63.390  74.130  1.00  0.00           H  
ATOM     81  CA  LEU A   6      56.680  61.800  75.590  1.00  0.00           C  
ATOM     82  HA  LEU A   6      56.390  61.680  76.640  1.00  0.00           H  
ATOM     83  CB  LEU A   6      55.720  60.790  74.970  1.00  0.00           C  
ATOM     84  HB1 LEU A   6      56.040  60.610  73.950  1.00  0.00           H  
ATOM     85  HB2 LEU A   6      55.760  59.890  75.590  1.00  0.00           H  
ATOM     86  CG  LEU A   6      54.260  61.180  74.860  1.00  0.00           C  
ATOM     87  HG  LEU A   6      54.230  62.020  74.170  1.00  0.00           H  
ATOM     88  CD1 LEU A   6      53.550  60.040  74.250  1.00  0.00           C  
ATOM     89 HD11 LEU A   6      52.520  60.250  73.960  1.00  0.00           H  
ATOM     90 HD12 LEU A   6      54.020  59.650  73.360  1.00  0.00           H  
ATOM     91 HD13 LEU A   6      53.560  59.220  74.980  1.00  0.00           H  
ATOM     92  CD2 LEU A   6      53.580  61.430  76.200  1.00  0.00           C  
ATOM     93 HD21 LEU A   6      53.730  60.560  76.830  1.00  0.00           H  
ATOM     94 HD22 LEU A   6      53.930  62.320  76.700  1.00  0.00           H  
ATOM     95 HD23 LEU A   6      52.520  61.490  75.950  1.00  0.00           H  
ATOM     96  C   LEU A   6      58.170  61.470  75.440  1.00  0.00           C  
ATOM     97  O   LEU A   6      58.830  62.080  74.570  1.00  0.00           O  
ATOM     98  N   VAL A   7      58.720  60.550  76.200  1.00  0.00           N  
ATOM     99  H   VAL A   7      58.100  60.200  76.910  1.00  0.00           H  
ATOM    100  CA  VAL A   7      60.160  60.160  76.110  1.00  0.00           C  
ATOM    101  HA  VAL A   7      60.630  60.370  75.150  1.00  0.00           H  
ATOM    102  CB  VAL A   7      61.040  60.970  77.150  1.00  0.00           C  
ATOM    103  HB  VAL A   7      60.830  60.720  78.200  1.00  0.00           H  
ATOM    104  CG1 VAL A   7      62.510  60.620  76.850  1.00  0.00           C  
ATOM    105 HG11 VAL A   7      63.080  60.990  77.700  1.00  0.00           H  
ATOM    106 HG12 VAL A   7      62.640  59.560  76.590  1.00  0.00           H  
ATOM    107 HG13 VAL A   7      62.790  61.200  75.980  1.00  0.00           H  
ATOM    108  CG2 VAL A   7      60.850  62.490  77.040  1.00  0.00           C  
ATOM    109 HG21 VAL A   7      61.520  62.990  77.760  1.00  0.00           H  
ATOM    110 HG22 VAL A   7      61.040  62.780  76.010  1.00  0.00           H  
ATOM    111 HG23 VAL A   7      59.870  62.760  77.410  1.00  0.00           H  
ATOM    112  C   VAL A   7      60.210  58.650  76.450  1.00  0.00           C  
ATOM    113  O   VAL A   7      59.710  58.170  77.470  1.00  0.00           O  
ATOM    114  N   VAL A   8      60.920  57.970  75.540  1.00  0.00           N  
ATOM    115  H   VAL A   8      61.330  58.510  74.780  1.00  0.00           H  
ATOM    116  CA  VAL A   8      61.430  56.620  75.790  1.00  0.00           C  
ATOM    117  HA  VAL A   8      60.780  56.120  76.500  1.00  0.00           H  
ATOM    118  CB  VAL A   8      61.330  55.740  74.520  1.00  0.00           C  
ATOM    119  HB  VAL A   8      61.770  54.750  74.580  1.00  0.00           H  
ATOM    120  CG1 VAL A   8      59.830  55.520  74.120  1.00  0.00           C  
ATOM    121 HG11 VAL A   8      59.220  55.060  74.900  1.00  0.00           H  
ATOM    122 HG12 VAL A   8      59.350  56.440  73.770  1.00  0.00           H  
ATOM    123 HG13 VAL A   8      59.810  54.880  73.230  1.00  0.00           H  
ATOM    124  CG2 VAL A   8      62.040  56.450  73.380  1.00  0.00           C  
ATOM    125 HG21 VAL A   8      61.940  55.810  72.510  1.00  0.00           H  
ATOM    126 HG22 VAL A   8      61.570  57.370  73.030  1.00  0.00           H  
ATOM    127 HG23 VAL A   8      63.100  56.570  73.630  1.00  0.00           H  
ATOM    128  C   VAL A   8      62.860  56.610  76.340  1.00  0.00           C  
ATOM    129  O   VAL A   8      63.830  57.220  75.840  1.00  0.00           O  
ATOM    130  N   VAL A   9      63.070  55.870  77.420  1.00  0.00           N  
ATOM    131  H   VAL A   9      62.340  55.380  77.930  1.00  0.00           H  
ATOM    132  CA  VAL A   9      64.420  55.570  77.930  1.00  0.00           C  
ATOM    133  HA  VAL A   9      65.140  55.710  77.110  1.00  0.00           H  
ATOM    134  CB  VAL A   9      64.770  56.510  79.180  1.00  0.00           C  
ATOM    135  HB  VAL A   9      65.660  56.050  79.600  1.00  0.00           H  
ATOM    136  CG1 VAL A   9      65.070  57.990  78.820  1.00  0.00           C  
ATOM    137 HG11 VAL A   9      65.850  57.850  78.060  1.00  0.00           H  
ATOM    138 HG12 VAL A   9      64.200  58.450  78.360  1.00  0.00           H  
ATOM    139 HG13 VAL A   9      65.500  58.560  79.640  1.00  0.00           H  
ATOM    140  CG2 VAL A   9      63.700  56.590  80.270  1.00  0.00           C  
ATOM    141 HG21 VAL A   9      63.380  55.610  80.630  1.00  0.00           H  
ATOM    142 HG22 VAL A   9      64.130  57.170  81.080  1.00  0.00           H  
ATOM    143 HG23 VAL A   9      62.800  57.050  79.890  1.00  0.00           H  
ATOM    144  C   VAL A   9      64.470  54.130  78.430  1.00  0.00           C  
ATOM    145  O   VAL A   9      63.460  53.490  78.580  1.00  0.00           O  
ATOM    146  N   GLY A  10      65.690  53.680  78.660  1.00  0.00           N  
ATOM    147  H   GLY A  10      66.410  54.350  78.470  1.00  0.00           H  
ATOM    148  CA  GLY A  10      66.080  52.270  78.940  1.00  0.00           C  
ATOM    149  HA1 GLY A  10      66.450  52.460  79.950  1.00  0.00           H  
ATOM    150  HA2 GLY A  10      65.280  51.570  79.080  1.00  0.00           H  
ATOM    151  C   GLY A  10      67.210  51.640  78.060  1.00  0.00           C  
ATOM    152  O   GLY A  10      67.640  52.260  77.090  1.00  0.00           O  
ATOM    153  N   ALA A  11      67.720  50.440  78.300  1.00  0.00           N  
ATOM    154  H   ALA A  11      67.260  49.870  79.000  1.00  0.00           H  
ATOM    155  CA  ALA A  11      69.080  50.000  77.810  1.00  0.00           C  
ATOM    156  HA  ALA A  11      69.800  50.780  78.080  1.00  0.00           H  
ATOM    157  CB  ALA A  11      69.410  48.750  78.580  1.00  0.00           C  
ATOM    158  HB1 ALA A  11      68.590  48.030  78.410  1.00  0.00           H  
ATOM    159  HB2 ALA A  11      70.350  48.330  78.230  1.00  0.00           H  
ATOM    160  HB3 ALA A  11      69.560  48.920  79.650  1.00  0.00           H  
ATOM    161  C   ALA A  11      69.190  49.780  76.300  1.00  0.00           C  
ATOM    162  O   ALA A  11      68.230  49.770  75.570  1.00  0.00           O  
ATOM    163  N   GLY A  12      70.460  49.530  75.930  1.00  0.00           N  
ATOM    164  H   GLY A  12      71.140  49.420  76.670  1.00  0.00           H  
ATOM    165  CA  GLY A  12      70.860  49.420  74.570  1.00  0.00           C  
ATOM    166  HA1 GLY A  12      70.560  50.320  74.010  1.00  0.00           H  
ATOM    167  HA2 GLY A  12      71.940  49.320  74.650  1.00  0.00           H  
ATOM    168  C   GLY A  12      70.290  48.160  73.890  1.00  0.00           C  
ATOM    169  O   GLY A  12      70.600  46.960  74.240  1.00  0.00           O  
ATOM    170  N   GLY A  13      69.420  48.420  72.950  1.00  0.00           N  
ATOM    171  H   GLY A  13      69.240  49.380  72.700  1.00  0.00           H  
ATOM    172  CA  GLY A  13      68.800  47.420  72.140  1.00  0.00           C  
ATOM    173  HA1 GLY A  13      68.420  47.920  71.250  1.00  0.00           H  
ATOM    174  HA2 GLY A  13      69.590  46.800  71.690  1.00  0.00           H  
ATOM    175  C   GLY A  13      67.670  46.620  72.770  1.00  0.00           C  
ATOM    176  O   GLY A  13      67.640  45.430  72.550  1.00  0.00           O  
ATOM    177  N   VAL A  14      66.870  47.280  73.600  1.00  0.00           N  
ATOM    178  H   VAL A  14      67.030  48.260  73.740  1.00  0.00           H  
ATOM    179  CA  VAL A  14      65.750  46.620  74.190  1.00  0.00           C  
ATOM    180  HA  VAL A  14      66.070  45.580  74.200  1.00  0.00           H  
ATOM    181  CB  VAL A  14      65.590  47.010  75.730  1.00  0.00           C  
ATOM    182  HB  VAL A  14      64.690  46.480  76.080  1.00  0.00           H  
ATOM    183  CG1 VAL A  14      66.840  46.660  76.620  1.00  0.00           C  
ATOM    184 HG11 VAL A  14      67.800  46.920  76.180  1.00  0.00           H  
ATOM    185 HG12 VAL A  14      66.840  47.190  77.570  1.00  0.00           H  
ATOM    186 HG13 VAL A  14      66.760  45.610  76.900  1.00  0.00           H  
ATOM    187  CG2 VAL A  14      65.260  48.550  75.820  1.00  0.00           C  
ATOM    188 HG21 VAL A  14      66.040  49.210  75.410  1.00  0.00           H  
ATOM    189 HG22 VAL A  14      64.360  48.860  75.290  1.00  0.00           H  
ATOM    190 HG23 VAL A  14      65.080  48.730  76.870  1.00  0.00           H  
ATOM    191  C   VAL A  14      64.400  46.720  73.420  1.00  0.00           C  
ATOM    192  O   VAL A  14      63.500  45.890  73.560  1.00  0.00           O  
ATOM    193  N   GLY A  15      64.240  47.840  72.710  1.00  0.00           N  
ATOM    194  H   GLY A  15      65.020  48.460  72.630  1.00  0.00           H  
ATOM    195  CA  GLY A  15      63.040  48.170  71.870  1.00  0.00           C  
ATOM    196  HA1 GLY A  15      63.140  47.770  70.870  1.00  0.00           H  
ATOM    197  HA2 GLY A  15      62.180  47.630  72.290  1.00  0.00           H  
ATOM    198  C   GLY A  15      62.490  49.580  71.830  1.00  0.00           C  
ATOM    199  O   GLY A  15      61.450  49.800  71.210  1.00  0.00           O  
ATOM    200  N   LYS A  16      63.200  50.550  72.400  1.00  0.00           N  
ATOM    201  H   LYS A  16      64.120  50.310  72.750  1.00  0.00           H  
ATOM    202  CA  LYS A  16      62.710  51.880  72.490  1.00  0.00           C  
ATOM    203  HA  LYS A  16      61.790  51.990  73.070  1.00  0.00           H  
ATOM    204  CB  LYS A  16      63.950  52.710  73.090  1.00  0.00           C  
ATOM    205  HB1 LYS A  16      64.860  52.450  72.550  1.00  0.00           H  
ATOM    206  HB2 LYS A  16      63.780  53.760  72.880  1.00  0.00           H  
ATOM    207  CG  LYS A  16      64.030  52.550  74.640  1.00  0.00           C  
ATOM    208  HG1 LYS A  16      63.110  52.950  75.070  1.00  0.00           H  
ATOM    209  HG2 LYS A  16      64.110  51.490  74.870  1.00  0.00           H  
ATOM    210  CD  LYS A  16      65.230  53.430  75.120  1.00  0.00           C  
ATOM    211  HD1 LYS A  16      64.910  54.440  74.900  1.00  0.00           H  
ATOM    212  HD2 LYS A  16      65.430  53.260  76.190  1.00  0.00           H  
ATOM    213  CE  LYS A  16      66.520  53.310  74.400  1.00  0.00           C  
ATOM    214  HE1 LYS A  16      66.410  53.630  73.360  1.00  0.00           H  
ATOM    215  HE2 LYS A  16      67.230  54.040  74.780  1.00  0.00           H  
ATOM    216  NZ  LYS A  16      67.080  51.950  74.310  1.00  0.00           N  
ATOM    217  HZ1 LYS A  16      67.870  51.960  73.690  1.00  0.00           H  
ATOM    218  HZ2 LYS A  16      67.350  51.480  75.170  1.00  0.00           H  
ATOM    219  HZ3 LYS A  16      66.540  51.290  73.790  1.00  0.00           H  
ATOM    220  C   LYS A  16      62.320  52.470  71.160  1.00  0.00           C  
ATOM    221  O   LYS A  16      61.290  53.140  71.180  1.00  0.00           O  
ATOM    222  N   SER A  17      63.110  52.190  70.130  1.00  0.00           N  
ATOM    223  H   SER A  17      63.950  51.620  70.260  1.00  0.00           H  
ATOM    224  CA  SER A  17      62.830  52.760  68.730  1.00  0.00           C  
ATOM    225  HA  SER A  17      62.400  53.760  68.780  1.00  0.00           H  
ATOM    226  CB  SER A  17      64.100  52.740  67.880  1.00  0.00           C  
ATOM    227  HB1 SER A  17      64.500  51.740  67.720  1.00  0.00           H  
ATOM    228  HB2 SER A  17      63.920  53.160  66.890  1.00  0.00           H  
ATOM    229  OG  SER A  17      65.050  53.530  68.570  1.00  0.00           O  
ATOM    230  HG  SER A  17      64.750  54.440  68.650  1.00  0.00           H  
ATOM    231  C   SER A  17      61.790  51.930  68.000  1.00  0.00           C  
ATOM    232  O   SER A  17      60.890  52.390  67.350  1.00  0.00           O  
ATOM    233  N   ALA A  18      61.900  50.580  68.160  1.00  0.00           N  
ATOM    234  H   ALA A  18      62.630  50.290  68.790  1.00  0.00           H  
ATOM    235  CA  ALA A  18      61.100  49.490  67.530  1.00  0.00           C  
ATOM    236  HA  ALA A  18      61.160  49.670  66.460  1.00  0.00           H  
ATOM    237  CB  ALA A  18      61.690  48.090  67.850  1.00  0.00           C  
ATOM    238  HB1 ALA A  18      61.420  47.660  68.820  1.00  0.00           H  
ATOM    239  HB2 ALA A  18      61.400  47.290  67.170  1.00  0.00           H  
ATOM    240  HB3 ALA A  18      62.780  48.130  67.820  1.00  0.00           H  
ATOM    241  C   ALA A  18      59.650  49.480  68.000  1.00  0.00           C  
ATOM    242  O   ALA A  18      58.760  49.180  67.160  1.00  0.00           O  
ATOM    243  N   LEU A  19      59.340  49.920  69.190  1.00  0.00           N  
ATOM    244  H   LEU A  19      60.130  50.210  69.730  1.00  0.00           H  
ATOM    245  CA  LEU A  19      57.920  50.240  69.540  1.00  0.00           C  
ATOM    246  HA  LEU A  19      57.360  49.450  69.050  1.00  0.00           H  
ATOM    247  CB  LEU A  19      57.870  50.060  71.070  1.00  0.00           C  
ATOM    248  HB1 LEU A  19      58.600  50.780  71.470  1.00  0.00           H  
ATOM    249  HB2 LEU A  19      56.900  50.400  71.420  1.00  0.00           H  
ATOM    250  CG  LEU A  19      58.080  48.700  71.650  1.00  0.00           C  
ATOM    251  HG  LEU A  19      58.930  48.160  71.220  1.00  0.00           H  
ATOM    252  CD1 LEU A  19      58.370  48.870  73.150  1.00  0.00           C  
ATOM    253 HD11 LEU A  19      58.610  47.980  73.740  1.00  0.00           H  
ATOM    254 HD12 LEU A  19      59.240  49.510  73.350  1.00  0.00           H  
ATOM    255 HD13 LEU A  19      57.490  49.380  73.570  1.00  0.00           H  
ATOM    256  CD2 LEU A  19      56.830  47.810  71.520  1.00  0.00           C  
ATOM    257 HD21 LEU A  19      55.980  48.270  72.040  1.00  0.00           H  
ATOM    258 HD22 LEU A  19      56.640  47.790  70.450  1.00  0.00           H  
ATOM    259 HD23 LEU A  19      57.080  46.830  71.920  1.00  0.00           H  
ATOM    260  C   LEU A  19      57.360  51.590  69.060  1.00  0.00           C  
ATOM    261  O   LEU A  19      56.270  51.680  68.600  1.00  0.00           O  
ATOM    262  N   THR A  20      58.260  52.650  69.140  1.00  0.00           N  
ATOM    263  H   THR A  20      59.190  52.360  69.420  1.00  0.00           H  
ATOM    264  CA  THR A  20      58.030  53.980  68.540  1.00  0.00           C  
ATOM    265  HA  THR A  20      57.140  54.390  69.030  1.00  0.00           H  
ATOM    266  CB  THR A  20      59.170  54.890  69.020  1.00  0.00           C  
ATOM    267  HB  THR A  20      60.090  54.500  68.580  1.00  0.00           H  
ATOM    268  CG2 THR A  20      58.950  56.260  68.340  1.00  0.00           C  
ATOM    269 HG21 THR A  20      59.650  56.980  68.760  1.00  0.00           H  
ATOM    270 HG22 THR A  20      58.880  56.440  67.270  1.00  0.00           H  
ATOM    271 HG23 THR A  20      57.920  56.570  68.590  1.00  0.00           H  
ATOM    272  OG1 THR A  20      59.160  55.050  70.390  1.00  0.00           O  
ATOM    273  HG1 THR A  20      59.920  54.570  70.730  1.00  0.00           H  
ATOM    274  C   THR A  20      57.810  53.950  67.030  1.00  0.00           C  
ATOM    275  O   THR A  20      56.990  54.760  66.570  1.00  0.00           O  
ATOM    276  N   ILE A  21      58.400  53.070  66.220  1.00  0.00           N  
ATOM    277  H   ILE A  21      59.060  52.430  66.640  1.00  0.00           H  
ATOM    278  CA  ILE A  21      58.150  52.820  64.800  1.00  0.00           C  
ATOM    279  HA  ILE A  21      57.940  53.800  64.380  1.00  0.00           H  
ATOM    280  CB  ILE A  21      59.440  52.240  64.160  1.00  0.00           C  
ATOM    281  HB  ILE A  21      59.710  51.410  64.800  1.00  0.00           H  
ATOM    282  CG2 ILE A  21      59.330  51.840  62.660  1.00  0.00           C  
ATOM    283 HG21 ILE A  21      58.610  51.020  62.720  1.00  0.00           H  
ATOM    284 HG22 ILE A  21      58.880  52.620  62.060  1.00  0.00           H  
ATOM    285 HG23 ILE A  21      60.260  51.380  62.320  1.00  0.00           H  
ATOM    286  CG1 ILE A  21      60.600  53.350  64.300  1.00  0.00           C  
ATOM    287 HG11 ILE A  21      60.620  54.110  63.530  1.00  0.00           H  
ATOM    288 HG12 ILE A  21      60.440  53.950  65.200  1.00  0.00           H  
ATOM    289  CD  ILE A  21      61.990  52.770  64.290  1.00  0.00           C  
ATOM    290  HD1 ILE A  21      62.600  53.610  64.620  1.00  0.00           H  
ATOM    291  HD2 ILE A  21      62.010  52.000  65.050  1.00  0.00           H  
ATOM    292  HD3 ILE A  21      62.400  52.380  63.360  1.00  0.00           H  
ATOM    293  C   ILE A  21      56.850  52.010  64.460  1.00  0.00           C  
ATOM    294  O   ILE A  21      56.150  52.320  63.510  1.00  0.00           O  
ATOM    295  N   GLN A  22      56.550  51.020  65.310  1.00  0.00           N  
ATOM    296  H   GLN A  22      57.300  50.680  65.910  1.00  0.00           H  
ATOM    297  CA  GLN A  22      55.330  50.330  65.320  1.00  0.00           C  
ATOM    298  HA  GLN A  22      55.210  49.940  64.310  1.00  0.00           H  
ATOM    299  CB  GLN A  22      55.380  49.080  66.210  1.00  0.00           C  
ATOM    300  HB1 GLN A  22      55.970  49.270  67.090  1.00  0.00           H  
ATOM    301  HB2 GLN A  22      54.400  48.810  66.570  1.00  0.00           H  
ATOM    302  CG  GLN A  22      56.030  47.830  65.530  1.00  0.00           C  
ATOM    303  HG1 GLN A  22      57.050  48.020  65.170  1.00  0.00           H  
ATOM    304  HG2 GLN A  22      56.120  47.140  66.370  1.00  0.00           H  
ATOM    305  CD  GLN A  22      55.120  47.090  64.500  1.00  0.00           C  
ATOM    306  OE1 GLN A  22      54.160  47.710  63.990  1.00  0.00           O  
ATOM    307  NE2 GLN A  22      55.250  45.800  64.250  1.00  0.00           N  
ATOM    308 HE21 GLN A  22      55.930  45.300  64.820  1.00  0.00           H  
ATOM    309 HE22 GLN A  22      54.830  45.350  63.450  1.00  0.00           H  
ATOM    310  C   GLN A  22      54.190  51.310  65.690  1.00  0.00           C  
ATOM    311  O   GLN A  22      53.100  51.090  65.180  1.00  0.00           O  
ATOM    312  N   LEU A  23      54.440  52.440  66.350  1.00  0.00           N  
ATOM    313  H   LEU A  23      55.370  52.630  66.690  1.00  0.00           H  
ATOM    314  CA  LEU A  23      53.490  53.480  66.600  1.00  0.00           C  
ATOM    315  HA  LEU A  23      52.520  53.090  66.910  1.00  0.00           H  
ATOM    316  CB  LEU A  23      53.900  54.360  67.850  1.00  0.00           C  
ATOM    317  HB1 LEU A  23      54.120  53.610  68.610  1.00  0.00           H  
ATOM    318  HB2 LEU A  23      54.870  54.850  67.660  1.00  0.00           H  
ATOM    319  CG  LEU A  23      52.890  55.450  68.200  1.00  0.00           C  
ATOM    320  HG  LEU A  23      52.650  56.180  67.420  1.00  0.00           H  
ATOM    321  CD1 LEU A  23      51.580  54.680  68.580  1.00  0.00           C  
ATOM    322 HD11 LEU A  23      51.060  54.260  67.730  1.00  0.00           H  
ATOM    323 HD12 LEU A  23      51.870  53.870  69.250  1.00  0.00           H  
ATOM    324 HD13 LEU A  23      50.960  55.320  69.200  1.00  0.00           H  
ATOM    325  CD2 LEU A  23      53.370  56.260  69.400  1.00  0.00           C  
ATOM    326 HD21 LEU A  23      52.550  56.960  69.590  1.00  0.00           H  
ATOM    327 HD22 LEU A  23      53.530  55.650  70.280  1.00  0.00           H  
ATOM    328 HD23 LEU A  23      54.290  56.780  69.100  1.00  0.00           H  
ATOM    329  C   LEU A  23      53.180  54.320  65.320  1.00  0.00           C  
ATOM    330  O   LEU A  23      51.990  54.550  64.980  1.00  0.00           O  
ATOM    331  N   ILE A  24      54.220  54.800  64.680  1.00  0.00           N  
ATOM    332  H   ILE A  24      55.130  54.590  65.030  1.00  0.00           H  
ATOM    333  CA  ILE A  24      54.030  55.850  63.650  1.00  0.00           C  
ATOM    334  HA  ILE A  24      53.060  56.300  63.880  1.00  0.00           H  
ATOM    335  CB  ILE A  24      55.030  57.000  63.970  1.00  0.00           C  
ATOM    336  HB  ILE A  24      54.690  57.830  63.350  1.00  0.00           H  
ATOM    337  CG2 ILE A  24      54.970  57.460  65.400  1.00  0.00           C  
ATOM    338 HG21 ILE A  24      53.970  57.480  65.820  1.00  0.00           H  
ATOM    339 HG22 ILE A  24      55.600  56.820  66.040  1.00  0.00           H  
ATOM    340 HG23 ILE A  24      55.330  58.500  65.460  1.00  0.00           H  
ATOM    341  CG1 ILE A  24      56.520  56.820  63.670  1.00  0.00           C  
ATOM    342 HG11 ILE A  24      57.130  57.530  64.250  1.00  0.00           H  
ATOM    343 HG12 ILE A  24      56.800  55.810  63.990  1.00  0.00           H  
ATOM    344  CD  ILE A  24      56.930  57.070  62.180  1.00  0.00           C  
ATOM    345  HD1 ILE A  24      56.180  56.560  61.570  1.00  0.00           H  
ATOM    346  HD2 ILE A  24      56.900  58.130  61.940  1.00  0.00           H  
ATOM    347  HD3 ILE A  24      57.910  56.650  61.980  1.00  0.00           H  
ATOM    348  C   ILE A  24      54.070  55.330  62.210  1.00  0.00           C  
ATOM    349  O   ILE A  24      53.270  55.770  61.400  1.00  0.00           O  
ATOM    350  N   GLN A  25      54.880  54.310  61.890  1.00  0.00           N  
ATOM    351  H   GLN A  25      55.340  53.950  62.720  1.00  0.00           H  
ATOM    352  CA  GLN A  25      55.010  53.700  60.550  1.00  0.00           C  
ATOM    353  HA  GLN A  25      54.590  54.410  59.820  1.00  0.00           H  
ATOM    354  CB  GLN A  25      56.490  53.490  60.230  1.00  0.00           C  
ATOM    355  HB1 GLN A  25      57.090  54.350  60.500  1.00  0.00           H  
ATOM    356  HB2 GLN A  25      56.920  52.700  60.840  1.00  0.00           H  
ATOM    357  CG  GLN A  25      56.770  53.020  58.760  1.00  0.00           C  
ATOM    358  HG1 GLN A  25      56.260  52.090  58.560  1.00  0.00           H  
ATOM    359  HG2 GLN A  25      56.450  53.860  58.130  1.00  0.00           H  
ATOM    360  CD  GLN A  25      58.240  52.820  58.530  1.00  0.00           C  
ATOM    361  OE1 GLN A  25      59.000  52.370  59.390  1.00  0.00           O  
ATOM    362  NE2 GLN A  25      58.580  52.780  57.260  1.00  0.00           N  
ATOM    363 HE21 GLN A  25      57.910  53.020  56.550  1.00  0.00           H  
ATOM    364 HE22 GLN A  25      59.480  52.350  57.060  1.00  0.00           H  
ATOM    365  C   GLN A  25      54.150  52.440  60.490  1.00  0.00           C  
ATOM    366  O   GLN A  25      53.640  52.120  59.400  1.00  0.00           O  
ATOM    367  N   ASN A  26      54.020  51.740  61.640  1.00  0.00           N  
ATOM    368  H   ASN A  26      54.300  52.250  62.460  1.00  0.00           H  
ATOM    369  CA  ASN A  26      53.490  50.370  61.730  1.00  0.00           C  
ATOM    370  HA  ASN A  26      53.670  50.000  62.740  1.00  0.00           H  
ATOM    371  CB  ASN A  26      51.920  50.330  61.480  1.00  0.00           C  
ATOM    372  HB1 ASN A  26      51.630  50.720  60.510  1.00  0.00           H  
ATOM    373  HB2 ASN A  26      51.560  49.300  61.600  1.00  0.00           H  
ATOM    374  CG  ASN A  26      51.140  51.170  62.450  1.00  0.00           C  
ATOM    375  OD1 ASN A  26      51.350  52.330  62.550  1.00  0.00           O  
ATOM    376  ND2 ASN A  26      50.130  50.640  63.110  1.00  0.00           N  
ATOM    377 HD21 ASN A  26      49.380  51.300  63.280  1.00  0.00           H  
ATOM    378 HD22 ASN A  26      49.800  49.710  62.880  1.00  0.00           H  
ATOM    379  C   ASN A  26      54.410  49.410  60.960  1.00  0.00           C  
ATOM    380  O   ASN A  26      53.870  48.680  60.110  1.00  0.00           O  
ATOM    381  N   HIE A  27      55.710  49.440  61.170  1.00  0.00           N  
ATOM    382  H   HIE A  27      56.100  50.210  61.690  1.00  0.00           H  
ATOM    383  CA  HIE A  27      56.610  48.440  60.570  1.00  0.00           C  
ATOM    384  HA  HIE A  27      56.030  47.540  60.360  1.00  0.00           H  
ATOM    385  CB  HIE A  27      57.380  48.970  59.340  1.00  0.00           C  
ATOM    386  HB1 HIE A  27      56.580  49.290  58.670  1.00  0.00           H  
ATOM    387  HB2 HIE A  27      58.000  49.850  59.580  1.00  0.00           H  
ATOM    388  CG  HIE A  27      58.250  47.910  58.640  1.00  0.00           C  
ATOM    389  ND1 HIE A  27      57.660  46.890  57.860  1.00  0.00           N  
ATOM    390  CE1 HIE A  27      58.680  46.290  57.250  1.00  0.00           C  
ATOM    391  HE1 HIE A  27      58.550  45.420  56.620  1.00  0.00           H  
ATOM    392  NE2 HIE A  27      59.830  46.900  57.590  1.00  0.00           N  
ATOM    393  HE2 HIE A  27      60.780  46.720  57.320  1.00  0.00           H  
ATOM    394  CD2 HIE A  27      59.550  48.050  58.330  1.00  0.00           C  
ATOM    395  HD2 HIE A  27      60.190  48.870  58.630  1.00  0.00           H  
ATOM    396  C   HIE A  27      57.570  47.980  61.720  1.00  0.00           C  
ATOM    397  O   HIE A  27      57.710  48.640  62.810  1.00  0.00           O  
ATOM    398  N   PHE A  28      58.150  46.840  61.500  1.00  0.00           N  
ATOM    399  H   PHE A  28      57.800  46.210  60.780  1.00  0.00           H  
ATOM    400  CA  PHE A  28      59.260  46.250  62.280  1.00  0.00           C  
ATOM    401  HA  PHE A  28      59.710  47.080  62.830  1.00  0.00           H  
ATOM    402  CB  PHE A  28      58.680  45.280  63.300  1.00  0.00           C  
ATOM    403  HB1 PHE A  28      58.090  45.860  64.020  1.00  0.00           H  
ATOM    404  HB2 PHE A  28      58.030  44.650  62.710  1.00  0.00           H  
ATOM    405  CG  PHE A  28      59.720  44.450  64.120  1.00  0.00           C  
ATOM    406  CD1 PHE A  28      60.360  45.080  65.140  1.00  0.00           C  
ATOM    407  HD1 PHE A  28      60.330  46.150  65.290  1.00  0.00           H  
ATOM    408  CE1 PHE A  28      61.280  44.390  65.970  1.00  0.00           C  
ATOM    409  HE1 PHE A  28      61.860  44.840  66.760  1.00  0.00           H  
ATOM    410  CZ  PHE A  28      61.630  43.100  65.670  1.00  0.00           C  
ATOM    411  HZ  PHE A  28      62.340  42.590  66.310  1.00  0.00           H  
ATOM    412  CE2 PHE A  28      60.940  42.460  64.610  1.00  0.00           C  
ATOM    413  HE2 PHE A  28      61.130  41.410  64.370  1.00  0.00           H  
ATOM    414  CD2 PHE A  28      60.030  43.120  63.830  1.00  0.00           C  
ATOM    415  HD2 PHE A  28      59.520  42.580  63.040  1.00  0.00           H  
ATOM    416  C   PHE A  28      60.300  45.580  61.420  1.00  0.00           C  
ATOM    417  O   PHE A  28      59.910  45.110  60.330  1.00  0.00           O  
ATOM    418  N   VAL A  29      61.560  45.610  61.900  1.00  0.00           N  
ATOM    419  H   VAL A  29      61.960  46.120  62.680  1.00  0.00           H  
ATOM    420  CA  VAL A  29      62.630  44.800  61.310  1.00  0.00           C  
ATOM    421  HA  VAL A  29      62.190  44.060  60.650  1.00  0.00           H  
ATOM    422  CB  VAL A  29      63.700  45.630  60.490  1.00  0.00           C  
ATOM    423  HB  VAL A  29      64.330  44.920  59.970  1.00  0.00           H  
ATOM    424  CG1 VAL A  29      62.950  46.320  59.370  1.00  0.00           C  
ATOM    425 HG11 VAL A  29      62.280  45.610  58.910  1.00  0.00           H  
ATOM    426 HG12 VAL A  29      62.380  47.170  59.770  1.00  0.00           H  
ATOM    427 HG13 VAL A  29      63.670  46.650  58.640  1.00  0.00           H  
ATOM    428  CG2 VAL A  29      64.470  46.600  61.410  1.00  0.00           C  
ATOM    429 HG21 VAL A  29      65.230  47.160  60.880  1.00  0.00           H  
ATOM    430 HG22 VAL A  29      63.710  47.280  61.780  1.00  0.00           H  
ATOM    431 HG23 VAL A  29      64.960  46.010  62.200  1.00  0.00           H  
ATOM    432  C   VAL A  29      63.370  43.970  62.410  1.00  0.00           C  
ATOM    433  O   VAL A  29      63.190  44.270  63.600  1.00  0.00           O  
ATOM    434  N   ASP A  30      64.250  43.070  62.030  1.00  0.00           N  
ATOM    435  H   ASP A  30      64.470  42.950  61.050  1.00  0.00           H  
ATOM    436  CA  ASP A  30      65.070  42.260  63.030  1.00  0.00           C  
ATOM    437  HA  ASP A  30      64.720  42.360  64.070  1.00  0.00           H  
ATOM    438  CB  ASP A  30      65.110  40.800  62.600  1.00  0.00           C  
ATOM    439  HB1 ASP A  30      65.710  40.260  63.340  1.00  0.00           H  
ATOM    440  HB2 ASP A  30      64.110  40.440  62.750  1.00  0.00           H  
ATOM    441  CG  ASP A  30      65.590  40.580  61.150  1.00  0.00           C  
ATOM    442  OD1 ASP A  30      65.530  41.430  60.230  1.00  0.00           O  
ATOM    443  OD2 ASP A  30      65.690  39.360  60.890  1.00  0.00           O  
ATOM    444  C   ASP A  30      66.500  42.770  63.200  1.00  0.00           C  
ATOM    445  O   ASP A  30      67.220  42.330  64.090  1.00  0.00           O  
ATOM    446  N   GLU A  31      66.860  43.800  62.430  1.00  0.00           N  
ATOM    447  H   GLU A  31      66.300  44.320  61.780  1.00  0.00           H  
ATOM    448  CA  GLU A  31      68.190  44.390  62.510  1.00  0.00           C  
ATOM    449  HA  GLU A  31      68.950  43.690  62.870  1.00  0.00           H  
ATOM    450  CB  GLU A  31      68.600  44.870  61.090  1.00  0.00           C  
ATOM    451  HB1 GLU A  31      67.800  45.510  60.690  1.00  0.00           H  
ATOM    452  HB2 GLU A  31      69.570  45.340  61.130  1.00  0.00           H  
ATOM    453  CG  GLU A  31      68.800  43.720  60.210  1.00  0.00           C  
ATOM    454  HG1 GLU A  31      69.730  43.200  60.420  1.00  0.00           H  
ATOM    455  HG2 GLU A  31      68.040  42.960  60.310  1.00  0.00           H  
ATOM    456  CD  GLU A  31      68.830  44.200  58.730  1.00  0.00           C  
ATOM    457  OE1 GLU A  31      67.870  44.290  57.980  1.00  0.00           O  
ATOM    458  OE2 GLU A  31      69.970  44.580  58.370  1.00  0.00           O  
ATOM    459  C   GLU A  31      68.270  45.580  63.570  1.00  0.00           C  
ATOM    460  O   GLU A  31      67.280  46.290  63.750  1.00  0.00           O  
ATOM    461  N   TYR A  32      69.360  45.770  64.290  1.00  0.00           N  
ATOM    462  H   TYR A  32      70.070  45.070  64.190  1.00  0.00           H  
ATOM    463  CA  TYR A  32      69.700  46.920  65.110  1.00  0.00           C  
ATOM    464  HA  TYR A  32      68.780  47.430  65.340  1.00  0.00           H  
ATOM    465  CB  TYR A  32      70.250  46.320  66.430  1.00  0.00           C  
ATOM    466  HB1 TYR A  32      70.020  47.030  67.210  1.00  0.00           H  
ATOM    467  HB2 TYR A  32      69.710  45.380  66.620  1.00  0.00           H  
ATOM    468  CG  TYR A  32      71.810  46.170  66.660  1.00  0.00           C  
ATOM    469  CD1 TYR A  32      72.600  47.270  67.080  1.00  0.00           C  
ATOM    470  HD1 TYR A  32      72.190  48.260  67.150  1.00  0.00           H  
ATOM    471  CE1 TYR A  32      73.940  47.100  67.220  1.00  0.00           C  
ATOM    472  HE1 TYR A  32      74.480  48.030  67.400  1.00  0.00           H  
ATOM    473  CZ  TYR A  32      74.540  45.810  67.190  1.00  0.00           C  
ATOM    474  OH  TYR A  32      75.870  45.700  67.400  1.00  0.00           O  
ATOM    475  HH  TYR A  32      76.080  44.820  67.730  1.00  0.00           H  
ATOM    476  CE2 TYR A  32      73.750  44.660  66.980  1.00  0.00           C  
ATOM    477  HE2 TYR A  32      74.190  43.680  67.010  1.00  0.00           H  
ATOM    478  CD2 TYR A  32      72.380  44.860  66.670  1.00  0.00           C  
ATOM    479  HD2 TYR A  32      71.750  44.010  66.420  1.00  0.00           H  
ATOM    480  C   TYR A  32      70.620  48.040  64.550  1.00  0.00           C  
ATOM    481  O   TYR A  32      71.660  47.780  64.070  1.00  0.00           O  
ATOM    482  N   ASP A  33      70.280  49.350  64.840  1.00  0.00           N  
ATOM    483  H   ASP A  33      69.340  49.510  65.140  1.00  0.00           H  
ATOM    484  CA  ASP A  33      71.160  50.540  64.500  1.00  0.00           C  
ATOM    485  HA  ASP A  33      72.170  50.190  64.350  1.00  0.00           H  
ATOM    486  CB  ASP A  33      70.780  51.130  63.140  1.00  0.00           C  
ATOM    487  HB1 ASP A  33      71.090  50.420  62.380  1.00  0.00           H  
ATOM    488  HB2 ASP A  33      69.710  51.180  62.970  1.00  0.00           H  
ATOM    489  CG  ASP A  33      71.520  52.440  62.810  1.00  0.00           C  
ATOM    490  OD1 ASP A  33      72.590  52.770  63.390  1.00  0.00           O  
ATOM    491  OD2 ASP A  33      71.000  53.250  61.950  1.00  0.00           O  
ATOM    492  C   ASP A  33      71.150  51.630  65.600  1.00  0.00           C  
ATOM    493  O   ASP A  33      70.160  52.360  65.620  1.00  0.00           O  
ATOM    494  N   PRO A  34      72.110  51.660  66.570  1.00  0.00           N  
ATOM    495  CD  PRO A  34      73.330  50.950  66.630  1.00  0.00           C  
ATOM    496  HD1 PRO A  34      74.090  51.470  66.050  1.00  0.00           H  
ATOM    497  HD2 PRO A  34      73.080  49.900  66.360  1.00  0.00           H  
ATOM    498  CG  PRO A  34      73.720  50.850  68.070  1.00  0.00           C  
ATOM    499  HG1 PRO A  34      74.800  50.830  68.220  1.00  0.00           H  
ATOM    500  HG2 PRO A  34      73.240  49.980  68.500  1.00  0.00           H  
ATOM    501  CB  PRO A  34      73.220  52.050  68.700  1.00  0.00           C  
ATOM    502  HB1 PRO A  34      73.940  52.860  68.720  1.00  0.00           H  
ATOM    503  HB2 PRO A  34      73.100  51.900  69.770  1.00  0.00           H  
ATOM    504  CA  PRO A  34      71.890  52.240  67.950  1.00  0.00           C  
ATOM    505  HA  PRO A  34      71.130  51.630  68.430  1.00  0.00           H  
ATOM    506  C   PRO A  34      71.540  53.640  67.900  1.00  0.00           C  
ATOM    507  O   PRO A  34      72.110  54.450  67.180  1.00  0.00           O  
ATOM    508  N   THR A  35      70.400  53.990  68.620  1.00  0.00           N  
ATOM    509  H   THR A  35      69.830  53.370  69.170  1.00  0.00           H  
ATOM    510  CA  THR A  35      69.970  55.440  68.620  1.00  0.00           C  
ATOM    511  HA  THR A  35      70.060  55.800  67.600  1.00  0.00           H  
ATOM    512  CB  THR A  35      68.510  55.640  69.080  1.00  0.00           C  
ATOM    513  HB  THR A  35      68.460  55.470  70.150  1.00  0.00           H  
ATOM    514  CG2 THR A  35      67.910  57.030  68.850  1.00  0.00           C  
ATOM    515 HG21 THR A  35      68.140  57.400  67.860  1.00  0.00           H  
ATOM    516 HG22 THR A  35      66.850  56.900  68.970  1.00  0.00           H  
ATOM    517 HG23 THR A  35      68.250  57.740  69.600  1.00  0.00           H  
ATOM    518  OG1 THR A  35      67.620  54.660  68.510  1.00  0.00           O  
ATOM    519  HG1 THR A  35      67.830  54.570  67.580  1.00  0.00           H  
ATOM    520  C   THR A  35      70.870  56.280  69.550  1.00  0.00           C  
ATOM    521  O   THR A  35      71.190  55.860  70.610  1.00  0.00           O  
ATOM    522  N   ILE A  36      71.210  57.540  69.130  1.00  0.00           N  
ATOM    523  H   ILE A  36      70.880  57.830  68.210  1.00  0.00           H  
ATOM    524  CA  ILE A  36      71.950  58.580  69.970  1.00  0.00           C  
ATOM    525  HA  ILE A  36      72.420  58.100  70.840  1.00  0.00           H  
ATOM    526  CB  ILE A  36      73.240  59.110  69.290  1.00  0.00           C  
ATOM    527  HB  ILE A  36      72.870  59.630  68.420  1.00  0.00           H  
ATOM    528  CG2 ILE A  36      74.030  60.130  70.200  1.00  0.00           C  
ATOM    529 HG21 ILE A  36      75.010  60.290  69.730  1.00  0.00           H  
ATOM    530 HG22 ILE A  36      73.470  61.060  70.200  1.00  0.00           H  
ATOM    531 HG23 ILE A  36      74.050  59.720  71.220  1.00  0.00           H  
ATOM    532  CG1 ILE A  36      74.200  57.990  68.840  1.00  0.00           C  
ATOM    533 HG11 ILE A  36      74.570  57.420  69.690  1.00  0.00           H  
ATOM    534 HG12 ILE A  36      73.630  57.270  68.260  1.00  0.00           H  
ATOM    535  CD  ILE A  36      75.340  58.400  67.900  1.00  0.00           C  
ATOM    536  HD1 ILE A  36      76.040  59.060  68.410  1.00  0.00           H  
ATOM    537  HD2 ILE A  36      75.810  57.460  67.610  1.00  0.00           H  
ATOM    538  HD3 ILE A  36      74.860  58.770  66.990  1.00  0.00           H  
ATOM    539  C   ILE A  36      71.000  59.770  70.250  1.00  0.00           C  
ATOM    540  O   ILE A  36      70.860  60.240  71.400  1.00  0.00           O  
ATOM    541  N   GLU A  37      70.160  60.200  69.290  1.00  0.00           N  
ATOM    542  H   GLU A  37      70.490  59.930  68.380  1.00  0.00           H  
ATOM    543  CA  GLU A  37      68.890  60.950  69.480  1.00  0.00           C  
ATOM    544  HA  GLU A  37      68.350  60.600  70.350  1.00  0.00           H  
ATOM    545  CB  GLU A  37      69.200  62.390  69.750  1.00  0.00           C  
ATOM    546  HB1 GLU A  37      68.240  62.910  69.850  1.00  0.00           H  
ATOM    547  HB2 GLU A  37      69.730  62.430  70.690  1.00  0.00           H  
ATOM    548  CG  GLU A  37      69.950  63.130  68.650  1.00  0.00           C  
ATOM    549  HG1 GLU A  37      70.970  62.750  68.710  1.00  0.00           H  
ATOM    550  HG2 GLU A  37      69.510  62.880  67.680  1.00  0.00           H  
ATOM    551  CD  GLU A  37      69.880  64.630  68.630  1.00  0.00           C  
ATOM    552  OE1 GLU A  37      68.860  65.230  68.280  1.00  0.00           O  
ATOM    553  OE2 GLU A  37      70.950  65.230  68.690  1.00  0.00           O  
ATOM    554  C   GLU A  37      68.010  60.720  68.240  1.00  0.00           C  
ATOM    555  O   GLU A  37      68.530  60.690  67.100  1.00  0.00           O  
ATOM    556  N   ASP A  38      66.680  60.600  68.370  1.00  0.00           N  
ATOM    557  H   ASP A  38      66.250  60.580  69.290  1.00  0.00           H  
ATOM    558  CA  ASP A  38      65.630  60.600  67.280  1.00  0.00           C  
ATOM    559  HA  ASP A  38      65.970  61.270  66.490  1.00  0.00           H  
ATOM    560  CB  ASP A  38      65.480  59.200  66.690  1.00  0.00           C  
ATOM    561  HB1 ASP A  38      66.240  58.510  67.020  1.00  0.00           H  
ATOM    562  HB2 ASP A  38      64.480  58.840  66.940  1.00  0.00           H  
ATOM    563  CG  ASP A  38      65.450  59.310  65.220  1.00  0.00           C  
ATOM    564  OD1 ASP A  38      64.840  60.240  64.670  1.00  0.00           O  
ATOM    565  OD2 ASP A  38      66.200  58.540  64.570  1.00  0.00           O  
ATOM    566  C   ASP A  38      64.360  61.230  67.830  1.00  0.00           C  
ATOM    567  O   ASP A  38      64.240  61.500  69.030  1.00  0.00           O  
ATOM    568  N   SER A  39      63.350  61.540  67.000  1.00  0.00           N  
ATOM    569  H   SER A  39      63.360  61.130  66.070  1.00  0.00           H  
ATOM    570  CA  SER A  39      62.130  62.150  67.470  1.00  0.00           C  
ATOM    571  HA  SER A  39      61.930  61.720  68.460  1.00  0.00           H  
ATOM    572  CB  SER A  39      62.240  63.700  67.570  1.00  0.00           C  
ATOM    573  HB1 SER A  39      62.570  63.950  66.560  1.00  0.00           H  
ATOM    574  HB2 SER A  39      61.310  64.160  67.860  1.00  0.00           H  
ATOM    575  OG  SER A  39      63.220  64.120  68.480  1.00  0.00           O  
ATOM    576  HG  SER A  39      63.960  63.520  68.490  1.00  0.00           H  
ATOM    577  C   SER A  39      60.930  61.890  66.530  1.00  0.00           C  
ATOM    578  O   SER A  39      61.090  61.760  65.290  1.00  0.00           O  
ATOM    579  N   TYR A  40      59.690  61.680  67.030  1.00  0.00           N  
ATOM    580  H   TYR A  40      59.400  61.720  68.000  1.00  0.00           H  
ATOM    581  CA  TYR A  40      58.550  61.340  66.170  1.00  0.00           C  
ATOM    582  HA  TYR A  40      58.720  61.570  65.130  1.00  0.00           H  
ATOM    583  CB  TYR A  40      58.390  59.780  66.260  1.00  0.00           C  
ATOM    584  HB1 TYR A  40      58.120  59.570  67.290  1.00  0.00           H  
ATOM    585  HB2 TYR A  40      57.530  59.520  65.630  1.00  0.00           H  
ATOM    586  CG  TYR A  40      59.550  58.900  65.840  1.00  0.00           C  
ATOM    587  CD1 TYR A  40      60.630  58.550  66.680  1.00  0.00           C  
ATOM    588  HD1 TYR A  40      60.710  58.660  67.740  1.00  0.00           H  
ATOM    589  CE1 TYR A  40      61.770  57.830  66.150  1.00  0.00           C  
ATOM    590  HE1 TYR A  40      62.590  57.520  66.780  1.00  0.00           H  
ATOM    591  CZ  TYR A  40      61.710  57.360  64.770  1.00  0.00           C  
ATOM    592  OH  TYR A  40      62.670  56.510  64.300  1.00  0.00           O  
ATOM    593  HH  TYR A  40      62.440  56.340  63.380  1.00  0.00           H  
ATOM    594  CE2 TYR A  40      60.580  57.670  63.970  1.00  0.00           C  
ATOM    595  HE2 TYR A  40      60.560  57.300  62.950  1.00  0.00           H  
ATOM    596  CD2 TYR A  40      59.590  58.450  64.500  1.00  0.00           C  
ATOM    597  HD2 TYR A  40      58.770  58.750  63.850  1.00  0.00           H  
ATOM    598  C   TYR A  40      57.230  61.980  66.640  1.00  0.00           C  
ATOM    599  O   TYR A  40      57.110  62.400  67.770  1.00  0.00           O  
ATOM    600  N   ARG A  41      56.240  62.010  65.710  1.00  0.00           N  
ATOM    601  H   ARG A  41      56.410  61.510  64.850  1.00  0.00           H  
ATOM    602  CA  ARG A  41      54.880  62.490  65.920  1.00  0.00           C  
ATOM    603  HA  ARG A  41      54.680  62.580  66.980  1.00  0.00           H  
ATOM    604  CB  ARG A  41      54.750  63.950  65.390  1.00  0.00           C  
ATOM    605  HB1 ARG A  41      55.130  64.100  64.380  1.00  0.00           H  
ATOM    606  HB2 ARG A  41      53.680  64.190  65.360  1.00  0.00           H  
ATOM    607  CG  ARG A  41      55.250  64.880  66.410  1.00  0.00           C  
ATOM    608  HG1 ARG A  41      54.770  64.810  67.400  1.00  0.00           H  
ATOM    609  HG2 ARG A  41      56.290  64.580  66.600  1.00  0.00           H  
ATOM    610  CD  ARG A  41      55.280  66.330  65.990  1.00  0.00           C  
ATOM    611  HD1 ARG A  41      55.900  66.430  65.110  1.00  0.00           H  
ATOM    612  HD2 ARG A  41      54.240  66.600  65.880  1.00  0.00           H  
ATOM    613  NE  ARG A  41      55.840  67.100  67.080  1.00  0.00           N  
ATOM    614  HE  ARG A  41      56.380  66.600  67.770  1.00  0.00           H  
ATOM    615  CZ  ARG A  41      55.350  68.290  67.510  1.00  0.00           C  
ATOM    616  NH1 ARG A  41      54.410  68.960  66.910  1.00  0.00           N  
ATOM    617 HH11 ARG A  41      54.170  68.640  65.980  1.00  0.00           H  
ATOM    618 HH12 ARG A  41      54.150  69.870  67.250  1.00  0.00           H  
ATOM    619  NH2 ARG A  41      55.740  68.760  68.690  1.00  0.00           N  
ATOM    620 HH21 ARG A  41      56.290  68.170  69.290  1.00  0.00           H  
ATOM    621 HH22 ARG A  41      55.290  69.490  69.200  1.00  0.00           H  
ATOM    622  C   ARG A  41      53.820  61.570  65.370  1.00  0.00           C  
ATOM    623  O   ARG A  41      53.980  61.010  64.280  1.00  0.00           O  
ATOM    624  N   LYS A  42      52.730  61.360  66.210  1.00  0.00           N  
ATOM    625  H   LYS A  42      52.760  61.700  67.160  1.00  0.00           H  
ATOM    626  CA  LYS A  42      51.440  60.850  65.630  1.00  0.00           C  
ATOM    627  HA  LYS A  42      51.360  61.190  64.580  1.00  0.00           H  
ATOM    628  CB  LYS A  42      51.490  59.330  65.770  1.00  0.00           C  
ATOM    629  HB1 LYS A  42      52.340  58.910  65.230  1.00  0.00           H  
ATOM    630  HB2 LYS A  42      51.760  59.100  66.800  1.00  0.00           H  
ATOM    631  CG  LYS A  42      50.250  58.590  65.380  1.00  0.00           C  
ATOM    632  HG1 LYS A  42      49.360  58.910  65.920  1.00  0.00           H  
ATOM    633  HG2 LYS A  42      50.090  58.750  64.320  1.00  0.00           H  
ATOM    634  CD  LYS A  42      50.500  57.110  65.770  1.00  0.00           C  
ATOM    635  HD1 LYS A  42      51.390  56.800  65.210  1.00  0.00           H  
ATOM    636  HD2 LYS A  42      50.760  57.000  66.800  1.00  0.00           H  
ATOM    637  CE  LYS A  42      49.400  56.140  65.550  1.00  0.00           C  
ATOM    638  HE1 LYS A  42      49.740  55.130  65.790  1.00  0.00           H  
ATOM    639  HE2 LYS A  42      48.700  56.460  66.330  1.00  0.00           H  
ATOM    640  NZ  LYS A  42      48.830  56.120  64.180  1.00  0.00           N  
ATOM    641  HZ1 LYS A  42      48.550  57.030  63.830  1.00  0.00           H  
ATOM    642  HZ2 LYS A  42      49.520  55.780  63.520  1.00  0.00           H  
ATOM    643  HZ3 LYS A  42      48.080  55.460  64.060  1.00  0.00           H  
ATOM    644  C   LYS A  42      50.170  61.440  66.360  1.00  0.00           C  
ATOM    645  O   LYS A  42      50.100  61.400  67.530  1.00  0.00           O  
ATOM    646  N   GLN A  43      49.240  61.930  65.550  1.00  0.00           N  
ATOM    647  H   GLN A  43      49.460  62.160  64.590  1.00  0.00           H  
ATOM    648  CA  GLN A  43      47.940  62.360  66.040  1.00  0.00           C  
ATOM    649  HA  GLN A  43      48.050  62.570  67.110  1.00  0.00           H  
ATOM    650  CB  GLN A  43      47.540  63.600  65.260  1.00  0.00           C  
ATOM    651  HB1 GLN A  43      48.390  64.200  64.930  1.00  0.00           H  
ATOM    652  HB2 GLN A  43      47.020  63.250  64.370  1.00  0.00           H  
ATOM    653  CG  GLN A  43      46.600  64.470  66.150  1.00  0.00           C  
ATOM    654  HG1 GLN A  43      46.050  63.840  66.850  1.00  0.00           H  
ATOM    655  HG2 GLN A  43      47.250  64.970  66.870  1.00  0.00           H  
ATOM    656  CD  GLN A  43      45.710  65.480  65.450  1.00  0.00           C  
ATOM    657  OE1 GLN A  43      45.880  66.650  65.480  1.00  0.00           O  
ATOM    658  NE2 GLN A  43      44.710  64.880  64.750  1.00  0.00           N  
ATOM    659 HE21 GLN A  43      44.530  63.890  64.740  1.00  0.00           H  
ATOM    660 HE22 GLN A  43      44.210  65.470  64.100  1.00  0.00           H  
ATOM    661  C   GLN A  43      46.950  61.180  65.930  1.00  0.00           C  
ATOM    662  O   GLN A  43      46.940  60.460  64.920  1.00  0.00           O  
ATOM    663  N   VAL A  44      46.110  61.010  66.950  1.00  0.00           N  
ATOM    664  H   VAL A  44      46.230  61.680  67.710  1.00  0.00           H  
ATOM    665  CA  VAL A  44      45.100  59.930  67.160  1.00  0.00           C  
ATOM    666  HA  VAL A  44      44.560  59.620  66.270  1.00  0.00           H  
ATOM    667  CB  VAL A  44      45.970  58.720  67.610  1.00  0.00           C  
ATOM    668  HB  VAL A  44      46.720  58.580  66.840  1.00  0.00           H  
ATOM    669  CG1 VAL A  44      46.720  58.890  68.940  1.00  0.00           C  
ATOM    670 HG11 VAL A  44      47.260  59.850  68.960  1.00  0.00           H  
ATOM    671 HG12 VAL A  44      45.980  59.010  69.750  1.00  0.00           H  
ATOM    672 HG13 VAL A  44      47.410  58.080  69.070  1.00  0.00           H  
ATOM    673  CG2 VAL A  44      45.300  57.370  67.640  1.00  0.00           C  
ATOM    674 HG21 VAL A  44      44.560  57.390  68.440  1.00  0.00           H  
ATOM    675 HG22 VAL A  44      44.850  57.160  66.670  1.00  0.00           H  
ATOM    676 HG23 VAL A  44      46.000  56.560  67.770  1.00  0.00           H  
ATOM    677  C   VAL A  44      43.970  60.240  68.230  1.00  0.00           C  
ATOM    678  O   VAL A  44      44.250  61.010  69.180  1.00  0.00           O  
ATOM    679  N   VAL A  45      42.840  59.530  68.190  1.00  0.00           N  
ATOM    680  H   VAL A  45      42.950  58.670  67.680  1.00  0.00           H  
ATOM    681  CA  VAL A  45      41.880  59.610  69.300  1.00  0.00           C  
ATOM    682  HA  VAL A  45      41.970  60.590  69.750  1.00  0.00           H  
ATOM    683  CB  VAL A  45      40.440  59.450  68.860  1.00  0.00           C  
ATOM    684  HB  VAL A  45      39.860  59.300  69.780  1.00  0.00           H  
ATOM    685  CG1 VAL A  45      39.920  60.700  68.170  1.00  0.00           C  
ATOM    686 HG11 VAL A  45      38.950  60.490  67.740  1.00  0.00           H  
ATOM    687 HG12 VAL A  45      39.930  61.500  68.910  1.00  0.00           H  
ATOM    688 HG13 VAL A  45      40.490  60.920  67.260  1.00  0.00           H  
ATOM    689  CG2 VAL A  45      40.250  58.290  67.930  1.00  0.00           C  
ATOM    690 HG21 VAL A  45      39.210  58.230  67.590  1.00  0.00           H  
ATOM    691 HG22 VAL A  45      40.940  58.370  67.100  1.00  0.00           H  
ATOM    692 HG23 VAL A  45      40.400  57.380  68.530  1.00  0.00           H  
ATOM    693  C   VAL A  45      42.210  58.620  70.400  1.00  0.00           C  
ATOM    694  O   VAL A  45      42.560  57.470  70.150  1.00  0.00           O  
ATOM    695  N   ILE A  46      42.150  59.200  71.630  1.00  0.00           N  
ATOM    696  H   ILE A  46      41.810  60.140  71.730  1.00  0.00           H  
ATOM    697  CA  ILE A  46      42.250  58.380  72.850  1.00  0.00           C  
ATOM    698  HA  ILE A  46      41.890  57.410  72.530  1.00  0.00           H  
ATOM    699  CB  ILE A  46      43.730  58.320  73.430  1.00  0.00           C  
ATOM    700  HB  ILE A  46      44.000  59.240  73.930  1.00  0.00           H  
ATOM    701  CG2 ILE A  46      43.760  57.420  74.710  1.00  0.00           C  
ATOM    702 HG21 ILE A  46      43.450  56.420  74.450  1.00  0.00           H  
ATOM    703 HG22 ILE A  46      44.720  57.410  75.210  1.00  0.00           H  
ATOM    704 HG23 ILE A  46      43.050  57.930  75.370  1.00  0.00           H  
ATOM    705  CG1 ILE A  46      44.860  58.010  72.430  1.00  0.00           C  
ATOM    706 HG11 ILE A  46      44.660  57.020  72.020  1.00  0.00           H  
ATOM    707 HG12 ILE A  46      44.800  58.790  71.680  1.00  0.00           H  
ATOM    708  CD  ILE A  46      46.320  58.150  72.880  1.00  0.00           C  
ATOM    709  HD1 ILE A  46      46.730  57.400  73.550  1.00  0.00           H  
ATOM    710  HD2 ILE A  46      47.060  58.050  72.090  1.00  0.00           H  
ATOM    711  HD3 ILE A  46      46.470  59.100  73.400  1.00  0.00           H  
ATOM    712  C   ILE A  46      41.270  58.880  73.920  1.00  0.00           C  
ATOM    713  O   ILE A  46      41.420  60.030  74.330  1.00  0.00           O  
ATOM    714  N   ASP A  47      40.420  58.030  74.490  1.00  0.00           N  
ATOM    715  H   ASP A  47      40.340  57.090  74.140  1.00  0.00           H  
ATOM    716  CA  ASP A  47      39.280  58.340  75.420  1.00  0.00           C  
ATOM    717  HA  ASP A  47      38.610  57.480  75.440  1.00  0.00           H  
ATOM    718  CB  ASP A  47      39.800  58.500  76.940  1.00  0.00           C  
ATOM    719  HB1 ASP A  47      40.230  59.490  77.070  1.00  0.00           H  
ATOM    720  HB2 ASP A  47      38.960  58.530  77.640  1.00  0.00           H  
ATOM    721  CG  ASP A  47      40.730  57.480  77.400  1.00  0.00           C  
ATOM    722  OD1 ASP A  47      40.600  56.300  77.020  1.00  0.00           O  
ATOM    723  OD2 ASP A  47      41.590  57.820  78.240  1.00  0.00           O  
ATOM    724  C   ASP A  47      38.380  59.510  74.930  1.00  0.00           C  
ATOM    725  O   ASP A  47      37.820  60.250  75.760  1.00  0.00           O  
ATOM    726  N   GLY A  48      38.230  59.680  73.620  1.00  0.00           N  
ATOM    727  H   GLY A  48      38.690  59.060  72.980  1.00  0.00           H  
ATOM    728  CA  GLY A  48      37.420  60.680  72.890  1.00  0.00           C  
ATOM    729  HA1 GLY A  48      37.140  60.340  71.890  1.00  0.00           H  
ATOM    730  HA2 GLY A  48      36.480  60.900  73.400  1.00  0.00           H  
ATOM    731  C   GLY A  48      37.990  62.050  72.810  1.00  0.00           C  
ATOM    732  O   GLY A  48      37.560  62.870  72.030  1.00  0.00           O  
ATOM    733  N   GLU A  49      39.100  62.290  73.520  1.00  0.00           N  
ATOM    734  H   GLU A  49      39.540  61.470  73.910  1.00  0.00           H  
ATOM    735  CA  GLU A  49      40.050  63.370  73.030  1.00  0.00           C  
ATOM    736  HA  GLU A  49      39.560  64.300  72.710  1.00  0.00           H  
ATOM    737  CB  GLU A  49      40.730  63.840  74.350  1.00  0.00           C  
ATOM    738  HB1 GLU A  49      40.030  64.230  75.100  1.00  0.00           H  
ATOM    739  HB2 GLU A  49      41.220  62.970  74.800  1.00  0.00           H  
ATOM    740  CG  GLU A  49      41.810  64.900  74.120  1.00  0.00           C  
ATOM    741  HG1 GLU A  49      42.510  64.560  73.360  1.00  0.00           H  
ATOM    742  HG2 GLU A  49      41.370  65.820  73.760  1.00  0.00           H  
ATOM    743  CD  GLU A  49      42.590  65.260  75.410  1.00  0.00           C  
ATOM    744  OE1 GLU A  49      42.310  66.230  76.140  1.00  0.00           O  
ATOM    745  OE2 GLU A  49      43.650  64.620  75.600  1.00  0.00           O  
ATOM    746  C   GLU A  49      40.940  62.980  71.820  1.00  0.00           C  
ATOM    747  O   GLU A  49      41.560  61.910  71.790  1.00  0.00           O  
ATOM    748  N   THR A  50      40.940  63.760  70.770  1.00  0.00           N  
ATOM    749  H   THR A  50      40.330  64.570  70.840  1.00  0.00           H  
ATOM    750  CA  THR A  50      42.030  63.820  69.780  1.00  0.00           C  
ATOM    751  HA  THR A  50      42.230  62.800  69.450  1.00  0.00           H  
ATOM    752  CB  THR A  50      41.620  64.520  68.480  1.00  0.00           C  
ATOM    753  HB  THR A  50      41.640  65.600  68.580  1.00  0.00           H  
ATOM    754  CG2 THR A  50      42.500  63.980  67.350  1.00  0.00           C  
ATOM    755 HG21 THR A  50      42.040  64.430  66.460  1.00  0.00           H  
ATOM    756 HG22 THR A  50      43.580  64.160  67.410  1.00  0.00           H  
ATOM    757 HG23 THR A  50      42.330  62.920  67.220  1.00  0.00           H  
ATOM    758  OG1 THR A  50      40.280  64.130  68.180  1.00  0.00           O  
ATOM    759  HG1 THR A  50      39.800  64.590  68.860  1.00  0.00           H  
ATOM    760  C   THR A  50      43.330  64.410  70.310  1.00  0.00           C  
ATOM    761  O   THR A  50      43.450  65.600  70.560  1.00  0.00           O  
ATOM    762  N   CYS A  51      44.430  63.650  70.310  1.00  0.00           N  
ATOM    763  H   CYS A  51      44.410  62.730  69.880  1.00  0.00           H  
ATOM    764  CA  CYS A  51      45.650  64.110  70.920  1.00  0.00           C  
ATOM    765  HA  CYS A  51      45.680  65.190  71.060  1.00  0.00           H  
ATOM    766  CB  CYS A  51      45.780  63.460  72.320  1.00  0.00           C  
ATOM    767  HB1 CYS A  51      46.780  63.700  72.660  1.00  0.00           H  
ATOM    768  HB2 CYS A  51      44.980  63.840  72.960  1.00  0.00           H  
ATOM    769  SG  CYS A  51      45.650  61.670  72.240  1.00  0.00           S  
ATOM    770  HG  CYS A  51      44.360  61.380  72.360  1.00  0.00           H  
ATOM    771  C   CYS A  51      46.850  63.820  69.970  1.00  0.00           C  
ATOM    772  O   CYS A  51      46.780  62.900  69.180  1.00  0.00           O  
ATOM    773  N   LEU A  52      47.990  64.500  70.140  1.00  0.00           N  
ATOM    774  H   LEU A  52      47.990  65.140  70.930  1.00  0.00           H  
ATOM    775  CA  LEU A  52      49.230  64.320  69.430  1.00  0.00           C  
ATOM    776  HA  LEU A  52      49.050  63.640  68.610  1.00  0.00           H  
ATOM    777  CB  LEU A  52      49.650  65.720  68.850  1.00  0.00           C  
ATOM    778  HB1 LEU A  52      48.810  66.120  68.270  1.00  0.00           H  
ATOM    779  HB2 LEU A  52      49.680  66.410  69.710  1.00  0.00           H  
ATOM    780  CG  LEU A  52      51.090  65.770  68.150  1.00  0.00           C  
ATOM    781  HG  LEU A  52      51.880  65.370  68.780  1.00  0.00           H  
ATOM    782  CD1 LEU A  52      51.050  64.930  66.900  1.00  0.00           C  
ATOM    783 HD11 LEU A  52      50.140  65.130  66.330  1.00  0.00           H  
ATOM    784 HD12 LEU A  52      51.860  65.120  66.190  1.00  0.00           H  
ATOM    785 HD13 LEU A  52      51.130  63.890  67.260  1.00  0.00           H  
ATOM    786  CD2 LEU A  52      51.280  67.240  67.840  1.00  0.00           C  
ATOM    787 HD21 LEU A  52      50.470  67.470  67.160  1.00  0.00           H  
ATOM    788 HD22 LEU A  52      51.270  67.850  68.740  1.00  0.00           H  
ATOM    789 HD23 LEU A  52      52.170  67.380  67.210  1.00  0.00           H  
ATOM    790  C   LEU A  52      50.310  63.750  70.330  1.00  0.00           C  
ATOM    791  O   LEU A  52      50.770  64.290  71.370  1.00  0.00           O  
ATOM    792  N   LEU A  53      50.890  62.610  69.880  1.00  0.00           N  
ATOM    793  H   LEU A  53      50.650  62.270  68.970  1.00  0.00           H  
ATOM    794  CA  LEU A  53      52.000  61.880  70.550  1.00  0.00           C  
ATOM    795  HA  LEU A  53      51.960  62.170  71.610  1.00  0.00           H  
ATOM    796  CB  LEU A  53      51.760  60.400  70.350  1.00  0.00           C  
ATOM    797  HB1 LEU A  53      51.930  60.050  69.340  1.00  0.00           H  
ATOM    798  HB2 LEU A  53      52.440  59.830  71.010  1.00  0.00           H  
ATOM    799  CG  LEU A  53      50.290  59.940  70.590  1.00  0.00           C  
ATOM    800  HG  LEU A  53      49.670  60.400  69.810  1.00  0.00           H  
ATOM    801  CD1 LEU A  53      50.350  58.420  70.540  1.00  0.00           C  
ATOM    802 HD11 LEU A  53      49.330  58.020  70.520  1.00  0.00           H  
ATOM    803 HD12 LEU A  53      50.830  58.130  69.610  1.00  0.00           H  
ATOM    804 HD13 LEU A  53      50.820  57.940  71.390  1.00  0.00           H  
ATOM    805  CD2 LEU A  53      49.720  60.340  71.970  1.00  0.00           C  
ATOM    806 HD21 LEU A  53      48.630  60.340  71.940  1.00  0.00           H  
ATOM    807 HD22 LEU A  53      50.070  59.600  72.700  1.00  0.00           H  
ATOM    808 HD23 LEU A  53      50.070  61.290  72.380  1.00  0.00           H  
ATOM    809  C   LEU A  53      53.430  62.320  70.070  1.00  0.00           C  
ATOM    810  O   LEU A  53      53.860  61.910  68.990  1.00  0.00           O  
ATOM    811  N   ASP A  54      54.070  63.260  70.780  1.00  0.00           N  
ATOM    812  H   ASP A  54      53.680  63.680  71.630  1.00  0.00           H  
ATOM    813  CA  ASP A  54      55.270  63.920  70.290  1.00  0.00           C  
ATOM    814  HA  ASP A  54      55.380  63.870  69.210  1.00  0.00           H  
ATOM    815  CB  ASP A  54      55.130  65.440  70.630  1.00  0.00           C  
ATOM    816  HB1 ASP A  54      54.370  65.910  70.000  1.00  0.00           H  
ATOM    817  HB2 ASP A  54      54.980  65.740  71.660  1.00  0.00           H  
ATOM    818  CG  ASP A  54      56.530  66.110  70.410  1.00  0.00           C  
ATOM    819  OD1 ASP A  54      56.980  66.190  69.290  1.00  0.00           O  
ATOM    820  OD2 ASP A  54      57.000  66.820  71.340  1.00  0.00           O  
ATOM    821  C   ASP A  54      56.470  63.200  71.030  1.00  0.00           C  
ATOM    822  O   ASP A  54      56.870  63.540  72.100  1.00  0.00           O  
ATOM    823  N   ILE A  55      56.990  62.110  70.440  1.00  0.00           N  
ATOM    824  H   ILE A  55      56.720  61.930  69.490  1.00  0.00           H  
ATOM    825  CA  ILE A  55      57.980  61.230  71.080  1.00  0.00           C  
ATOM    826  HA  ILE A  55      57.710  61.120  72.130  1.00  0.00           H  
ATOM    827  CB  ILE A  55      57.950  59.770  70.550  1.00  0.00           C  
ATOM    828  HB  ILE A  55      58.460  59.810  69.590  1.00  0.00           H  
ATOM    829  CG2 ILE A  55      58.690  58.780  71.530  1.00  0.00           C  
ATOM    830 HG21 ILE A  55      58.610  59.150  72.550  1.00  0.00           H  
ATOM    831 HG22 ILE A  55      58.320  57.760  71.370  1.00  0.00           H  
ATOM    832 HG23 ILE A  55      59.700  58.900  71.130  1.00  0.00           H  
ATOM    833  CG1 ILE A  55      56.620  59.140  70.070  1.00  0.00           C  
ATOM    834 HG11 ILE A  55      56.240  59.790  69.270  1.00  0.00           H  
ATOM    835 HG12 ILE A  55      56.680  58.090  69.810  1.00  0.00           H  
ATOM    836  CD  ILE A  55      55.520  59.230  71.170  1.00  0.00           C  
ATOM    837  HD1 ILE A  55      55.770  58.560  71.980  1.00  0.00           H  
ATOM    838  HD2 ILE A  55      55.200  60.210  71.550  1.00  0.00           H  
ATOM    839  HD3 ILE A  55      54.600  58.800  70.760  1.00  0.00           H  
ATOM    840  C   ILE A  55      59.400  61.660  70.970  1.00  0.00           C  
ATOM    841  O   ILE A  55      59.720  62.050  69.870  1.00  0.00           O  
ATOM    842  N   LEU A  56      60.170  61.710  72.080  1.00  0.00           N  
ATOM    843  H   LEU A  56      59.820  61.570  73.020  1.00  0.00           H  
ATOM    844  CA  LEU A  56      61.640  61.840  71.940  1.00  0.00           C  
ATOM    845  HA  LEU A  56      61.950  62.100  70.930  1.00  0.00           H  
ATOM    846  CB  LEU A  56      62.220  62.840  72.930  1.00  0.00           C  
ATOM    847  HB1 LEU A  56      62.050  62.510  73.950  1.00  0.00           H  
ATOM    848  HB2 LEU A  56      63.300  62.920  72.850  1.00  0.00           H  
ATOM    849  CG  LEU A  56      61.540  64.210  72.770  1.00  0.00           C  
ATOM    850  HG  LEU A  56      60.460  64.140  72.600  1.00  0.00           H  
ATOM    851  CD1 LEU A  56      61.830  65.030  74.020  1.00  0.00           C  
ATOM    852 HD11 LEU A  56      61.490  66.080  74.000  1.00  0.00           H  
ATOM    853 HD12 LEU A  56      61.140  64.720  74.800  1.00  0.00           H  
ATOM    854 HD13 LEU A  56      62.900  64.950  74.230  1.00  0.00           H  
ATOM    855  CD2 LEU A  56      62.310  64.970  71.690  1.00  0.00           C  
ATOM    856 HD21 LEU A  56      62.120  66.040  71.800  1.00  0.00           H  
ATOM    857 HD22 LEU A  56      63.370  64.770  71.850  1.00  0.00           H  
ATOM    858 HD23 LEU A  56      61.970  64.580  70.730  1.00  0.00           H  
ATOM    859  C   LEU A  56      62.310  60.480  72.170  1.00  0.00           C  
ATOM    860  O   LEU A  56      62.070  59.810  73.240  1.00  0.00           O  
ATOM    861  N   ASP A  57      63.270  60.140  71.280  1.00  0.00           N  
ATOM    862  H   ASP A  57      63.430  60.700  70.460  1.00  0.00           H  
ATOM    863  CA  ASP A  57      63.980  58.820  71.310  1.00  0.00           C  
ATOM    864  HA  ASP A  57      63.560  58.160  72.080  1.00  0.00           H  
ATOM    865  CB  ASP A  57      63.700  57.970  69.990  1.00  0.00           C  
ATOM    866  HB1 ASP A  57      62.600  58.030  69.920  1.00  0.00           H  
ATOM    867  HB2 ASP A  57      64.010  58.570  69.130  1.00  0.00           H  
ATOM    868  CG  ASP A  57      64.170  56.500  69.950  1.00  0.00           C  
ATOM    869  OD1 ASP A  57      64.390  55.970  71.090  1.00  0.00           O  
ATOM    870  OD2 ASP A  57      64.250  56.010  68.820  1.00  0.00           O  
ATOM    871  C   ASP A  57      65.420  59.060  71.670  1.00  0.00           C  
ATOM    872  O   ASP A  57      66.050  60.090  71.270  1.00  0.00           O  
ATOM    873  N   THR A  58      65.910  58.180  72.490  1.00  0.00           N  
ATOM    874  H   THR A  58      65.350  57.390  72.800  1.00  0.00           H  
ATOM    875  CA  THR A  58      67.130  58.400  73.260  1.00  0.00           C  
ATOM    876  HA  THR A  58      67.750  59.180  72.840  1.00  0.00           H  
ATOM    877  CB  THR A  58      66.900  58.750  74.810  1.00  0.00           C  
ATOM    878  HB  THR A  58      67.830  59.060  75.300  1.00  0.00           H  
ATOM    879  CG2 THR A  58      65.740  59.700  75.060  1.00  0.00           C  
ATOM    880 HG21 THR A  58      64.860  59.180  74.700  1.00  0.00           H  
ATOM    881 HG22 THR A  58      65.500  59.910  76.100  1.00  0.00           H  
ATOM    882 HG23 THR A  58      65.860  60.680  74.590  1.00  0.00           H  
ATOM    883  OG1 THR A  58      66.470  57.590  75.470  1.00  0.00           O  
ATOM    884  HG1 THR A  58      65.530  57.510  75.300  1.00  0.00           H  
ATOM    885  C   THR A  58      68.160  57.200  73.160  1.00  0.00           C  
ATOM    886  O   THR A  58      67.810  56.160  72.670  1.00  0.00           O  
ATOM    887  N   ALA A  59      69.330  57.290  73.750  1.00  0.00           N  
ATOM    888  H   ALA A  59      69.660  58.130  74.200  1.00  0.00           H  
ATOM    889  CA  ALA A  59      70.320  56.250  73.710  1.00  0.00           C  
ATOM    890  HA  ALA A  59      70.090  55.610  72.870  1.00  0.00           H  
ATOM    891  CB  ALA A  59      71.770  56.810  73.680  1.00  0.00           C  
ATOM    892  HB1 ALA A  59      71.880  57.430  74.570  1.00  0.00           H  
ATOM    893  HB2 ALA A  59      72.510  56.000  73.640  1.00  0.00           H  
ATOM    894  HB3 ALA A  59      71.840  57.490  72.830  1.00  0.00           H  
ATOM    895  C   ALA A  59      70.140  55.290  74.840  1.00  0.00           C  
ATOM    896  O   ALA A  59      69.980  55.740  75.950  1.00  0.00           O  
ATOM    897  N   GLY A  60      70.450  53.990  74.650  1.00  0.00           N  
ATOM    898  H   GLY A  60      70.700  53.730  73.700  1.00  0.00           H  
ATOM    899  CA  GLY A  60      70.550  52.990  75.760  1.00  0.00           C  
ATOM    900  HA1 GLY A  60      69.810  53.300  76.480  1.00  0.00           H  
ATOM    901  HA2 GLY A  60      70.080  52.050  75.500  1.00  0.00           H  
ATOM    902  C   GLY A  60      71.880  52.760  76.410  1.00  0.00           C  
ATOM    903  O   GLY A  60      72.030  51.710  77.010  1.00  0.00           O  
ATOM    904  N   GLN A  61      72.890  53.660  76.180  1.00  0.00           N  
ATOM    905  H   GLN A  61      72.660  54.490  75.650  1.00  0.00           H  
ATOM    906  CA  GLN A  61      74.310  53.600  76.660  1.00  0.00           C  
ATOM    907  HA  GLN A  61      74.360  52.860  77.450  1.00  0.00           H  
ATOM    908  CB  GLN A  61      75.260  53.300  75.530  1.00  0.00           C  
ATOM    909  HB1 GLN A  61      75.350  54.160  74.870  1.00  0.00           H  
ATOM    910  HB2 GLN A  61      76.240  52.980  75.900  1.00  0.00           H  
ATOM    911  CG  GLN A  61      74.710  52.260  74.560  1.00  0.00           C  
ATOM    912  HG1 GLN A  61      74.550  51.360  75.150  1.00  0.00           H  
ATOM    913  HG2 GLN A  61      73.840  52.640  74.020  1.00  0.00           H  
ATOM    914  CD  GLN A  61      75.660  51.820  73.520  1.00  0.00           C  
ATOM    915  OE1 GLN A  61      76.510  51.000  73.850  1.00  0.00           O  
ATOM    916  NE2 GLN A  61      75.670  52.400  72.320  1.00  0.00           N  
ATOM    917 HE21 GLN A  61      76.320  52.000  71.670  1.00  0.00           H  
ATOM    918 HE22 GLN A  61      74.890  53.000  72.060  1.00  0.00           H  
ATOM    919  C   GLN A  61      74.740  54.920  77.320  1.00  0.00           C  
ATOM    920  O   GLN A  61      74.590  55.920  76.660  1.00  0.00           O  
ATOM    921  N   GLU A  62      75.370  54.910  78.450  1.00  0.00           N  
ATOM    922  H   GLU A  62      75.600  53.990  78.840  1.00  0.00           H  
ATOM    923  CA  GLU A  62      75.650  56.110  79.290  1.00  0.00           C  
ATOM    924  HA  GLU A  62      74.720  56.660  79.370  1.00  0.00           H  
ATOM    925  CB  GLU A  62      76.030  55.670  80.660  1.00  0.00           C  
ATOM    926  HB1 GLU A  62      75.560  54.710  80.900  1.00  0.00           H  
ATOM    927  HB2 GLU A  62      77.110  55.550  80.640  1.00  0.00           H  
ATOM    928  CG  GLU A  62      75.690  56.660  81.770  1.00  0.00           C  
ATOM    929  HG1 GLU A  62      76.030  56.110  82.650  1.00  0.00           H  
ATOM    930  HG2 GLU A  62      76.210  57.590  81.560  1.00  0.00           H  
ATOM    931  CD  GLU A  62      74.170  56.910  81.870  1.00  0.00           C  
ATOM    932  OE1 GLU A  62      73.790  58.060  82.160  1.00  0.00           O  
ATOM    933  OE2 GLU A  62      73.350  56.020  81.440  1.00  0.00           O  
ATOM    934  C   GLU A  62      76.620  57.070  78.640  1.00  0.00           C  
ATOM    935  O   GLU A  62      76.520  58.280  78.760  1.00  0.00           O  
ATOM    936  N   GLU A  63      77.440  56.480  77.770  1.00  0.00           N  
ATOM    937  H   GLU A  63      77.550  55.480  77.780  1.00  0.00           H  
ATOM    938  CA  GLU A  63      78.320  57.280  76.970  1.00  0.00           C  
ATOM    939  HA  GLU A  63      78.640  58.140  77.550  1.00  0.00           H  
ATOM    940  CB  GLU A  63      79.500  56.410  76.480  1.00  0.00           C  
ATOM    941  HB1 GLU A  63      80.250  57.090  76.090  1.00  0.00           H  
ATOM    942  HB2 GLU A  63      79.950  55.950  77.360  1.00  0.00           H  
ATOM    943  CG  GLU A  63      79.250  55.440  75.300  1.00  0.00           C  
ATOM    944  HG1 GLU A  63      78.320  54.930  75.560  1.00  0.00           H  
ATOM    945  HG2 GLU A  63      79.170  56.000  74.370  1.00  0.00           H  
ATOM    946  CD  GLU A  63      80.260  54.340  75.280  1.00  0.00           C  
ATOM    947  OE1 GLU A  63      81.480  54.670  75.200  1.00  0.00           O  
ATOM    948  OE2 GLU A  63      79.870  53.170  75.500  1.00  0.00           O  
ATOM    949  C   GLU A  63      77.690  58.100  75.800  1.00  0.00           C  
ATOM    950  O   GLU A  63      78.210  59.130  75.320  1.00  0.00           O  
ATOM    951  N   TYR A  64      76.550  57.620  75.410  1.00  0.00           N  
ATOM    952  H   TYR A  64      76.210  56.840  75.940  1.00  0.00           H  
ATOM    953  CA  TYR A  64      75.710  58.200  74.380  1.00  0.00           C  
ATOM    954  HA  TYR A  64      76.320  58.930  73.840  1.00  0.00           H  
ATOM    955  CB  TYR A  64      75.210  57.230  73.280  1.00  0.00           C  
ATOM    956  HB1 TYR A  64      74.920  56.330  73.810  1.00  0.00           H  
ATOM    957  HB2 TYR A  64      74.320  57.650  72.810  1.00  0.00           H  
ATOM    958  CG  TYR A  64      76.250  56.820  72.310  1.00  0.00           C  
ATOM    959  CD1 TYR A  64      76.580  57.750  71.280  1.00  0.00           C  
ATOM    960  HD1 TYR A  64      76.100  58.710  71.320  1.00  0.00           H  
ATOM    961  CE1 TYR A  64      77.600  57.370  70.340  1.00  0.00           C  
ATOM    962  HE1 TYR A  64      77.850  57.980  69.490  1.00  0.00           H  
ATOM    963  CZ  TYR A  64      78.270  56.130  70.400  1.00  0.00           C  
ATOM    964  OH  TYR A  64      79.350  55.830  69.570  1.00  0.00           O  
ATOM    965  HH  TYR A  64      79.600  54.910  69.510  1.00  0.00           H  
ATOM    966  CE2 TYR A  64      78.030  55.310  71.500  1.00  0.00           C  
ATOM    967  HE2 TYR A  64      78.680  54.470  71.650  1.00  0.00           H  
ATOM    968  CD2 TYR A  64      76.990  55.610  72.430  1.00  0.00           C  
ATOM    969  HD2 TYR A  64      76.950  54.890  73.220  1.00  0.00           H  
ATOM    970  C   TYR A  64      74.520  59.050  74.980  1.00  0.00           C  
ATOM    971  O   TYR A  64      73.630  59.560  74.260  1.00  0.00           O  
ATOM    972  N   SER A  65      74.470  59.270  76.300  1.00  0.00           N  
ATOM    973  H   SER A  65      75.140  58.780  76.870  1.00  0.00           H  
ATOM    974  CA  SER A  65      73.330  59.890  77.050  1.00  0.00           C  
ATOM    975  HA  SER A  65      72.360  59.540  76.710  1.00  0.00           H  
ATOM    976  CB  SER A  65      73.400  59.400  78.490  1.00  0.00           C  
ATOM    977  HB1 SER A  65      72.480  59.720  79.010  1.00  0.00           H  
ATOM    978  HB2 SER A  65      73.480  58.320  78.510  1.00  0.00           H  
ATOM    979  OG  SER A  65      74.590  59.950  79.140  1.00  0.00           O  
ATOM    980  HG  SER A  65      75.330  59.360  79.040  1.00  0.00           H  
ATOM    981  C   SER A  65      73.370  61.440  76.970  1.00  0.00           C  
ATOM    982  O   SER A  65      72.540  62.070  77.630  1.00  0.00           O  
ATOM    983  N   ALA A  66      74.250  61.990  76.190  1.00  0.00           N  
ATOM    984  H   ALA A  66      74.770  61.370  75.590  1.00  0.00           H  
ATOM    985  CA  ALA A  66      74.500  63.400  76.210  1.00  0.00           C  
ATOM    986  HA  ALA A  66      74.810  63.830  77.170  1.00  0.00           H  
ATOM    987  CB  ALA A  66      75.650  63.550  75.220  1.00  0.00           C  
ATOM    988  HB1 ALA A  66      76.500  62.980  75.610  1.00  0.00           H  
ATOM    989  HB2 ALA A  66      75.180  63.290  74.280  1.00  0.00           H  
ATOM    990  HB3 ALA A  66      76.010  64.570  75.230  1.00  0.00           H  
ATOM    991  C   ALA A  66      73.190  64.100  75.670  1.00  0.00           C  
ATOM    992  O   ALA A  66      73.010  65.290  75.870  1.00  0.00           O  
ATOM    993  N   MET A  67      72.400  63.390  74.810  1.00  0.00           N  
ATOM    994  H   MET A  67      72.680  62.450  74.580  1.00  0.00           H  
ATOM    995  CA  MET A  67      71.090  63.880  74.390  1.00  0.00           C  
ATOM    996  HA  MET A  67      71.030  64.960  74.390  1.00  0.00           H  
ATOM    997  CB  MET A  67      70.940  63.510  72.930  1.00  0.00           C  
ATOM    998  HB1 MET A  67      70.480  62.520  72.970  1.00  0.00           H  
ATOM    999  HB2 MET A  67      70.280  64.230  72.460  1.00  0.00           H  
ATOM   1000  CG  MET A  67      72.170  63.300  72.000  1.00  0.00           C  
ATOM   1001  HG1 MET A  67      72.690  62.420  72.360  1.00  0.00           H  
ATOM   1002  HG2 MET A  67      71.940  63.150  70.940  1.00  0.00           H  
ATOM   1003  SD  MET A  67      73.520  64.550  72.050  1.00  0.00           S  
ATOM   1004  CE  MET A  67      74.770  63.640  71.160  1.00  0.00           C  
ATOM   1005  HE1 MET A  67      75.710  64.170  71.370  1.00  0.00           H  
ATOM   1006  HE2 MET A  67      74.760  62.650  71.600  1.00  0.00           H  
ATOM   1007  HE3 MET A  67      74.410  63.440  70.150  1.00  0.00           H  
ATOM   1008  C   MET A  67      69.870  63.450  75.230  1.00  0.00           C  
ATOM   1009  O   MET A  67      68.910  64.240  75.350  1.00  0.00           O  
ATOM   1010  N   ARG A  68      69.960  62.260  75.880  1.00  0.00           N  
ATOM   1011  H   ARG A  68      70.650  61.570  75.630  1.00  0.00           H  
ATOM   1012  CA  ARG A  68      68.970  61.840  76.780  1.00  0.00           C  
ATOM   1013  HA  ARG A  68      68.030  61.650  76.230  1.00  0.00           H  
ATOM   1014  CB  ARG A  68      69.430  60.450  77.370  1.00  0.00           C  
ATOM   1015  HB1 ARG A  68      69.750  59.740  76.610  1.00  0.00           H  
ATOM   1016  HB2 ARG A  68      70.300  60.520  78.020  1.00  0.00           H  
ATOM   1017  CG  ARG A  68      68.370  59.750  78.330  1.00  0.00           C  
ATOM   1018  HG1 ARG A  68      67.870  60.450  79.010  1.00  0.00           H  
ATOM   1019  HG2 ARG A  68      67.690  59.250  77.660  1.00  0.00           H  
ATOM   1020  CD  ARG A  68      69.080  58.740  79.200  1.00  0.00           C  
ATOM   1021  HD1 ARG A  68      68.400  58.030  79.650  1.00  0.00           H  
ATOM   1022  HD2 ARG A  68      69.650  58.110  78.510  1.00  0.00           H  
ATOM   1023  NE  ARG A  68      69.920  59.420  80.260  1.00  0.00           N  
ATOM   1024  HE  ARG A  68      69.700  60.370  80.550  1.00  0.00           H  
ATOM   1025  CZ  ARG A  68      70.970  58.870  80.810  1.00  0.00           C  
ATOM   1026  NH1 ARG A  68      71.520  59.490  81.790  1.00  0.00           N  
ATOM   1027 HH11 ARG A  68      71.220  60.430  82.000  1.00  0.00           H  
ATOM   1028 HH12 ARG A  68      72.320  59.070  82.250  1.00  0.00           H  
ATOM   1029  NH2 ARG A  68      71.420  57.760  80.430  1.00  0.00           N  
ATOM   1030 HH21 ARG A  68      71.240  57.560  79.470  1.00  0.00           H  
ATOM   1031 HH22 ARG A  68      72.270  57.410  80.830  1.00  0.00           H  
ATOM   1032  C   ARG A  68      68.580  62.750  77.970  1.00  0.00           C  
ATOM   1033  O   ARG A  68      67.440  63.100  78.210  1.00  0.00           O  
ATOM   1034  N   ASP A  69      69.600  63.240  78.550  1.00  0.00           N  
ATOM   1035  H   ASP A  69      70.500  62.950  78.210  1.00  0.00           H  
ATOM   1036  CA  ASP A  69      69.460  64.140  79.740  1.00  0.00           C  
ATOM   1037  HA  ASP A  69      68.560  63.830  80.280  1.00  0.00           H  
ATOM   1038  CB  ASP A  69      70.630  64.040  80.700  1.00  0.00           C  
ATOM   1039  HB1 ASP A  69      71.520  64.480  80.230  1.00  0.00           H  
ATOM   1040  HB2 ASP A  69      70.440  64.750  81.520  1.00  0.00           H  
ATOM   1041  CG  ASP A  69      70.860  62.690  81.280  1.00  0.00           C  
ATOM   1042  OD1 ASP A  69      69.910  61.890  81.380  1.00  0.00           O  
ATOM   1043  OD2 ASP A  69      72.010  62.360  81.730  1.00  0.00           O  
ATOM   1044  C   ASP A  69      69.130  65.580  79.340  1.00  0.00           C  
ATOM   1045  O   ASP A  69      68.670  66.360  80.180  1.00  0.00           O  
ATOM   1046  N   GLN A  70      69.170  65.940  78.020  1.00  0.00           N  
ATOM   1047  H   GLN A  70      69.610  65.280  77.400  1.00  0.00           H  
ATOM   1048  CA  GLN A  70      68.550  67.130  77.570  1.00  0.00           C  
ATOM   1049  HA  GLN A  70      68.330  67.830  78.380  1.00  0.00           H  
ATOM   1050  CB  GLN A  70      69.370  67.650  76.310  1.00  0.00           C  
ATOM   1051  HB1 GLN A  70      69.350  67.060  75.390  1.00  0.00           H  
ATOM   1052  HB2 GLN A  70      68.990  68.610  75.940  1.00  0.00           H  
ATOM   1053  CG  GLN A  70      70.850  67.820  76.690  1.00  0.00           C  
ATOM   1054  HG1 GLN A  70      71.350  66.860  76.680  1.00  0.00           H  
ATOM   1055  HG2 GLN A  70      71.220  68.420  75.850  1.00  0.00           H  
ATOM   1056  CD  GLN A  70      71.000  68.650  77.970  1.00  0.00           C  
ATOM   1057  OE1 GLN A  70      71.100  68.080  79.050  1.00  0.00           O  
ATOM   1058  NE2 GLN A  70      71.120  69.950  77.860  1.00  0.00           N  
ATOM   1059 HE21 GLN A  70      71.350  70.510  77.050  1.00  0.00           H  
ATOM   1060 HE22 GLN A  70      71.330  70.380  78.750  1.00  0.00           H  
ATOM   1061  C   GLN A  70      67.070  66.850  77.140  1.00  0.00           C  
ATOM   1062  O   GLN A  70      66.170  67.650  77.260  1.00  0.00           O  
ATOM   1063  N   TYR A  71      66.830  65.620  76.530  1.00  0.00           N  
ATOM   1064  H   TYR A  71      67.640  65.000  76.460  1.00  0.00           H  
ATOM   1065  CA  TYR A  71      65.520  65.140  76.070  1.00  0.00           C  
ATOM   1066  HA  TYR A  71      65.190  65.930  75.400  1.00  0.00           H  
ATOM   1067  CB  TYR A  71      65.720  63.900  75.200  1.00  0.00           C  
ATOM   1068  HB1 TYR A  71      66.540  63.270  75.570  1.00  0.00           H  
ATOM   1069  HB2 TYR A  71      64.730  63.470  75.180  1.00  0.00           H  
ATOM   1070  CG  TYR A  71      66.060  64.240  73.770  1.00  0.00           C  
ATOM   1071  CD1 TYR A  71      66.660  65.430  73.380  1.00  0.00           C  
ATOM   1072  HD1 TYR A  71      67.000  66.190  74.070  1.00  0.00           H  
ATOM   1073  CE1 TYR A  71      66.840  65.730  72.020  1.00  0.00           C  
ATOM   1074  HE1 TYR A  71      67.210  66.700  71.780  1.00  0.00           H  
ATOM   1075  CZ  TYR A  71      66.480  64.820  71.030  1.00  0.00           C  
ATOM   1076  OH  TYR A  71      66.410  65.030  69.690  1.00  0.00           O  
ATOM   1077  HH  TYR A  71      66.760  65.860  69.340  1.00  0.00           H  
ATOM   1078  CE2 TYR A  71      66.040  63.520  71.460  1.00  0.00           C  
ATOM   1079  HE2 TYR A  71      65.750  62.780  70.720  1.00  0.00           H  
ATOM   1080  CD2 TYR A  71      65.880  63.270  72.840  1.00  0.00           C  
ATOM   1081  HD2 TYR A  71      65.400  62.350  73.150  1.00  0.00           H  
ATOM   1082  C   TYR A  71      64.590  65.000  77.220  1.00  0.00           C  
ATOM   1083  O   TYR A  71      63.450  65.340  77.160  1.00  0.00           O  
ATOM   1084  N   MET A  72      65.070  64.540  78.380  1.00  0.00           N  
ATOM   1085  H   MET A  72      66.030  64.260  78.340  1.00  0.00           H  
ATOM   1086  CA  MET A  72      64.400  64.360  79.670  1.00  0.00           C  
ATOM   1087  HA  MET A  72      63.450  63.890  79.430  1.00  0.00           H  
ATOM   1088  CB  MET A  72      65.250  63.460  80.640  1.00  0.00           C  
ATOM   1089  HB1 MET A  72      66.270  63.840  80.690  1.00  0.00           H  
ATOM   1090  HB2 MET A  72      64.730  63.470  81.590  1.00  0.00           H  
ATOM   1091  CG  MET A  72      65.160  62.010  80.300  1.00  0.00           C  
ATOM   1092  HG1 MET A  72      64.210  61.760  79.830  1.00  0.00           H  
ATOM   1093  HG2 MET A  72      65.940  61.630  79.620  1.00  0.00           H  
ATOM   1094  SD  MET A  72      65.310  60.960  81.700  1.00  0.00           S  
ATOM   1095  CE  MET A  72      67.080  61.270  82.100  1.00  0.00           C  
ATOM   1096  HE1 MET A  72      67.250  62.350  82.190  1.00  0.00           H  
ATOM   1097  HE2 MET A  72      67.230  60.840  83.090  1.00  0.00           H  
ATOM   1098  HE3 MET A  72      67.780  60.910  81.350  1.00  0.00           H  
ATOM   1099  C   MET A  72      64.060  65.720  80.360  1.00  0.00           C  
ATOM   1100  O   MET A  72      63.300  65.650  81.280  1.00  0.00           O  
ATOM   1101  N   ARG A  73      64.590  66.830  79.920  1.00  0.00           N  
ATOM   1102  H   ARG A  73      65.370  66.780  79.270  1.00  0.00           H  
ATOM   1103  CA  ARG A  73      64.180  68.220  80.350  1.00  0.00           C  
ATOM   1104  HA  ARG A  73      63.970  68.310  81.420  1.00  0.00           H  
ATOM   1105  CB  ARG A  73      65.320  69.200  80.070  1.00  0.00           C  
ATOM   1106  HB1 ARG A  73      65.550  69.290  79.010  1.00  0.00           H  
ATOM   1107  HB2 ARG A  73      65.020  70.190  80.430  1.00  0.00           H  
ATOM   1108  CG  ARG A  73      66.640  68.960  80.840  1.00  0.00           C  
ATOM   1109  HG1 ARG A  73      66.530  68.460  81.800  1.00  0.00           H  
ATOM   1110  HG2 ARG A  73      67.200  68.250  80.220  1.00  0.00           H  
ATOM   1111  CD  ARG A  73      67.520  70.220  80.810  1.00  0.00           C  
ATOM   1112  HD1 ARG A  73      67.100  71.040  81.400  1.00  0.00           H  
ATOM   1113  HD2 ARG A  73      68.430  69.990  81.370  1.00  0.00           H  
ATOM   1114  NE  ARG A  73      67.830  70.760  79.460  1.00  0.00           N  
ATOM   1115  HE  ARG A  73      67.240  70.620  78.660  1.00  0.00           H  
ATOM   1116  CZ  ARG A  73      68.670  71.710  79.230  1.00  0.00           C  
ATOM   1117  NH1 ARG A  73      69.630  72.030  80.060  1.00  0.00           N  
ATOM   1118 HH11 ARG A  73      69.980  71.410  80.780  1.00  0.00           H  
ATOM   1119 HH12 ARG A  73      70.220  72.830  79.900  1.00  0.00           H  
ATOM   1120  NH2 ARG A  73      68.590  72.350  78.180  1.00  0.00           N  
ATOM   1121 HH21 ARG A  73      68.160  71.970  77.340  1.00  0.00           H  
ATOM   1122 HH22 ARG A  73      69.250  73.110  77.990  1.00  0.00           H  
ATOM   1123  C   ARG A  73      62.910  68.670  79.590  1.00  0.00           C  
ATOM   1124  O   ARG A  73      61.970  69.170  80.190  1.00  0.00           O  
ATOM   1125  N   THR A  74      62.880  68.390  78.270  1.00  0.00           N  
ATOM   1126  H   THR A  74      63.690  67.910  77.930  1.00  0.00           H  
ATOM   1127  CA  THR A  74      61.900  68.870  77.310  1.00  0.00           C  
ATOM   1128  HA  THR A  74      61.610  69.900  77.530  1.00  0.00           H  
ATOM   1129  CB  THR A  74      62.540  68.810  75.940  1.00  0.00           C  
ATOM   1130  HB  THR A  74      62.770  67.790  75.630  1.00  0.00           H  
ATOM   1131  CG2 THR A  74      61.640  69.260  74.880  1.00  0.00           C  
ATOM   1132 HG21 THR A  74      61.620  70.360  74.890  1.00  0.00           H  
ATOM   1133 HG22 THR A  74      62.100  68.920  73.960  1.00  0.00           H  
ATOM   1134 HG23 THR A  74      60.580  68.990  74.890  1.00  0.00           H  
ATOM   1135  OG1 THR A  74      63.660  69.610  75.970  1.00  0.00           O  
ATOM   1136  HG1 THR A  74      64.220  69.450  75.200  1.00  0.00           H  
ATOM   1137  C   THR A  74      60.550  68.120  77.340  1.00  0.00           C  
ATOM   1138  O   THR A  74      59.450  68.690  77.270  1.00  0.00           O  
ATOM   1139  N   GLY A  75      60.680  66.820  77.520  1.00  0.00           N  
ATOM   1140  H   GLY A  75      61.620  66.510  77.700  1.00  0.00           H  
ATOM   1141  CA  GLY A  75      59.610  65.830  77.640  1.00  0.00           C  
ATOM   1142  HA1 GLY A  75      58.810  65.940  76.890  1.00  0.00           H  
ATOM   1143  HA2 GLY A  75      60.030  64.830  77.590  1.00  0.00           H  
ATOM   1144  C   GLY A  75      58.920  66.030  79.060  1.00  0.00           C  
ATOM   1145  O   GLY A  75      59.400  66.810  79.880  1.00  0.00           O  
ATOM   1146  N   GLU A  76      57.730  65.410  79.250  1.00  0.00           N  
ATOM   1147  H   GLU A  76      57.280  64.810  78.580  1.00  0.00           H  
ATOM   1148  CA  GLU A  76      56.850  65.550  80.450  1.00  0.00           C  
ATOM   1149  HA  GLU A  76      57.390  66.070  81.230  1.00  0.00           H  
ATOM   1150  CB  GLU A  76      55.780  66.500  80.180  1.00  0.00           C  
ATOM   1151  HB1 GLU A  76      55.460  67.040  81.060  1.00  0.00           H  
ATOM   1152  HB2 GLU A  76      56.180  67.200  79.440  1.00  0.00           H  
ATOM   1153  CG  GLU A  76      54.420  66.000  79.610  1.00  0.00           C  
ATOM   1154  HG1 GLU A  76      54.680  65.250  78.840  1.00  0.00           H  
ATOM   1155  HG2 GLU A  76      53.790  65.400  80.260  1.00  0.00           H  
ATOM   1156  CD  GLU A  76      53.480  67.040  79.030  1.00  0.00           C  
ATOM   1157  OE1 GLU A  76      52.910  66.760  77.950  1.00  0.00           O  
ATOM   1158  OE2 GLU A  76      53.220  68.110  79.640  1.00  0.00           O  
ATOM   1159  C   GLU A  76      56.400  64.180  80.970  1.00  0.00           C  
ATOM   1160  O   GLU A  76      56.040  64.100  82.130  1.00  0.00           O  
ATOM   1161  N   GLY A  77      56.370  63.110  80.220  1.00  0.00           N  
ATOM   1162  H   GLY A  77      56.810  63.130  79.320  1.00  0.00           H  
ATOM   1163  CA  GLY A  77      56.120  61.730  80.680  1.00  0.00           C  
ATOM   1164  HA1 GLY A  77      56.270  61.700  81.760  1.00  0.00           H  
ATOM   1165  HA2 GLY A  77      55.060  61.570  80.520  1.00  0.00           H  
ATOM   1166  C   GLY A  77      56.990  60.590  80.110  1.00  0.00           C  
ATOM   1167  O   GLY A  77      57.540  60.750  79.030  1.00  0.00           O  
ATOM   1168  N   PHE A  78      57.260  59.510  80.870  1.00  0.00           N  
ATOM   1169  H   PHE A  78      56.840  59.450  81.780  1.00  0.00           H  
ATOM   1170  CA  PHE A  78      58.510  58.650  80.700  1.00  0.00           C  
ATOM   1171  HA  PHE A  78      58.910  58.890  79.720  1.00  0.00           H  
ATOM   1172  CB  PHE A  78      59.590  58.860  81.800  1.00  0.00           C  
ATOM   1173  HB1 PHE A  78      59.310  58.470  82.780  1.00  0.00           H  
ATOM   1174  HB2 PHE A  78      60.460  58.270  81.520  1.00  0.00           H  
ATOM   1175  CG  PHE A  78      59.940  60.360  81.890  1.00  0.00           C  
ATOM   1176  CD1 PHE A  78      59.160  61.200  82.670  1.00  0.00           C  
ATOM   1177  HD1 PHE A  78      58.350  60.800  83.260  1.00  0.00           H  
ATOM   1178  CE1 PHE A  78      59.360  62.570  82.730  1.00  0.00           C  
ATOM   1179  HE1 PHE A  78      58.700  63.130  83.370  1.00  0.00           H  
ATOM   1180  CZ  PHE A  78      60.520  63.110  82.150  1.00  0.00           C  
ATOM   1181  HZ  PHE A  78      60.780  64.160  82.180  1.00  0.00           H  
ATOM   1182  CE2 PHE A  78      61.390  62.250  81.400  1.00  0.00           C  
ATOM   1183  HE2 PHE A  78      62.300  62.630  80.970  1.00  0.00           H  
ATOM   1184  CD2 PHE A  78      61.110  60.870  81.260  1.00  0.00           C  
ATOM   1185  HD2 PHE A  78      61.760  60.310  80.610  1.00  0.00           H  
ATOM   1186  C   PHE A  78      58.160  57.160  80.570  1.00  0.00           C  
ATOM   1187  O   PHE A  78      57.540  56.610  81.450  1.00  0.00           O  
ATOM   1188  N   LEU A  79      58.520  56.530  79.490  1.00  0.00           N  
ATOM   1189  H   LEU A  79      59.110  56.940  78.780  1.00  0.00           H  
ATOM   1190  CA  LEU A  79      58.470  55.090  79.420  1.00  0.00           C  
ATOM   1191  HA  LEU A  79      57.750  54.720  80.140  1.00  0.00           H  
ATOM   1192  CB  LEU A  79      58.140  54.580  77.980  1.00  0.00           C  
ATOM   1193  HB1 LEU A  79      58.890  55.040  77.340  1.00  0.00           H  
ATOM   1194  HB2 LEU A  79      58.190  53.490  78.010  1.00  0.00           H  
ATOM   1195  CG  LEU A  79      56.770  54.940  77.380  1.00  0.00           C  
ATOM   1196  HG  LEU A  79      56.830  56.020  77.250  1.00  0.00           H  
ATOM   1197  CD1 LEU A  79      56.530  54.260  76.040  1.00  0.00           C  
ATOM   1198 HD11 LEU A  79      56.950  53.260  75.990  1.00  0.00           H  
ATOM   1199 HD12 LEU A  79      55.450  54.230  75.840  1.00  0.00           H  
ATOM   1200 HD13 LEU A  79      57.140  54.670  75.250  1.00  0.00           H  
ATOM   1201  CD2 LEU A  79      55.720  54.600  78.410  1.00  0.00           C  
ATOM   1202 HD21 LEU A  79      54.780  54.960  77.990  1.00  0.00           H  
ATOM   1203 HD22 LEU A  79      55.580  53.550  78.550  1.00  0.00           H  
ATOM   1204 HD23 LEU A  79      55.660  55.160  79.360  1.00  0.00           H  
ATOM   1205  C   LEU A  79      59.830  54.540  79.890  1.00  0.00           C  
ATOM   1206  O   LEU A  79      60.900  54.910  79.380  1.00  0.00           O  
ATOM   1207  N   CYS A  80      59.770  53.800  80.940  1.00  0.00           N  
ATOM   1208  H   CYS A  80      58.890  53.590  81.390  1.00  0.00           H  
ATOM   1209  CA  CYS A  80      60.850  52.950  81.440  1.00  0.00           C  
ATOM   1210  HA  CYS A  80      61.830  53.400  81.250  1.00  0.00           H  
ATOM   1211  CB  CYS A  80      60.630  52.870  82.960  1.00  0.00           C  
ATOM   1212  HB1 CYS A  80      59.620  52.670  83.290  1.00  0.00           H  
ATOM   1213  HB2 CYS A  80      61.320  52.080  83.300  1.00  0.00           H  
ATOM   1214  SG  CYS A  80      61.280  54.420  83.640  1.00  0.00           S  
ATOM   1215  HG  CYS A  80      60.400  55.200  83.020  1.00  0.00           H  
ATOM   1216  C   CYS A  80      60.780  51.620  80.640  1.00  0.00           C  
ATOM   1217  O   CYS A  80      60.110  50.720  81.010  1.00  0.00           O  
ATOM   1218  N   VAL A  81      61.560  51.540  79.580  1.00  0.00           N  
ATOM   1219  H   VAL A  81      62.030  52.380  79.300  1.00  0.00           H  
ATOM   1220  CA  VAL A  81      61.590  50.370  78.650  1.00  0.00           C  
ATOM   1221  HA  VAL A  81      60.620  49.880  78.700  1.00  0.00           H  
ATOM   1222  CB  VAL A  81      61.710  50.760  77.190  1.00  0.00           C  
ATOM   1223  HB  VAL A  81      62.720  51.170  77.040  1.00  0.00           H  
ATOM   1224  CG1 VAL A  81      61.500  49.520  76.220  1.00  0.00           C  
ATOM   1225 HG11 VAL A  81      61.160  49.900  75.260  1.00  0.00           H  
ATOM   1226 HG12 VAL A  81      62.420  48.950  76.300  1.00  0.00           H  
ATOM   1227 HG13 VAL A  81      60.810  48.770  76.570  1.00  0.00           H  
ATOM   1228  CG2 VAL A  81      60.680  51.870  76.790  1.00  0.00           C  
ATOM   1229 HG21 VAL A  81      59.710  51.490  77.130  1.00  0.00           H  
ATOM   1230 HG22 VAL A  81      61.040  52.730  77.350  1.00  0.00           H  
ATOM   1231 HG23 VAL A  81      60.620  52.040  75.720  1.00  0.00           H  
ATOM   1232  C   VAL A  81      62.670  49.400  79.010  1.00  0.00           C  
ATOM   1233  O   VAL A  81      63.840  49.790  79.120  1.00  0.00           O  
ATOM   1234  N   PHE A  82      62.460  48.070  79.110  1.00  0.00           N  
ATOM   1235  H   PHE A  82      61.530  47.800  78.830  1.00  0.00           H  
ATOM   1236  CA  PHE A  82      63.430  47.000  79.170  1.00  0.00           C  
ATOM   1237  HA  PHE A  82      64.330  47.450  78.740  1.00  0.00           H  
ATOM   1238  CB  PHE A  82      63.700  46.540  80.590  1.00  0.00           C  
ATOM   1239  HB1 PHE A  82      64.670  46.120  80.820  1.00  0.00           H  
ATOM   1240  HB2 PHE A  82      63.650  47.430  81.210  1.00  0.00           H  
ATOM   1241  CG  PHE A  82      62.580  45.570  81.150  1.00  0.00           C  
ATOM   1242  CD1 PHE A  82      61.390  46.070  81.630  1.00  0.00           C  
ATOM   1243  HD1 PHE A  82      61.200  47.110  81.380  1.00  0.00           H  
ATOM   1244  CE1 PHE A  82      60.340  45.300  82.130  1.00  0.00           C  
ATOM   1245  HE1 PHE A  82      59.440  45.760  82.500  1.00  0.00           H  
ATOM   1246  CZ  PHE A  82      60.480  43.880  82.090  1.00  0.00           C  
ATOM   1247  HZ  PHE A  82      59.590  43.360  82.410  1.00  0.00           H  
ATOM   1248  CE2 PHE A  82      61.690  43.370  81.680  1.00  0.00           C  
ATOM   1249  HE2 PHE A  82      61.780  42.300  81.570  1.00  0.00           H  
ATOM   1250  CD2 PHE A  82      62.780  44.190  81.300  1.00  0.00           C  
ATOM   1251  HD2 PHE A  82      63.750  43.730  81.150  1.00  0.00           H  
ATOM   1252  C   PHE A  82      63.110  45.830  78.240  1.00  0.00           C  
ATOM   1253  O   PHE A  82      62.120  45.830  77.550  1.00  0.00           O  
ATOM   1254  N   ALA A  83      63.910  44.680  78.140  1.00  0.00           N  
ATOM   1255  H   ALA A  83      64.710  44.470  78.720  1.00  0.00           H  
ATOM   1256  CA  ALA A  83      63.440  43.500  77.390  1.00  0.00           C  
ATOM   1257  HA  ALA A  83      62.430  43.590  77.020  1.00  0.00           H  
ATOM   1258  CB  ALA A  83      64.330  43.330  76.270  1.00  0.00           C  
ATOM   1259  HB1 ALA A  83      63.920  42.470  75.730  1.00  0.00           H  
ATOM   1260  HB2 ALA A  83      64.190  44.220  75.650  1.00  0.00           H  
ATOM   1261  HB3 ALA A  83      65.340  43.170  76.630  1.00  0.00           H  
ATOM   1262  C   ALA A  83      63.390  42.260  78.330  1.00  0.00           C  
ATOM   1263  O   ALA A  83      64.340  41.900  79.100  1.00  0.00           O  
ATOM   1264  N   ILE A  84      62.360  41.420  78.190  1.00  0.00           N  
ATOM   1265  H   ILE A  84      61.670  41.660  77.490  1.00  0.00           H  
ATOM   1266  CA  ILE A  84      62.100  40.310  79.140  1.00  0.00           C  
ATOM   1267  HA  ILE A  84      62.170  40.680  80.160  1.00  0.00           H  
ATOM   1268  CB  ILE A  84      60.720  39.590  78.970  1.00  0.00           C  
ATOM   1269  HB  ILE A  84      60.590  38.800  79.690  1.00  0.00           H  
ATOM   1270  CG2 ILE A  84      59.570  40.620  79.390  1.00  0.00           C  
ATOM   1271 HG21 ILE A  84      58.580  40.170  79.290  1.00  0.00           H  
ATOM   1272 HG22 ILE A  84      59.650  40.850  80.450  1.00  0.00           H  
ATOM   1273 HG23 ILE A  84      59.620  41.560  78.840  1.00  0.00           H  
ATOM   1274  CG1 ILE A  84      60.360  39.110  77.580  1.00  0.00           C  
ATOM   1275 HG11 ILE A  84      59.330  38.740  77.660  1.00  0.00           H  
ATOM   1276 HG12 ILE A  84      60.440  39.850  76.790  1.00  0.00           H  
ATOM   1277  CD  ILE A  84      61.230  37.970  76.960  1.00  0.00           C  
ATOM   1278  HD1 ILE A  84      61.590  37.260  77.700  1.00  0.00           H  
ATOM   1279  HD2 ILE A  84      60.650  37.430  76.200  1.00  0.00           H  
ATOM   1280  HD3 ILE A  84      62.100  38.480  76.550  1.00  0.00           H  
ATOM   1281  C   ILE A  84      63.180  39.190  79.060  1.00  0.00           C  
ATOM   1282  O   ILE A  84      63.120  38.210  79.810  1.00  0.00           O  
ATOM   1283  N   ASN A  85      64.150  39.230  78.110  1.00  0.00           N  
ATOM   1284  H   ASN A  85      64.170  40.000  77.470  1.00  0.00           H  
ATOM   1285  CA  ASN A  85      65.180  38.180  77.800  1.00  0.00           C  
ATOM   1286  HA  ASN A  85      64.990  37.330  78.450  1.00  0.00           H  
ATOM   1287  CB  ASN A  85      65.230  37.880  76.310  1.00  0.00           C  
ATOM   1288  HB1 ASN A  85      65.840  37.020  76.080  1.00  0.00           H  
ATOM   1289  HB2 ASN A  85      64.210  37.680  76.010  1.00  0.00           H  
ATOM   1290  CG  ASN A  85      65.730  39.060  75.500  1.00  0.00           C  
ATOM   1291  OD1 ASN A  85      65.370  40.200  75.540  1.00  0.00           O  
ATOM   1292  ND2 ASN A  85      66.660  38.790  74.650  1.00  0.00           N  
ATOM   1293 HD21 ASN A  85      67.130  39.440  74.030  1.00  0.00           H  
ATOM   1294 HD22 ASN A  85      67.080  37.880  74.610  1.00  0.00           H  
ATOM   1295  C   ASN A  85      66.610  38.650  78.300  1.00  0.00           C  
ATOM   1296  O   ASN A  85      67.630  37.980  78.090  1.00  0.00           O  
ATOM   1297  N   ASN A  86      66.660  39.720  79.090  1.00  0.00           N  
ATOM   1298  H   ASN A  86      65.760  40.160  79.260  1.00  0.00           H  
ATOM   1299  CA  ASN A  86      67.880  40.470  79.470  1.00  0.00           C  
ATOM   1300  HA  ASN A  86      68.740  39.850  79.210  1.00  0.00           H  
ATOM   1301  CB  ASN A  86      68.020  41.620  78.490  1.00  0.00           C  
ATOM   1302  HB1 ASN A  86      68.200  41.300  77.460  1.00  0.00           H  
ATOM   1303  HB2 ASN A  86      67.060  42.140  78.470  1.00  0.00           H  
ATOM   1304  CG  ASN A  86      69.020  42.730  78.740  1.00  0.00           C  
ATOM   1305  OD1 ASN A  86      69.660  42.730  79.760  1.00  0.00           O  
ATOM   1306  ND2 ASN A  86      69.270  43.540  77.770  1.00  0.00           N  
ATOM   1307 HD21 ASN A  86      70.010  44.230  77.880  1.00  0.00           H  
ATOM   1308 HD22 ASN A  86      68.840  43.410  76.860  1.00  0.00           H  
ATOM   1309  C   ASN A  86      67.870  40.870  81.020  1.00  0.00           C  
ATOM   1310  O   ASN A  86      67.290  41.910  81.310  1.00  0.00           O  
ATOM   1311  N   THR A  87      68.510  40.150  81.960  1.00  0.00           N  
ATOM   1312  H   THR A  87      69.050  39.360  81.650  1.00  0.00           H  
ATOM   1313  CA  THR A  87      68.580  40.450  83.410  1.00  0.00           C  
ATOM   1314  HA  THR A  87      67.590  40.530  83.840  1.00  0.00           H  
ATOM   1315  CB  THR A  87      69.230  39.210  84.230  1.00  0.00           C  
ATOM   1316  HB  THR A  87      69.510  39.620  85.200  1.00  0.00           H  
ATOM   1317  CG2 THR A  87      68.220  38.060  84.380  1.00  0.00           C  
ATOM   1318 HG21 THR A  87      67.860  37.680  83.440  1.00  0.00           H  
ATOM   1319 HG22 THR A  87      68.710  37.220  84.900  1.00  0.00           H  
ATOM   1320 HG23 THR A  87      67.370  38.430  84.940  1.00  0.00           H  
ATOM   1321  OG1 THR A  87      70.370  38.680  83.600  1.00  0.00           O  
ATOM   1322  HG1 THR A  87      71.040  38.370  84.210  1.00  0.00           H  
ATOM   1323  C   THR A  87      69.300  41.690  83.780  1.00  0.00           C  
ATOM   1324  O   THR A  87      69.120  42.090  84.920  1.00  0.00           O  
ATOM   1325  N   LYS A  88      70.070  42.370  82.890  1.00  0.00           N  
ATOM   1326  H   LYS A  88      70.190  42.000  81.950  1.00  0.00           H  
ATOM   1327  CA  LYS A  88      70.800  43.610  83.200  1.00  0.00           C  
ATOM   1328  HA  LYS A  88      70.940  43.670  84.280  1.00  0.00           H  
ATOM   1329  CB  LYS A  88      72.110  43.660  82.390  1.00  0.00           C  
ATOM   1330  HB1 LYS A  88      72.710  42.780  82.570  1.00  0.00           H  
ATOM   1331  HB2 LYS A  88      71.880  43.830  81.330  1.00  0.00           H  
ATOM   1332  CG  LYS A  88      73.090  44.860  82.680  1.00  0.00           C  
ATOM   1333  HG1 LYS A  88      74.010  44.520  82.200  1.00  0.00           H  
ATOM   1334  HG2 LYS A  88      72.800  45.720  82.090  1.00  0.00           H  
ATOM   1335  CD  LYS A  88      73.370  45.140  84.140  1.00  0.00           C  
ATOM   1336  HD1 LYS A  88      72.460  45.560  84.570  1.00  0.00           H  
ATOM   1337  HD2 LYS A  88      73.780  44.280  84.680  1.00  0.00           H  
ATOM   1338  CE  LYS A  88      74.520  46.200  84.160  1.00  0.00           C  
ATOM   1339  HE1 LYS A  88      74.770  46.350  85.200  1.00  0.00           H  
ATOM   1340  HE2 LYS A  88      75.400  45.900  83.580  1.00  0.00           H  
ATOM   1341  NZ  LYS A  88      74.030  47.520  83.660  1.00  0.00           N  
ATOM   1342  HZ1 LYS A  88      74.700  48.280  83.640  1.00  0.00           H  
ATOM   1343  HZ2 LYS A  88      73.840  47.390  82.680  1.00  0.00           H  
ATOM   1344  HZ3 LYS A  88      73.230  47.830  84.190  1.00  0.00           H  
ATOM   1345  C   LYS A  88      69.940  44.850  82.880  1.00  0.00           C  
ATOM   1346  O   LYS A  88      69.950  45.770  83.660  1.00  0.00           O  
ATOM   1347  N   SER A  89      69.190  44.800  81.720  1.00  0.00           N  
ATOM   1348  H   SER A  89      69.310  44.060  81.030  1.00  0.00           H  
ATOM   1349  CA  SER A  89      68.170  45.850  81.380  1.00  0.00           C  
ATOM   1350  HA  SER A  89      68.750  46.760  81.170  1.00  0.00           H  
ATOM   1351  CB  SER A  89      67.390  45.540  80.030  1.00  0.00           C  
ATOM   1352  HB1 SER A  89      66.670  46.360  79.920  1.00  0.00           H  
ATOM   1353  HB2 SER A  89      68.010  45.440  79.150  1.00  0.00           H  
ATOM   1354  OG  SER A  89      66.490  44.400  80.190  1.00  0.00           O  
ATOM   1355  HG  SER A  89      66.800  43.610  80.640  1.00  0.00           H  
ATOM   1356  C   SER A  89      67.110  46.130  82.450  1.00  0.00           C  
ATOM   1357  O   SER A  89      66.630  47.210  82.530  1.00  0.00           O  
ATOM   1358  N   PHE A  90      66.700  45.100  83.210  1.00  0.00           N  
ATOM   1359  H   PHE A  90      67.110  44.180  83.030  1.00  0.00           H  
ATOM   1360  CA  PHE A  90      65.690  45.180  84.260  1.00  0.00           C  
ATOM   1361  HA  PHE A  90      64.860  45.770  83.880  1.00  0.00           H  
ATOM   1362  CB  PHE A  90      65.220  43.770  84.630  1.00  0.00           C  
ATOM   1363  HB1 PHE A  90      64.780  43.290  83.750  1.00  0.00           H  
ATOM   1364  HB2 PHE A  90      66.080  43.190  84.950  1.00  0.00           H  
ATOM   1365  CG  PHE A  90      64.200  43.720  85.750  1.00  0.00           C  
ATOM   1366  CD1 PHE A  90      62.950  44.380  85.600  1.00  0.00           C  
ATOM   1367  HD1 PHE A  90      62.770  45.000  84.730  1.00  0.00           H  
ATOM   1368  CE1 PHE A  90      61.900  44.300  86.550  1.00  0.00           C  
ATOM   1369  HE1 PHE A  90      60.930  44.720  86.320  1.00  0.00           H  
ATOM   1370  CZ  PHE A  90      62.220  43.680  87.780  1.00  0.00           C  
ATOM   1371  HZ  PHE A  90      61.500  43.600  88.570  1.00  0.00           H  
ATOM   1372  CE2 PHE A  90      63.450  42.990  87.950  1.00  0.00           C  
ATOM   1373  HE2 PHE A  90      63.710  42.560  88.920  1.00  0.00           H  
ATOM   1374  CD2 PHE A  90      64.400  42.940  86.920  1.00  0.00           C  
ATOM   1375  HD2 PHE A  90      65.310  42.410  87.170  1.00  0.00           H  
ATOM   1376  C   PHE A  90      66.260  45.910  85.410  1.00  0.00           C  
ATOM   1377  O   PHE A  90      65.540  46.760  85.970  1.00  0.00           O  
ATOM   1378  N   GLU A  91      67.560  45.670  85.720  1.00  0.00           N  
ATOM   1379  H   GLU A  91      68.080  45.060  85.110  1.00  0.00           H  
ATOM   1380  CA  GLU A  91      68.240  46.290  86.930  1.00  0.00           C  
ATOM   1381  HA  GLU A  91      67.520  46.170  87.740  1.00  0.00           H  
ATOM   1382  CB  GLU A  91      69.540  45.460  87.160  1.00  0.00           C  
ATOM   1383  HB1 GLU A  91      69.380  44.380  87.240  1.00  0.00           H  
ATOM   1384  HB2 GLU A  91      70.220  45.580  86.320  1.00  0.00           H  
ATOM   1385  CG  GLU A  91      70.260  46.100  88.400  1.00  0.00           C  
ATOM   1386  HG1 GLU A  91      70.290  47.190  88.420  1.00  0.00           H  
ATOM   1387  HG2 GLU A  91      69.760  45.990  89.350  1.00  0.00           H  
ATOM   1388  CD  GLU A  91      71.650  45.570  88.480  1.00  0.00           C  
ATOM   1389  OE1 GLU A  91      72.560  46.420  88.220  1.00  0.00           O  
ATOM   1390  OE2 GLU A  91      71.850  44.360  88.840  1.00  0.00           O  
ATOM   1391  C   GLU A  91      68.380  47.850  86.640  1.00  0.00           C  
ATOM   1392  O   GLU A  91      68.100  48.690  87.510  1.00  0.00           O  
ATOM   1393  N   ASP A  92      68.650  48.180  85.370  1.00  0.00           N  
ATOM   1394  H   ASP A  92      68.890  47.430  84.730  1.00  0.00           H  
ATOM   1395  CA  ASP A  92      68.870  49.570  84.920  1.00  0.00           C  
ATOM   1396  HA  ASP A  92      69.690  49.930  85.540  1.00  0.00           H  
ATOM   1397  CB  ASP A  92      69.530  49.500  83.500  1.00  0.00           C  
ATOM   1398  HB1 ASP A  92      68.970  48.920  82.750  1.00  0.00           H  
ATOM   1399  HB2 ASP A  92      69.570  50.510  83.090  1.00  0.00           H  
ATOM   1400  CG  ASP A  92      71.060  49.050  83.500  1.00  0.00           C  
ATOM   1401  OD1 ASP A  92      71.610  48.470  84.470  1.00  0.00           O  
ATOM   1402  OD2 ASP A  92      71.630  49.090  82.370  1.00  0.00           O  
ATOM   1403  C   ASP A  92      67.700  50.510  84.980  1.00  0.00           C  
ATOM   1404  O   ASP A  92      67.880  51.700  84.860  1.00  0.00           O  
ATOM   1405  N   ILE A  93      66.440  50.030  85.230  1.00  0.00           N  
ATOM   1406  H   ILE A  93      66.330  49.030  85.150  1.00  0.00           H  
ATOM   1407  CA  ILE A  93      65.320  50.900  85.470  1.00  0.00           C  
ATOM   1408  HA  ILE A  93      65.280  51.630  84.660  1.00  0.00           H  
ATOM   1409  CB  ILE A  93      63.990  50.100  85.460  1.00  0.00           C  
ATOM   1410  HB  ILE A  93      64.060  49.310  86.210  1.00  0.00           H  
ATOM   1411  CG2 ILE A  93      62.780  50.990  85.900  1.00  0.00           C  
ATOM   1412 HG21 ILE A  93      61.880  50.390  85.990  1.00  0.00           H  
ATOM   1413 HG22 ILE A  93      63.010  51.390  86.890  1.00  0.00           H  
ATOM   1414 HG23 ILE A  93      62.490  51.850  85.290  1.00  0.00           H  
ATOM   1415  CG1 ILE A  93      63.650  49.610  84.030  1.00  0.00           C  
ATOM   1416 HG11 ILE A  93      64.330  48.790  83.850  1.00  0.00           H  
ATOM   1417 HG12 ILE A  93      62.630  49.220  84.120  1.00  0.00           H  
ATOM   1418  CD  ILE A  93      63.640  50.500  82.720  1.00  0.00           C  
ATOM   1419  HD1 ILE A  93      64.660  50.650  82.420  1.00  0.00           H  
ATOM   1420  HD2 ILE A  93      63.020  49.980  82.000  1.00  0.00           H  
ATOM   1421  HD3 ILE A  93      63.270  51.490  83.020  1.00  0.00           H  
ATOM   1422  C   ILE A  93      65.520  51.730  86.750  1.00  0.00           C  
ATOM   1423  O   ILE A  93      65.280  52.920  86.720  1.00  0.00           O  
ATOM   1424  N   HIE A  94      66.180  51.160  87.810  1.00  0.00           N  
ATOM   1425  H   HIE A  94      66.560  50.250  87.620  1.00  0.00           H  
ATOM   1426  CA  HIE A  94      66.650  51.810  88.970  1.00  0.00           C  
ATOM   1427  HA  HIE A  94      65.930  52.610  89.210  1.00  0.00           H  
ATOM   1428  CB  HIE A  94      66.660  50.880  90.160  1.00  0.00           C  
ATOM   1429  HB1 HIE A  94      66.010  50.030  90.000  1.00  0.00           H  
ATOM   1430  HB2 HIE A  94      67.670  50.420  90.200  1.00  0.00           H  
ATOM   1431  CG  HIE A  94      66.290  51.520  91.540  1.00  0.00           C  
ATOM   1432  ND1 HIE A  94      65.010  51.750  92.010  1.00  0.00           N  
ATOM   1433  CE1 HIE A  94      65.150  52.140  93.250  1.00  0.00           C  
ATOM   1434  HE1 HIE A  94      64.360  52.300  93.960  1.00  0.00           H  
ATOM   1435  NE2 HIE A  94      66.410  52.070  93.620  1.00  0.00           N  
ATOM   1436  HE2 HIE A  94      66.720  52.270  94.550  1.00  0.00           H  
ATOM   1437  CD2 HIE A  94      67.160  51.600  92.550  1.00  0.00           C  
ATOM   1438  HD2 HIE A  94      68.230  51.520  92.520  1.00  0.00           H  
ATOM   1439  C   HIE A  94      67.980  52.570  88.810  1.00  0.00           C  
ATOM   1440  O   HIE A  94      68.380  53.300  89.700  1.00  0.00           O  
ATOM   1441  N   HIE A  95      68.580  52.550  87.620  1.00  0.00           N  
ATOM   1442  H   HIE A  95      68.120  51.930  86.960  1.00  0.00           H  
ATOM   1443  CA  HIE A  95      69.460  53.680  87.130  1.00  0.00           C  
ATOM   1444  HA  HIE A  95      69.990  54.160  87.950  1.00  0.00           H  
ATOM   1445  CB  HIE A  95      70.500  53.090  86.150  1.00  0.00           C  
ATOM   1446  HB1 HIE A  95      71.270  52.440  86.580  1.00  0.00           H  
ATOM   1447  HB2 HIE A  95      70.080  52.350  85.460  1.00  0.00           H  
ATOM   1448  CG  HIE A  95      71.360  54.230  85.440  1.00  0.00           C  
ATOM   1449  ND1 HIE A  95      72.240  55.190  86.020  1.00  0.00           N  
ATOM   1450  CE1 HIE A  95      72.750  55.880  84.980  1.00  0.00           C  
ATOM   1451  HE1 HIE A  95      73.440  56.720  85.040  1.00  0.00           H  
ATOM   1452  NE2 HIE A  95      72.140  55.370  83.810  1.00  0.00           N  
ATOM   1453  HE2 HIE A  95      72.450  55.640  82.890  1.00  0.00           H  
ATOM   1454  CD2 HIE A  95      71.300  54.340  84.090  1.00  0.00           C  
ATOM   1455  HD2 HIE A  95      70.780  53.800  83.310  1.00  0.00           H  
ATOM   1456  C   HIE A  95      68.660  54.740  86.410  1.00  0.00           C  
ATOM   1457  O   HIE A  95      68.700  55.860  86.840  1.00  0.00           O  
ATOM   1458  N   TYR A  96      67.780  54.410  85.420  1.00  0.00           N  
ATOM   1459  H   TYR A  96      67.940  53.520  84.960  1.00  0.00           H  
ATOM   1460  CA  TYR A  96      67.120  55.380  84.580  1.00  0.00           C  
ATOM   1461  HA  TYR A  96      67.930  56.070  84.330  1.00  0.00           H  
ATOM   1462  CB  TYR A  96      66.640  54.730  83.280  1.00  0.00           C  
ATOM   1463  HB1 TYR A  96      65.980  53.890  83.430  1.00  0.00           H  
ATOM   1464  HB2 TYR A  96      66.050  55.450  82.700  1.00  0.00           H  
ATOM   1465  CG  TYR A  96      67.690  54.290  82.240  1.00  0.00           C  
ATOM   1466  CD1 TYR A  96      68.250  55.390  81.440  1.00  0.00           C  
ATOM   1467  HD1 TYR A  96      67.930  56.400  81.680  1.00  0.00           H  
ATOM   1468  CE1 TYR A  96      69.080  55.070  80.340  1.00  0.00           C  
ATOM   1469  HE1 TYR A  96      69.520  55.820  79.710  1.00  0.00           H  
ATOM   1470  CZ  TYR A  96      69.430  53.750  80.120  1.00  0.00           C  
ATOM   1471  OH  TYR A  96      70.350  53.380  79.200  1.00  0.00           O  
ATOM   1472  HH  TYR A  96      70.430  52.420  79.260  1.00  0.00           H  
ATOM   1473  CE2 TYR A  96      68.960  52.680  80.900  1.00  0.00           C  
ATOM   1474  HE2 TYR A  96      69.280  51.670  80.770  1.00  0.00           H  
ATOM   1475  CD2 TYR A  96      68.100  52.990  82.010  1.00  0.00           C  
ATOM   1476  HD2 TYR A  96      67.700  52.160  82.580  1.00  0.00           H  
ATOM   1477  C   TYR A  96      66.130  56.250  85.300  1.00  0.00           C  
ATOM   1478  O   TYR A  96      66.070  57.460  85.030  1.00  0.00           O  
ATOM   1479  N   ARG A  97      65.500  55.710  86.360  1.00  0.00           N  
ATOM   1480  H   ARG A  97      65.440  54.700  86.460  1.00  0.00           H  
ATOM   1481  CA  ARG A  97      64.510  56.440  87.160  1.00  0.00           C  
ATOM   1482  HA  ARG A  97      63.740  57.010  86.630  1.00  0.00           H  
ATOM   1483  CB  ARG A  97      63.640  55.460  87.920  1.00  0.00           C  
ATOM   1484  HB1 ARG A  97      63.180  54.810  87.180  1.00  0.00           H  
ATOM   1485  HB2 ARG A  97      64.280  54.790  88.500  1.00  0.00           H  
ATOM   1486  CG  ARG A  97      62.560  56.120  88.860  1.00  0.00           C  
ATOM   1487  HG1 ARG A  97      63.120  56.520  89.710  1.00  0.00           H  
ATOM   1488  HG2 ARG A  97      62.130  57.030  88.430  1.00  0.00           H  
ATOM   1489  CD  ARG A  97      61.360  55.320  89.390  1.00  0.00           C  
ATOM   1490  HD1 ARG A  97      60.830  55.050  88.470  1.00  0.00           H  
ATOM   1491  HD2 ARG A  97      61.640  54.420  89.920  1.00  0.00           H  
ATOM   1492  NE  ARG A  97      60.440  56.070  90.210  1.00  0.00           N  
ATOM   1493  HE  ARG A  97      59.510  56.180  89.850  1.00  0.00           H  
ATOM   1494  CZ  ARG A  97      60.530  56.290  91.510  1.00  0.00           C  
ATOM   1495  NH1 ARG A  97      61.640  56.170  92.130  1.00  0.00           N  
ATOM   1496 HH11 ARG A  97      62.390  55.760  91.600  1.00  0.00           H  
ATOM   1497 HH12 ARG A  97      61.830  56.330  93.100  1.00  0.00           H  
ATOM   1498  NH2 ARG A  97      59.480  56.600  92.160  1.00  0.00           N  
ATOM   1499 HH21 ARG A  97      58.610  56.700  91.660  1.00  0.00           H  
ATOM   1500 HH22 ARG A  97      59.560  56.900  93.120  1.00  0.00           H  
ATOM   1501  C   ARG A  97      65.230  57.450  88.140  1.00  0.00           C  
ATOM   1502  O   ARG A  97      64.660  58.460  88.540  1.00  0.00           O  
ATOM   1503  N   GLU A  98      66.580  57.300  88.330  1.00  0.00           N  
ATOM   1504  H   GLU A  98      67.070  56.570  87.840  1.00  0.00           H  
ATOM   1505  CA  GLU A  98      67.440  58.150  89.150  1.00  0.00           C  
ATOM   1506  HA  GLU A  98      66.830  58.690  89.870  1.00  0.00           H  
ATOM   1507  CB  GLU A  98      68.480  57.370  89.900  1.00  0.00           C  
ATOM   1508  HB1 GLU A  98      69.230  56.920  89.230  1.00  0.00           H  
ATOM   1509  HB2 GLU A  98      69.080  58.050  90.480  1.00  0.00           H  
ATOM   1510  CG  GLU A  98      67.800  56.350  90.830  1.00  0.00           C  
ATOM   1511  HG1 GLU A  98      67.090  55.640  90.400  1.00  0.00           H  
ATOM   1512  HG2 GLU A  98      68.600  55.650  91.080  1.00  0.00           H  
ATOM   1513  CD  GLU A  98      67.120  56.940  92.140  1.00  0.00           C  
ATOM   1514  OE1 GLU A  98      67.610  57.970  92.660  1.00  0.00           O  
ATOM   1515  OE2 GLU A  98      65.990  56.530  92.500  1.00  0.00           O  
ATOM   1516  C   GLU A  98      67.960  59.280  88.260  1.00  0.00           C  
ATOM   1517  O   GLU A  98      68.360  60.300  88.790  1.00  0.00           O  
ATOM   1518  N   GLN A  99      67.910  59.060  86.920  1.00  0.00           N  
ATOM   1519  H   GLN A  99      67.450  58.210  86.640  1.00  0.00           H  
ATOM   1520  CA  GLN A  99      68.260  60.040  85.860  1.00  0.00           C  
ATOM   1521  HA  GLN A  99      69.040  60.650  86.310  1.00  0.00           H  
ATOM   1522  CB  GLN A  99      68.780  59.390  84.560  1.00  0.00           C  
ATOM   1523  HB1 GLN A  99      68.000  58.760  84.120  1.00  0.00           H  
ATOM   1524  HB2 GLN A  99      69.030  60.200  83.860  1.00  0.00           H  
ATOM   1525  CG  GLN A  99      69.970  58.400  84.840  1.00  0.00           C  
ATOM   1526  HG1 GLN A  99      69.640  57.370  84.970  1.00  0.00           H  
ATOM   1527  HG2 GLN A  99      70.660  58.540  84.000  1.00  0.00           H  
ATOM   1528  CD  GLN A  99      70.830  58.830  86.020  1.00  0.00           C  
ATOM   1529  OE1 GLN A  99      71.530  59.790  85.990  1.00  0.00           O  
ATOM   1530  NE2 GLN A  99      70.800  58.160  87.120  1.00  0.00           N  
ATOM   1531 HE21 GLN A  99      70.370  57.250  87.090  1.00  0.00           H  
ATOM   1532 HE22 GLN A  99      71.490  58.470  87.790  1.00  0.00           H  
ATOM   1533  C   GLN A  99      67.050  60.880  85.570  1.00  0.00           C  
ATOM   1534  O   GLN A  99      67.170  62.070  85.540  1.00  0.00           O  
ATOM   1535  N   ILE A 100      65.870  60.340  85.420  1.00  0.00           N  
ATOM   1536  H   ILE A 100      65.870  59.340  85.280  1.00  0.00           H  
ATOM   1537  CA  ILE A 100      64.640  61.060  85.330  1.00  0.00           C  
ATOM   1538  HA  ILE A 100      64.650  61.670  84.420  1.00  0.00           H  
ATOM   1539  CB  ILE A 100      63.470  60.080  85.190  1.00  0.00           C  
ATOM   1540  HB  ILE A 100      63.640  59.380  86.010  1.00  0.00           H  
ATOM   1541  CG2 ILE A 100      62.110  60.730  85.500  1.00  0.00           C  
ATOM   1542 HG21 ILE A 100      61.900  61.620  84.920  1.00  0.00           H  
ATOM   1543 HG22 ILE A 100      61.260  60.040  85.410  1.00  0.00           H  
ATOM   1544 HG23 ILE A 100      62.090  61.010  86.560  1.00  0.00           H  
ATOM   1545  CG1 ILE A 100      63.470  59.220  83.880  1.00  0.00           C  
ATOM   1546 HG11 ILE A 100      63.160  59.860  83.050  1.00  0.00           H  
ATOM   1547 HG12 ILE A 100      64.530  58.980  83.800  1.00  0.00           H  
ATOM   1548  CD  ILE A 100      62.630  57.930  83.880  1.00  0.00           C  
ATOM   1549  HD1 ILE A 100      63.130  57.300  84.620  1.00  0.00           H  
ATOM   1550  HD2 ILE A 100      61.660  58.260  84.260  1.00  0.00           H  
ATOM   1551  HD3 ILE A 100      62.680  57.590  82.850  1.00  0.00           H  
ATOM   1552  C   ILE A 100      64.460  61.860  86.660  1.00  0.00           C  
ATOM   1553  O   ILE A 100      64.150  63.060  86.560  1.00  0.00           O  
ATOM   1554  N   LYS A 101      64.760  61.250  87.810  1.00  0.00           N  
ATOM   1555  H   LYS A 101      64.850  60.240  87.660  1.00  0.00           H  
ATOM   1556  CA  LYS A 101      64.600  61.860  89.190  1.00  0.00           C  
ATOM   1557  HA  LYS A 101      63.600  62.280  89.360  1.00  0.00           H  
ATOM   1558  CB  LYS A 101      64.750  61.010  90.430  1.00  0.00           C  
ATOM   1559  HB1 LYS A 101      65.620  60.350  90.330  1.00  0.00           H  
ATOM   1560  HB2 LYS A 101      64.910  61.730  91.220  1.00  0.00           H  
ATOM   1561  CG  LYS A 101      63.540  60.120  90.810  1.00  0.00           C  
ATOM   1562  HG1 LYS A 101      62.820  60.780  91.250  1.00  0.00           H  
ATOM   1563  HG2 LYS A 101      63.130  59.720  89.870  1.00  0.00           H  
ATOM   1564  CD  LYS A 101      63.840  59.070  91.880  1.00  0.00           C  
ATOM   1565  HD1 LYS A 101      62.910  58.540  92.130  1.00  0.00           H  
ATOM   1566  HD2 LYS A 101      64.430  58.220  91.570  1.00  0.00           H  
ATOM   1567  CE  LYS A 101      64.640  59.600  93.080  1.00  0.00           C  
ATOM   1568  HE1 LYS A 101      65.460  60.180  92.660  1.00  0.00           H  
ATOM   1569  HE2 LYS A 101      63.970  60.290  93.590  1.00  0.00           H  
ATOM   1570  NZ  LYS A 101      65.080  58.630  94.050  1.00  0.00           N  
ATOM   1571  HZ1 LYS A 101      64.390  58.030  94.480  1.00  0.00           H  
ATOM   1572  HZ2 LYS A 101      65.770  58.030  93.630  1.00  0.00           H  
ATOM   1573  HZ3 LYS A 101      65.700  59.090  94.710  1.00  0.00           H  
ATOM   1574  C   LYS A 101      65.560  63.060  89.180  1.00  0.00           C  
ATOM   1575  O   LYS A 101      65.110  64.130  89.610  1.00  0.00           O  
ATOM   1576  N   ARG A 102      66.780  62.940  88.660  1.00  0.00           N  
ATOM   1577  H   ARG A 102      67.040  61.980  88.490  1.00  0.00           H  
ATOM   1578  CA  ARG A 102      67.810  64.000  88.660  1.00  0.00           C  
ATOM   1579  HA  ARG A 102      67.950  64.430  89.650  1.00  0.00           H  
ATOM   1580  CB  ARG A 102      69.180  63.330  88.200  1.00  0.00           C  
ATOM   1581  HB1 ARG A 102      69.470  62.580  88.930  1.00  0.00           H  
ATOM   1582  HB2 ARG A 102      69.090  62.810  87.250  1.00  0.00           H  
ATOM   1583  CG  ARG A 102      70.320  64.340  88.210  1.00  0.00           C  
ATOM   1584  HG1 ARG A 102      69.990  65.140  87.550  1.00  0.00           H  
ATOM   1585  HG2 ARG A 102      70.320  64.890  89.160  1.00  0.00           H  
ATOM   1586  CD  ARG A 102      71.760  63.880  87.920  1.00  0.00           C  
ATOM   1587  HD1 ARG A 102      72.490  64.670  87.760  1.00  0.00           H  
ATOM   1588  HD2 ARG A 102      72.060  63.250  88.760  1.00  0.00           H  
ATOM   1589  NE  ARG A 102      71.790  62.850  86.810  1.00  0.00           N  
ATOM   1590  HE  ARG A 102      71.800  61.850  86.980  1.00  0.00           H  
ATOM   1591  CZ  ARG A 102      71.780  63.130  85.490  1.00  0.00           C  
ATOM   1592  NH1 ARG A 102      71.650  64.310  85.070  1.00  0.00           N  
ATOM   1593 HH11 ARG A 102      71.530  65.050  85.740  1.00  0.00           H  
ATOM   1594 HH12 ARG A 102      72.010  64.500  84.150  1.00  0.00           H  
ATOM   1595  NH2 ARG A 102      71.850  62.110  84.600  1.00  0.00           N  
ATOM   1596 HH21 ARG A 102      71.790  61.190  85.000  1.00  0.00           H  
ATOM   1597 HH22 ARG A 102      71.880  62.290  83.600  1.00  0.00           H  
ATOM   1598  C   ARG A 102      67.410  65.180  87.750  1.00  0.00           C  
ATOM   1599  O   ARG A 102      67.410  66.310  88.200  1.00  0.00           O  
ATOM   1600  N   VAL A 103      66.840  64.850  86.620  1.00  0.00           N  
ATOM   1601  H   VAL A 103      66.890  63.890  86.290  1.00  0.00           H  
ATOM   1602  CA  VAL A 103      66.790  65.890  85.560  1.00  0.00           C  
ATOM   1603  HA  VAL A 103      67.630  66.560  85.720  1.00  0.00           H  
ATOM   1604  CB  VAL A 103      66.870  65.210  84.190  1.00  0.00           C  
ATOM   1605  HB  VAL A 103      66.150  64.390  84.140  1.00  0.00           H  
ATOM   1606  CG1 VAL A 103      66.600  66.140  82.990  1.00  0.00           C  
ATOM   1607 HG11 VAL A 103      67.330  66.960  83.030  1.00  0.00           H  
ATOM   1608 HG12 VAL A 103      66.740  65.620  82.040  1.00  0.00           H  
ATOM   1609 HG13 VAL A 103      65.560  66.470  82.950  1.00  0.00           H  
ATOM   1610  CG2 VAL A 103      68.310  64.700  84.010  1.00  0.00           C  
ATOM   1611 HG21 VAL A 103      68.600  64.110  84.880  1.00  0.00           H  
ATOM   1612 HG22 VAL A 103      68.430  64.090  83.110  1.00  0.00           H  
ATOM   1613 HG23 VAL A 103      69.040  65.500  84.090  1.00  0.00           H  
ATOM   1614  C   VAL A 103      65.470  66.670  85.650  1.00  0.00           C  
ATOM   1615  O   VAL A 103      65.540  67.820  85.350  1.00  0.00           O  
ATOM   1616  N   LYS A 104      64.390  66.100  86.180  1.00  0.00           N  
ATOM   1617  H   LYS A 104      64.370  65.090  86.080  1.00  0.00           H  
ATOM   1618  CA  LYS A 104      63.170  66.760  86.690  1.00  0.00           C  
ATOM   1619  HA  LYS A 104      63.030  67.720  86.220  1.00  0.00           H  
ATOM   1620  CB  LYS A 104      61.910  65.870  86.490  1.00  0.00           C  
ATOM   1621  HB1 LYS A 104      62.130  64.910  86.920  1.00  0.00           H  
ATOM   1622  HB2 LYS A 104      61.000  66.260  86.970  1.00  0.00           H  
ATOM   1623  CG  LYS A 104      61.660  65.680  84.910  1.00  0.00           C  
ATOM   1624  HG1 LYS A 104      62.550  65.470  84.320  1.00  0.00           H  
ATOM   1625  HG2 LYS A 104      60.960  64.880  84.650  1.00  0.00           H  
ATOM   1626  CD  LYS A 104      61.080  66.950  84.330  1.00  0.00           C  
ATOM   1627  HD1 LYS A 104      60.320  67.290  85.020  1.00  0.00           H  
ATOM   1628  HD2 LYS A 104      61.920  67.640  84.260  1.00  0.00           H  
ATOM   1629  CE  LYS A 104      60.720  66.820  82.830  1.00  0.00           C  
ATOM   1630  HE1 LYS A 104      61.680  66.560  82.390  1.00  0.00           H  
ATOM   1631  HE2 LYS A 104      60.030  66.000  82.630  1.00  0.00           H  
ATOM   1632  NZ  LYS A 104      60.180  68.090  82.320  1.00  0.00           N  
ATOM   1633  HZ1 LYS A 104      60.670  68.930  82.640  1.00  0.00           H  
ATOM   1634  HZ2 LYS A 104      60.100  68.180  81.320  1.00  0.00           H  
ATOM   1635  HZ3 LYS A 104      59.230  68.170  82.600  1.00  0.00           H  
ATOM   1636  C   LYS A 104      63.220  67.200  88.210  1.00  0.00           C  
ATOM   1637  O   LYS A 104      62.260  67.920  88.630  1.00  0.00           O  
ATOM   1638  N   ASP A 105      64.210  66.720  88.980  1.00  0.00           N  
ATOM   1639  H   ASP A 105      64.940  66.220  88.490  1.00  0.00           H  
ATOM   1640  CA  ASP A 105      64.340  66.870  90.420  1.00  0.00           C  
ATOM   1641  HA  ASP A 105      65.160  66.230  90.730  1.00  0.00           H  
ATOM   1642  CB  ASP A 105      64.860  68.370  90.640  1.00  0.00           C  
ATOM   1643  HB1 ASP A 105      65.490  68.620  89.780  1.00  0.00           H  
ATOM   1644  HB2 ASP A 105      64.050  69.080  90.780  1.00  0.00           H  
ATOM   1645  CG  ASP A 105      65.780  68.550  91.880  1.00  0.00           C  
ATOM   1646  OD1 ASP A 105      65.560  69.380  92.730  1.00  0.00           O  
ATOM   1647  OD2 ASP A 105      66.760  67.750  91.950  1.00  0.00           O  
ATOM   1648  C   ASP A 105      63.210  66.440  91.400  1.00  0.00           C  
ATOM   1649  O   ASP A 105      62.830  67.160  92.300  1.00  0.00           O  
ATOM   1650  N   SER A 106      62.540  65.420  90.930  1.00  0.00           N  
ATOM   1651  H   SER A 106      62.910  64.820  90.190  1.00  0.00           H  
ATOM   1652  CA  SER A 106      61.270  64.950  91.420  1.00  0.00           C  
ATOM   1653  HA  SER A 106      61.210  64.980  92.510  1.00  0.00           H  
ATOM   1654  CB  SER A 106      60.050  65.770  90.940  1.00  0.00           C  
ATOM   1655  HB1 SER A 106      59.110  65.600  91.480  1.00  0.00           H  
ATOM   1656  HB2 SER A 106      60.330  66.830  91.080  1.00  0.00           H  
ATOM   1657  OG  SER A 106      59.710  65.550  89.590  1.00  0.00           O  
ATOM   1658  HG  SER A 106      60.260  64.800  89.310  1.00  0.00           H  
ATOM   1659  C   SER A 106      61.010  63.520  91.080  1.00  0.00           C  
ATOM   1660  O   SER A 106      61.310  63.120  89.940  1.00  0.00           O  
ATOM   1661  N   GLU A 107      60.450  62.700  91.960  1.00  0.00           N  
ATOM   1662  H   GLU A 107      60.310  63.030  92.910  1.00  0.00           H  
ATOM   1663  CA  GLU A 107      60.110  61.260  91.650  1.00  0.00           C  
ATOM   1664  HA  GLU A 107      60.760  61.040  90.820  1.00  0.00           H  
ATOM   1665  CB  GLU A 107      60.410  60.340  92.810  1.00  0.00           C  
ATOM   1666  HB1 GLU A 107      60.170  59.330  92.500  1.00  0.00           H  
ATOM   1667  HB2 GLU A 107      61.440  60.430  93.130  1.00  0.00           H  
ATOM   1668  CG  GLU A 107      59.510  60.530  94.050  1.00  0.00           C  
ATOM   1669  HG1 GLU A 107      59.780  61.380  94.670  1.00  0.00           H  
ATOM   1670  HG2 GLU A 107      58.510  60.750  93.640  1.00  0.00           H  
ATOM   1671  CD  GLU A 107      59.350  59.310  94.900  1.00  0.00           C  
ATOM   1672  OE1 GLU A 107      58.570  59.350  95.880  1.00  0.00           O  
ATOM   1673  OE2 GLU A 107      59.800  58.170  94.560  1.00  0.00           O  
ATOM   1674  C   GLU A 107      58.690  61.040  91.090  1.00  0.00           C  
ATOM   1675  O   GLU A 107      58.400  60.070  90.400  1.00  0.00           O  
ATOM   1676  N   ASP A 108      57.820  62.080  91.250  1.00  0.00           N  
ATOM   1677  H   ASP A 108      58.090  62.910  91.750  1.00  0.00           H  
ATOM   1678  CA  ASP A 108      56.400  61.920  91.100  1.00  0.00           C  
ATOM   1679  HA  ASP A 108      56.340  60.840  91.110  1.00  0.00           H  
ATOM   1680  CB  ASP A 108      55.690  62.490  92.260  1.00  0.00           C  
ATOM   1681  HB1 ASP A 108      54.660  62.250  91.980  1.00  0.00           H  
ATOM   1682  HB2 ASP A 108      55.990  61.850  93.110  1.00  0.00           H  
ATOM   1683  CG  ASP A 108      55.870  64.000  92.500  1.00  0.00           C  
ATOM   1684  OD1 ASP A 108      54.900  64.730  92.290  1.00  0.00           O  
ATOM   1685  OD2 ASP A 108      56.950  64.410  92.980  1.00  0.00           O  
ATOM   1686  C   ASP A 108      56.000  62.380  89.660  1.00  0.00           C  
ATOM   1687  O   ASP A 108      55.040  63.140  89.440  1.00  0.00           O  
ATOM   1688  N   VAL A 109      56.840  61.990  88.660  1.00  0.00           N  
ATOM   1689  H   VAL A 109      57.580  61.370  88.940  1.00  0.00           H  
ATOM   1690  CA  VAL A 109      56.530  62.390  87.250  1.00  0.00           C  
ATOM   1691  HA  VAL A 109      56.160  63.410  87.360  1.00  0.00           H  
ATOM   1692  CB  VAL A 109      57.830  62.400  86.420  1.00  0.00           C  
ATOM   1693  HB  VAL A 109      57.550  62.870  85.490  1.00  0.00           H  
ATOM   1694  CG1 VAL A 109      58.960  63.200  87.090  1.00  0.00           C  
ATOM   1695 HG11 VAL A 109      58.580  64.110  87.580  1.00  0.00           H  
ATOM   1696 HG12 VAL A 109      59.360  62.600  87.910  1.00  0.00           H  
ATOM   1697 HG13 VAL A 109      59.660  63.510  86.320  1.00  0.00           H  
ATOM   1698  CG2 VAL A 109      58.410  61.100  86.040  1.00  0.00           C  
ATOM   1699 HG21 VAL A 109      58.450  60.450  86.910  1.00  0.00           H  
ATOM   1700 HG22 VAL A 109      57.820  60.600  85.290  1.00  0.00           H  
ATOM   1701 HG23 VAL A 109      59.370  61.260  85.540  1.00  0.00           H  
ATOM   1702  C   VAL A 109      55.480  61.300  86.660  1.00  0.00           C  
ATOM   1703  O   VAL A 109      55.540  60.160  87.110  1.00  0.00           O  
ATOM   1704  N   PRO A 110      54.640  61.670  85.650  1.00  0.00           N  
ATOM   1705  CD  PRO A 110      54.370  63.030  85.090  1.00  0.00           C  
ATOM   1706  HD1 PRO A 110      55.310  63.290  84.600  1.00  0.00           H  
ATOM   1707  HD2 PRO A 110      54.090  63.680  85.910  1.00  0.00           H  
ATOM   1708  CG  PRO A 110      53.310  62.840  84.050  1.00  0.00           C  
ATOM   1709  HG1 PRO A 110      53.810  62.910  83.080  1.00  0.00           H  
ATOM   1710  HG2 PRO A 110      52.560  63.630  84.070  1.00  0.00           H  
ATOM   1711  CB  PRO A 110      52.800  61.400  84.150  1.00  0.00           C  
ATOM   1712  HB1 PRO A 110      52.560  60.900  83.210  1.00  0.00           H  
ATOM   1713  HB2 PRO A 110      51.900  61.450  84.750  1.00  0.00           H  
ATOM   1714  CA  PRO A 110      53.840  60.670  85.030  1.00  0.00           C  
ATOM   1715  HA  PRO A 110      53.320  60.080  85.790  1.00  0.00           H  
ATOM   1716  C   PRO A 110      54.720  59.710  84.190  1.00  0.00           C  
ATOM   1717  O   PRO A 110      55.450  60.070  83.250  1.00  0.00           O  
ATOM   1718  N   MET A 111      54.470  58.430  84.480  1.00  0.00           N  
ATOM   1719  H   MET A 111      53.680  58.230  85.070  1.00  0.00           H  
ATOM   1720  CA  MET A 111      55.430  57.330  84.190  1.00  0.00           C  
ATOM   1721  HA  MET A 111      55.880  57.610  83.230  1.00  0.00           H  
ATOM   1722  CB  MET A 111      56.480  57.290  85.360  1.00  0.00           C  
ATOM   1723  HB1 MET A 111      56.900  58.260  85.580  1.00  0.00           H  
ATOM   1724  HB2 MET A 111      55.910  57.060  86.260  1.00  0.00           H  
ATOM   1725  CG  MET A 111      57.700  56.350  85.140  1.00  0.00           C  
ATOM   1726  HG1 MET A 111      57.340  55.420  84.690  1.00  0.00           H  
ATOM   1727  HG2 MET A 111      58.290  56.850  84.380  1.00  0.00           H  
ATOM   1728  SD  MET A 111      58.630  55.920  86.570  1.00  0.00           S  
ATOM   1729  CE  MET A 111      59.630  57.360  86.720  1.00  0.00           C  
ATOM   1730  HE1 MET A 111      60.660  57.050  86.550  1.00  0.00           H  
ATOM   1731  HE2 MET A 111      59.360  58.150  86.020  1.00  0.00           H  
ATOM   1732  HE3 MET A 111      59.570  57.770  87.730  1.00  0.00           H  
ATOM   1733  C   MET A 111      54.730  55.970  84.030  1.00  0.00           C  
ATOM   1734  O   MET A 111      53.620  55.770  84.450  1.00  0.00           O  
ATOM   1735  N   VAL A 112      55.360  55.060  83.300  1.00  0.00           N  
ATOM   1736  H   VAL A 112      56.270  55.380  83.010  1.00  0.00           H  
ATOM   1737  CA  VAL A 112      54.930  53.680  83.020  1.00  0.00           C  
ATOM   1738  HA  VAL A 112      54.160  53.350  83.720  1.00  0.00           H  
ATOM   1739  CB  VAL A 112      54.160  53.640  81.640  1.00  0.00           C  
ATOM   1740  HB  VAL A 112      54.770  53.920  80.790  1.00  0.00           H  
ATOM   1741  CG1 VAL A 112      53.630  52.230  81.390  1.00  0.00           C  
ATOM   1742 HG11 VAL A 112      52.960  51.900  82.180  1.00  0.00           H  
ATOM   1743 HG12 VAL A 112      53.160  52.300  80.400  1.00  0.00           H  
ATOM   1744 HG13 VAL A 112      54.430  51.500  81.250  1.00  0.00           H  
ATOM   1745  CG2 VAL A 112      52.840  54.420  81.490  1.00  0.00           C  
ATOM   1746 HG21 VAL A 112      53.010  55.440  81.850  1.00  0.00           H  
ATOM   1747 HG22 VAL A 112      52.680  54.550  80.420  1.00  0.00           H  
ATOM   1748 HG23 VAL A 112      52.010  53.900  81.960  1.00  0.00           H  
ATOM   1749  C   VAL A 112      56.220  52.770  82.980  1.00  0.00           C  
ATOM   1750  O   VAL A 112      57.300  53.160  82.540  1.00  0.00           O  
ATOM   1751  N   LEU A 113      56.090  51.490  83.400  1.00  0.00           N  
ATOM   1752  H   LEU A 113      55.230  51.190  83.840  1.00  0.00           H  
ATOM   1753  CA  LEU A 113      57.120  50.430  83.270  1.00  0.00           C  
ATOM   1754  HA  LEU A 113      58.100  50.870  83.060  1.00  0.00           H  
ATOM   1755  CB  LEU A 113      57.230  49.680  84.660  1.00  0.00           C  
ATOM   1756  HB1 LEU A 113      57.260  50.420  85.440  1.00  0.00           H  
ATOM   1757  HB2 LEU A 113      56.250  49.190  84.770  1.00  0.00           H  
ATOM   1758  CG  LEU A 113      58.410  48.760  84.790  1.00  0.00           C  
ATOM   1759  HG  LEU A 113      58.590  48.240  83.850  1.00  0.00           H  
ATOM   1760  CD1 LEU A 113      59.660  49.600  85.150  1.00  0.00           C  
ATOM   1761 HD11 LEU A 113      60.550  49.000  85.330  1.00  0.00           H  
ATOM   1762 HD12 LEU A 113      59.940  50.150  84.260  1.00  0.00           H  
ATOM   1763 HD13 LEU A 113      59.470  50.270  86.000  1.00  0.00           H  
ATOM   1764  CD2 LEU A 113      58.210  47.900  85.990  1.00  0.00           C  
ATOM   1765 HD21 LEU A 113      59.090  47.260  85.980  1.00  0.00           H  
ATOM   1766 HD22 LEU A 113      58.130  48.510  86.890  1.00  0.00           H  
ATOM   1767 HD23 LEU A 113      57.260  47.370  85.850  1.00  0.00           H  
ATOM   1768  C   LEU A 113      56.680  49.520  82.100  1.00  0.00           C  
ATOM   1769  O   LEU A 113      55.500  49.240  81.960  1.00  0.00           O  
ATOM   1770  N   VAL A 114      57.540  49.160  81.130  1.00  0.00           N  
ATOM   1771  H   VAL A 114      58.490  49.540  81.090  1.00  0.00           H  
ATOM   1772  CA  VAL A 114      57.090  48.450  79.880  1.00  0.00           C  
ATOM   1773  HA  VAL A 114      56.090  48.050  80.060  1.00  0.00           H  
ATOM   1774  CB  VAL A 114      57.120  49.440  78.690  1.00  0.00           C  
ATOM   1775  HB  VAL A 114      58.090  49.870  78.430  1.00  0.00           H  
ATOM   1776  CG1 VAL A 114      56.600  48.810  77.350  1.00  0.00           C  
ATOM   1777 HG11 VAL A 114      55.680  48.250  77.560  1.00  0.00           H  
ATOM   1778 HG12 VAL A 114      56.280  49.560  76.620  1.00  0.00           H  
ATOM   1779 HG13 VAL A 114      57.360  48.120  76.980  1.00  0.00           H  
ATOM   1780  CG2 VAL A 114      56.200  50.630  78.960  1.00  0.00           C  
ATOM   1781 HG21 VAL A 114      56.580  51.260  79.750  1.00  0.00           H  
ATOM   1782 HG22 VAL A 114      56.210  51.330  78.120  1.00  0.00           H  
ATOM   1783 HG23 VAL A 114      55.170  50.390  79.200  1.00  0.00           H  
ATOM   1784  C   VAL A 114      58.080  47.310  79.500  1.00  0.00           C  
ATOM   1785  O   VAL A 114      59.250  47.540  79.350  1.00  0.00           O  
ATOM   1786  N   GLY A 115      57.610  46.060  79.460  1.00  0.00           N  
ATOM   1787  H   GLY A 115      56.730  45.900  79.910  1.00  0.00           H  
ATOM   1788  CA  GLY A 115      58.460  44.890  79.210  1.00  0.00           C  
ATOM   1789  HA1 GLY A 115      59.510  45.060  79.450  1.00  0.00           H  
ATOM   1790  HA2 GLY A 115      58.100  44.030  79.780  1.00  0.00           H  
ATOM   1791  C   GLY A 115      58.400  44.510  77.710  1.00  0.00           C  
ATOM   1792  O   GLY A 115      57.500  43.830  77.290  1.00  0.00           O  
ATOM   1793  N   ASN A 116      59.420  44.910  76.870  1.00  0.00           N  
ATOM   1794  H   ASN A 116      60.270  45.250  77.310  1.00  0.00           H  
ATOM   1795  CA  ASN A 116      59.450  44.510  75.440  1.00  0.00           C  
ATOM   1796  HA  ASN A 116      58.420  44.490  75.130  1.00  0.00           H  
ATOM   1797  CB  ASN A 116      60.170  45.570  74.590  1.00  0.00           C  
ATOM   1798  HB1 ASN A 116      59.780  46.560  74.810  1.00  0.00           H  
ATOM   1799  HB2 ASN A 116      61.230  45.560  74.870  1.00  0.00           H  
ATOM   1800  CG  ASN A 116      59.950  45.340  73.120  1.00  0.00           C  
ATOM   1801  OD1 ASN A 116      58.850  45.020  72.700  1.00  0.00           O  
ATOM   1802  ND2 ASN A 116      60.940  45.330  72.280  1.00  0.00           N  
ATOM   1803 HD21 ASN A 116      60.550  45.250  71.370  1.00  0.00           H  
ATOM   1804 HD22 ASN A 116      61.910  45.500  72.550  1.00  0.00           H  
ATOM   1805  C   ASN A 116      59.940  43.020  75.200  1.00  0.00           C  
ATOM   1806  O   ASN A 116      60.470  42.430  76.160  1.00  0.00           O  
ATOM   1807  N   LYS A 117      59.820  42.580  73.950  1.00  0.00           N  
ATOM   1808  H   LYS A 117      59.440  43.230  73.300  1.00  0.00           H  
ATOM   1809  CA  LYS A 117      60.180  41.330  73.400  1.00  0.00           C  
ATOM   1810  HA  LYS A 117      59.780  41.350  72.390  1.00  0.00           H  
ATOM   1811  CB  LYS A 117      61.720  41.240  73.310  1.00  0.00           C  
ATOM   1812  HB1 LYS A 117      62.180  40.880  74.220  1.00  0.00           H  
ATOM   1813  HB2 LYS A 117      61.990  40.540  72.510  1.00  0.00           H  
ATOM   1814  CG  LYS A 117      62.480  42.530  73.010  1.00  0.00           C  
ATOM   1815  HG1 LYS A 117      62.000  42.930  72.120  1.00  0.00           H  
ATOM   1816  HG2 LYS A 117      62.310  43.200  73.860  1.00  0.00           H  
ATOM   1817  CD  LYS A 117      63.970  42.240  72.710  1.00  0.00           C  
ATOM   1818  HD1 LYS A 117      64.460  41.690  73.500  1.00  0.00           H  
ATOM   1819  HD2 LYS A 117      63.970  41.490  71.920  1.00  0.00           H  
ATOM   1820  CE  LYS A 117      64.830  43.380  72.190  1.00  0.00           C  
ATOM   1821  HE1 LYS A 117      64.180  44.030  71.590  1.00  0.00           H  
ATOM   1822  HE2 LYS A 117      65.020  44.040  73.050  1.00  0.00           H  
ATOM   1823  NZ  LYS A 117      66.140  43.020  71.500  1.00  0.00           N  
ATOM   1824  HZ1 LYS A 117      65.960  42.340  70.780  1.00  0.00           H  
ATOM   1825  HZ2 LYS A 117      66.690  43.800  71.190  1.00  0.00           H  
ATOM   1826  HZ3 LYS A 117      66.730  42.530  72.150  1.00  0.00           H  
ATOM   1827  C   LYS A 117      59.510  40.160  74.070  1.00  0.00           C  
ATOM   1828  O   LYS A 117      60.120  39.100  74.200  1.00  0.00           O  
ATOM   1829  N   CYS A 118      58.250  40.290  74.470  1.00  0.00           N  
ATOM   1830  H   CYS A 118      57.730  41.140  74.300  1.00  0.00           H  
ATOM   1831  CA  CYS A 118      57.450  39.240  75.090  1.00  0.00           C  
ATOM   1832  HA  CYS A 118      57.970  38.890  75.980  1.00  0.00           H  
ATOM   1833  CB  CYS A 118      56.110  39.840  75.510  1.00  0.00           C  
ATOM   1834  HB1 CYS A 118      55.630  40.430  74.720  1.00  0.00           H  
ATOM   1835  HB2 CYS A 118      55.520  38.980  75.850  1.00  0.00           H  
ATOM   1836  SG  CYS A 118      56.530  40.870  76.950  1.00  0.00           S  
ATOM   1837  HG  CYS A 118      56.810  41.980  76.240  1.00  0.00           H  
ATOM   1838  C   CYS A 118      57.290  37.990  74.140  1.00  0.00           C  
ATOM   1839  O   CYS A 118      56.700  36.980  74.540  1.00  0.00           O  
ATOM   1840  N   ASP A 119      57.640  38.090  72.830  1.00  0.00           N  
ATOM   1841  H   ASP A 119      57.920  38.970  72.440  1.00  0.00           H  
ATOM   1842  CA  ASP A 119      57.680  36.950  71.910  1.00  0.00           C  
ATOM   1843  HA  ASP A 119      56.720  36.450  72.050  1.00  0.00           H  
ATOM   1844  CB  ASP A 119      57.700  37.580  70.500  1.00  0.00           C  
ATOM   1845  HB1 ASP A 119      57.820  36.860  69.690  1.00  0.00           H  
ATOM   1846  HB2 ASP A 119      56.830  38.220  70.330  1.00  0.00           H  
ATOM   1847  CG  ASP A 119      58.920  38.630  70.350  1.00  0.00           C  
ATOM   1848  OD1 ASP A 119      58.780  39.760  70.780  1.00  0.00           O  
ATOM   1849  OD2 ASP A 119      59.850  38.200  69.690  1.00  0.00           O  
ATOM   1850  C   ASP A 119      58.890  35.960  72.150  1.00  0.00           C  
ATOM   1851  O   ASP A 119      58.910  34.850  71.570  1.00  0.00           O  
ATOM   1852  N   LEU A 120      59.860  36.380  72.950  1.00  0.00           N  
ATOM   1853  H   LEU A 120      59.840  37.360  73.200  1.00  0.00           H  
ATOM   1854  CA  LEU A 120      61.130  35.610  73.010  1.00  0.00           C  
ATOM   1855  HA  LEU A 120      61.330  35.220  72.010  1.00  0.00           H  
ATOM   1856  CB  LEU A 120      62.360  36.560  73.320  1.00  0.00           C  
ATOM   1857  HB1 LEU A 120      62.020  37.250  74.100  1.00  0.00           H  
ATOM   1858  HB2 LEU A 120      63.230  35.980  73.640  1.00  0.00           H  
ATOM   1859  CG  LEU A 120      62.860  37.520  72.180  1.00  0.00           C  
ATOM   1860  HG  LEU A 120      62.010  38.120  71.870  1.00  0.00           H  
ATOM   1861  CD1 LEU A 120      63.980  38.430  72.790  1.00  0.00           C  
ATOM   1862 HD11 LEU A 120      63.520  38.940  73.630  1.00  0.00           H  
ATOM   1863 HD12 LEU A 120      64.850  37.800  72.960  1.00  0.00           H  
ATOM   1864 HD13 LEU A 120      64.270  39.170  72.030  1.00  0.00           H  
ATOM   1865  CD2 LEU A 120      63.460  36.720  71.040  1.00  0.00           C  
ATOM   1866 HD21 LEU A 120      64.280  36.070  71.360  1.00  0.00           H  
ATOM   1867 HD22 LEU A 120      62.640  36.200  70.530  1.00  0.00           H  
ATOM   1868 HD23 LEU A 120      63.920  37.480  70.410  1.00  0.00           H  
ATOM   1869  C   LEU A 120      60.980  34.360  73.950  1.00  0.00           C  
ATOM   1870  O   LEU A 120      60.430  34.530  75.070  1.00  0.00           O  
ATOM   1871  N   PRO A 121      61.420  33.150  73.550  1.00  0.00           N  
ATOM   1872  CD  PRO A 121      62.030  32.820  72.280  1.00  0.00           C  
ATOM   1873  HD1 PRO A 121      62.870  33.460  72.020  1.00  0.00           H  
ATOM   1874  HD2 PRO A 121      61.250  32.920  71.530  1.00  0.00           H  
ATOM   1875  CG  PRO A 121      62.460  31.400  72.350  1.00  0.00           C  
ATOM   1876  HG1 PRO A 121      63.550  31.380  72.440  1.00  0.00           H  
ATOM   1877  HG2 PRO A 121      62.240  30.890  71.410  1.00  0.00           H  
ATOM   1878  CB  PRO A 121      61.620  30.790  73.470  1.00  0.00           C  
ATOM   1879  HB1 PRO A 121      62.050  29.910  73.950  1.00  0.00           H  
ATOM   1880  HB2 PRO A 121      60.660  30.490  73.060  1.00  0.00           H  
ATOM   1881  CA  PRO A 121      61.380  32.000  74.360  1.00  0.00           C  
ATOM   1882  HA  PRO A 121      60.380  31.930  74.800  1.00  0.00           H  
ATOM   1883  C   PRO A 121      62.420  32.190  75.520  1.00  0.00           C  
ATOM   1884  O   PRO A 121      63.240  33.140  75.510  1.00  0.00           O  
ATOM   1885  N   SER A 122      62.440  31.300  76.500  1.00  0.00           N  
ATOM   1886  H   SER A 122      61.930  30.430  76.350  1.00  0.00           H  
ATOM   1887  CA  SER A 122      63.610  31.190  77.460  1.00  0.00           C  
ATOM   1888  HA  SER A 122      63.480  30.320  78.080  1.00  0.00           H  
ATOM   1889  CB  SER A 122      65.020  31.010  76.830  1.00  0.00           C  
ATOM   1890  HB1 SER A 122      65.380  31.990  76.490  1.00  0.00           H  
ATOM   1891  HB2 SER A 122      65.650  30.460  77.530  1.00  0.00           H  
ATOM   1892  OG  SER A 122      64.920  30.300  75.590  1.00  0.00           O  
ATOM   1893  HG  SER A 122      64.430  29.490  75.790  1.00  0.00           H  
ATOM   1894  C   SER A 122      63.560  32.370  78.540  1.00  0.00           C  
ATOM   1895  O   SER A 122      64.560  32.730  79.110  1.00  0.00           O  
ATOM   1896  N   ARG A 123      62.410  33.060  78.680  1.00  0.00           N  
ATOM   1897  H   ARG A 123      61.620  32.660  78.190  1.00  0.00           H  
ATOM   1898  CA  ARG A 123      62.100  34.360  79.260  1.00  0.00           C  
ATOM   1899  HA  ARG A 123      62.510  35.150  78.630  1.00  0.00           H  
ATOM   1900  CB  ARG A 123      60.560  34.530  79.320  1.00  0.00           C  
ATOM   1901  HB1 ARG A 123      60.230  34.370  78.300  1.00  0.00           H  
ATOM   1902  HB2 ARG A 123      60.140  33.740  79.940  1.00  0.00           H  
ATOM   1903  CG  ARG A 123      60.160  35.830  79.980  1.00  0.00           C  
ATOM   1904  HG1 ARG A 123      60.260  35.530  81.020  1.00  0.00           H  
ATOM   1905  HG2 ARG A 123      60.770  36.700  79.770  1.00  0.00           H  
ATOM   1906  CD  ARG A 123      58.740  36.100  79.610  1.00  0.00           C  
ATOM   1907  HD1 ARG A 123      58.710  36.310  78.540  1.00  0.00           H  
ATOM   1908  HD2 ARG A 123      58.160  35.200  79.790  1.00  0.00           H  
ATOM   1909  NE  ARG A 123      58.330  37.300  80.470  1.00  0.00           N  
ATOM   1910  HE  ARG A 123      58.980  37.540  81.210  1.00  0.00           H  
ATOM   1911  CZ  ARG A 123      57.220  38.010  80.350  1.00  0.00           C  
ATOM   1912  NH1 ARG A 123      56.270  37.620  79.570  1.00  0.00           N  
ATOM   1913 HH11 ARG A 123      56.250  36.700  79.180  1.00  0.00           H  
ATOM   1914 HH12 ARG A 123      55.460  38.230  79.570  1.00  0.00           H  
ATOM   1915  NH2 ARG A 123      57.090  39.100  81.020  1.00  0.00           N  
ATOM   1916 HH21 ARG A 123      57.770  39.390  81.710  1.00  0.00           H  
ATOM   1917 HH22 ARG A 123      56.170  39.510  80.930  1.00  0.00           H  
ATOM   1918  C   ARG A 123      62.720  34.470  80.750  1.00  0.00           C  
ATOM   1919  O   ARG A 123      62.530  33.520  81.550  1.00  0.00           O  
ATOM   1920  N   THR A 124      63.560  35.470  81.010  1.00  0.00           N  
ATOM   1921  H   THR A 124      63.780  36.010  80.180  1.00  0.00           H  
ATOM   1922  CA  THR A 124      64.390  35.590  82.180  1.00  0.00           C  
ATOM   1923  HA  THR A 124      64.350  34.690  82.780  1.00  0.00           H  
ATOM   1924  CB  THR A 124      65.900  35.760  81.850  1.00  0.00           C  
ATOM   1925  HB  THR A 124      66.410  35.980  82.800  1.00  0.00           H  
ATOM   1926  CG2 THR A 124      66.600  34.470  81.270  1.00  0.00           C  
ATOM   1927 HG21 THR A 124      66.160  33.520  81.570  1.00  0.00           H  
ATOM   1928 HG22 THR A 124      66.730  34.530  80.190  1.00  0.00           H  
ATOM   1929 HG23 THR A 124      67.650  34.560  81.590  1.00  0.00           H  
ATOM   1930  OG1 THR A 124      66.070  36.790  80.880  1.00  0.00           O  
ATOM   1931  HG1 THR A 124      66.980  37.080  80.850  1.00  0.00           H  
ATOM   1932  C   THR A 124      63.890  36.640  83.230  1.00  0.00           C  
ATOM   1933  O   THR A 124      64.470  36.650  84.320  1.00  0.00           O  
ATOM   1934  N   VAL A 125      62.970  37.480  82.810  1.00  0.00           N  
ATOM   1935  H   VAL A 125      62.880  37.500  81.800  1.00  0.00           H  
ATOM   1936  CA  VAL A 125      62.150  38.450  83.670  1.00  0.00           C  
ATOM   1937  HA  VAL A 125      62.560  38.320  84.670  1.00  0.00           H  
ATOM   1938  CB  VAL A 125      62.410  39.960  83.270  1.00  0.00           C  
ATOM   1939  HB  VAL A 125      61.870  40.280  82.380  1.00  0.00           H  
ATOM   1940  CG1 VAL A 125      62.110  40.910  84.420  1.00  0.00           C  
ATOM   1941 HG11 VAL A 125      61.180  40.640  84.910  1.00  0.00           H  
ATOM   1942 HG12 VAL A 125      62.850  40.900  85.240  1.00  0.00           H  
ATOM   1943 HG13 VAL A 125      61.930  41.920  84.030  1.00  0.00           H  
ATOM   1944  CG2 VAL A 125      63.870  40.160  82.950  1.00  0.00           C  
ATOM   1945 HG21 VAL A 125      63.990  41.210  82.670  1.00  0.00           H  
ATOM   1946 HG22 VAL A 125      64.460  40.030  83.850  1.00  0.00           H  
ATOM   1947 HG23 VAL A 125      64.220  39.640  82.060  1.00  0.00           H  
ATOM   1948  C   VAL A 125      60.680  38.010  83.690  1.00  0.00           C  
ATOM   1949  O   VAL A 125      60.080  38.140  82.590  1.00  0.00           O  
ATOM   1950  N   ASP A 126      60.160  37.610  84.810  1.00  0.00           N  
ATOM   1951  H   ASP A 126      60.830  37.600  85.570  1.00  0.00           H  
ATOM   1952  CA  ASP A 126      58.770  37.150  85.030  1.00  0.00           C  
ATOM   1953  HA  ASP A 126      58.500  36.530  84.180  1.00  0.00           H  
ATOM   1954  CB  ASP A 126      58.680  36.280  86.280  1.00  0.00           C  
ATOM   1955  HB1 ASP A 126      59.490  35.560  86.310  1.00  0.00           H  
ATOM   1956  HB2 ASP A 126      58.890  36.860  87.180  1.00  0.00           H  
ATOM   1957  CG  ASP A 126      57.340  35.520  86.330  1.00  0.00           C  
ATOM   1958  OD1 ASP A 126      56.310  35.880  86.910  1.00  0.00           O  
ATOM   1959  OD2 ASP A 126      57.420  34.410  85.840  1.00  0.00           O  
ATOM   1960  C   ASP A 126      57.860  38.370  85.080  1.00  0.00           C  
ATOM   1961  O   ASP A 126      58.230  39.470  85.570  1.00  0.00           O  
ATOM   1962  N   THR A 127      56.600  38.200  84.540  1.00  0.00           N  
ATOM   1963  H   THR A 127      56.320  37.340  84.110  1.00  0.00           H  
ATOM   1964  CA  THR A 127      55.640  39.250  84.550  1.00  0.00           C  
ATOM   1965  HA  THR A 127      56.130  40.040  83.980  1.00  0.00           H  
ATOM   1966  CB  THR A 127      54.270  38.660  83.940  1.00  0.00           C  
ATOM   1967  HB  THR A 127      53.790  38.040  84.690  1.00  0.00           H  
ATOM   1968  CG2 THR A 127      53.270  39.720  83.680  1.00  0.00           C  
ATOM   1969 HG21 THR A 127      53.650  40.320  82.850  1.00  0.00           H  
ATOM   1970 HG22 THR A 127      52.320  39.320  83.320  1.00  0.00           H  
ATOM   1971 HG23 THR A 127      53.170  40.200  84.650  1.00  0.00           H  
ATOM   1972  OG1 THR A 127      54.460  37.910  82.800  1.00  0.00           O  
ATOM   1973  HG1 THR A 127      54.290  38.420  82.000  1.00  0.00           H  
ATOM   1974  C   THR A 127      55.410  39.740  86.020  1.00  0.00           C  
ATOM   1975  O   THR A 127      55.630  40.920  86.300  1.00  0.00           O  
ATOM   1976  N   LYS A 128      55.200  38.870  87.020  1.00  0.00           N  
ATOM   1977  H   LYS A 128      55.260  37.910  86.700  1.00  0.00           H  
ATOM   1978  CA  LYS A 128      55.020  39.220  88.510  1.00  0.00           C  
ATOM   1979  HA  LYS A 128      54.170  39.900  88.600  1.00  0.00           H  
ATOM   1980  CB  LYS A 128      54.710  37.880  89.330  1.00  0.00           C  
ATOM   1981  HB1 LYS A 128      55.510  37.140  89.270  1.00  0.00           H  
ATOM   1982  HB2 LYS A 128      54.700  38.220  90.380  1.00  0.00           H  
ATOM   1983  CG  LYS A 128      53.430  37.240  89.040  1.00  0.00           C  
ATOM   1984  HG1 LYS A 128      52.620  37.950  89.120  1.00  0.00           H  
ATOM   1985  HG2 LYS A 128      53.610  36.860  88.020  1.00  0.00           H  
ATOM   1986  CD  LYS A 128      53.280  36.050  89.940  1.00  0.00           C  
ATOM   1987  HD1 LYS A 128      52.710  36.230  90.860  1.00  0.00           H  
ATOM   1988  HD2 LYS A 128      52.540  35.350  89.530  1.00  0.00           H  
ATOM   1989  CE  LYS A 128      54.550  35.100  90.180  1.00  0.00           C  
ATOM   1990  HE1 LYS A 128      55.400  35.610  90.670  1.00  0.00           H  
ATOM   1991  HE2 LYS A 128      54.200  34.310  90.850  1.00  0.00           H  
ATOM   1992  NZ  LYS A 128      55.010  34.470  88.900  1.00  0.00           N  
ATOM   1993  HZ1 LYS A 128      55.670  33.740  89.120  1.00  0.00           H  
ATOM   1994  HZ2 LYS A 128      54.250  34.070  88.400  1.00  0.00           H  
ATOM   1995  HZ3 LYS A 128      55.550  35.120  88.350  1.00  0.00           H  
ATOM   1996  C   LYS A 128      56.200  40.000  89.120  1.00  0.00           C  
ATOM   1997  O   LYS A 128      55.980  40.680  90.130  1.00  0.00           O  
ATOM   1998  N   GLN A 129      57.360  39.920  88.650  1.00  0.00           N  
ATOM   1999  H   GLN A 129      57.520  39.210  87.930  1.00  0.00           H  
ATOM   2000  CA  GLN A 129      58.570  40.670  89.060  1.00  0.00           C  
ATOM   2001  HA  GLN A 129      58.560  40.620  90.150  1.00  0.00           H  
ATOM   2002  CB  GLN A 129      59.880  39.950  88.580  1.00  0.00           C  
ATOM   2003  HB1 GLN A 129      60.060  39.910  87.500  1.00  0.00           H  
ATOM   2004  HB2 GLN A 129      60.730  40.580  88.850  1.00  0.00           H  
ATOM   2005  CG  GLN A 129      60.080  38.610  89.370  1.00  0.00           C  
ATOM   2006  HG1 GLN A 129      60.230  38.760  90.440  1.00  0.00           H  
ATOM   2007  HG2 GLN A 129      59.200  37.960  89.260  1.00  0.00           H  
ATOM   2008  CD  GLN A 129      61.330  37.920  88.760  1.00  0.00           C  
ATOM   2009  OE1 GLN A 129      61.450  37.750  87.560  1.00  0.00           O  
ATOM   2010  NE2 GLN A 129      62.200  37.430  89.580  1.00  0.00           N  
ATOM   2011 HE21 GLN A 129      62.090  37.550  90.570  1.00  0.00           H  
ATOM   2012 HE22 GLN A 129      63.040  37.060  89.140  1.00  0.00           H  
ATOM   2013  C   GLN A 129      58.600  42.150  88.520  1.00  0.00           C  
ATOM   2014  O   GLN A 129      58.940  43.070  89.300  1.00  0.00           O  
ATOM   2015  N   ALA A 130      58.220  42.370  87.290  1.00  0.00           N  
ATOM   2016  H   ALA A 130      57.960  41.550  86.750  1.00  0.00           H  
ATOM   2017  CA  ALA A 130      57.980  43.680  86.880  1.00  0.00           C  
ATOM   2018  HA  ALA A 130      58.890  44.200  87.210  1.00  0.00           H  
ATOM   2019  CB  ALA A 130      57.950  43.650  85.350  1.00  0.00           C  
ATOM   2020  HB1 ALA A 130      57.140  43.030  84.930  1.00  0.00           H  
ATOM   2021  HB2 ALA A 130      57.590  44.650  85.130  1.00  0.00           H  
ATOM   2022  HB3 ALA A 130      58.930  43.480  84.930  1.00  0.00           H  
ATOM   2023  C   ALA A 130      56.780  44.350  87.620  1.00  0.00           C  
ATOM   2024  O   ALA A 130      56.920  45.520  87.990  1.00  0.00           O  
ATOM   2025  N   GLN A 131      55.720  43.650  87.990  1.00  0.00           N  
ATOM   2026  H   GLN A 131      55.600  42.670  87.730  1.00  0.00           H  
ATOM   2027  CA  GLN A 131      54.710  44.200  88.910  1.00  0.00           C  
ATOM   2028  HA  GLN A 131      54.210  45.070  88.490  1.00  0.00           H  
ATOM   2029  CB  GLN A 131      53.450  43.300  89.060  1.00  0.00           C  
ATOM   2030  HB1 GLN A 131      53.830  42.340  89.430  1.00  0.00           H  
ATOM   2031  HB2 GLN A 131      52.760  43.670  89.820  1.00  0.00           H  
ATOM   2032  CG  GLN A 131      52.740  43.020  87.710  1.00  0.00           C  
ATOM   2033  HG1 GLN A 131      52.230  43.910  87.340  1.00  0.00           H  
ATOM   2034  HG2 GLN A 131      53.450  42.620  86.990  1.00  0.00           H  
ATOM   2035  CD  GLN A 131      51.620  41.980  87.850  1.00  0.00           C  
ATOM   2036  OE1 GLN A 131      51.370  41.470  88.950  1.00  0.00           O  
ATOM   2037  NE2 GLN A 131      50.750  41.790  86.840  1.00  0.00           N  
ATOM   2038 HE21 GLN A 131      50.910  42.160  85.920  1.00  0.00           H  
ATOM   2039 HE22 GLN A 131      49.960  41.170  86.940  1.00  0.00           H  
ATOM   2040  C   GLN A 131      55.390  44.640  90.270  1.00  0.00           C  
ATOM   2041  O   GLN A 131      55.210  45.780  90.680  1.00  0.00           O  
ATOM   2042  N   ASP A 132      56.250  43.770  90.890  1.00  0.00           N  
ATOM   2043  H   ASP A 132      56.520  42.870  90.500  1.00  0.00           H  
ATOM   2044  CA  ASP A 132      56.730  44.170  92.200  1.00  0.00           C  
ATOM   2045  HA  ASP A 132      55.770  44.400  92.650  1.00  0.00           H  
ATOM   2046  CB  ASP A 132      57.450  43.030  92.910  1.00  0.00           C  
ATOM   2047  HB1 ASP A 132      56.840  42.110  92.990  1.00  0.00           H  
ATOM   2048  HB2 ASP A 132      58.370  42.910  92.330  1.00  0.00           H  
ATOM   2049  CG  ASP A 132      57.880  43.310  94.310  1.00  0.00           C  
ATOM   2050  OD1 ASP A 132      59.040  43.750  94.480  1.00  0.00           O  
ATOM   2051  OD2 ASP A 132      56.950  43.250  95.150  1.00  0.00           O  
ATOM   2052  C   ASP A 132      57.510  45.490  92.190  1.00  0.00           C  
ATOM   2053  O   ASP A 132      57.640  46.180  93.250  1.00  0.00           O  
ATOM   2054  N   LEU A 133      58.140  45.850  91.080  1.00  0.00           N  
ATOM   2055  H   LEU A 133      58.100  45.250  90.280  1.00  0.00           H  
ATOM   2056  CA  LEU A 133      58.910  47.030  90.970  1.00  0.00           C  
ATOM   2057  HA  LEU A 133      59.480  47.180  91.880  1.00  0.00           H  
ATOM   2058  CB  LEU A 133      59.920  46.800  89.720  1.00  0.00           C  
ATOM   2059  HB1 LEU A 133      60.110  45.720  89.740  1.00  0.00           H  
ATOM   2060  HB2 LEU A 133      59.440  46.940  88.760  1.00  0.00           H  
ATOM   2061  CG  LEU A 133      61.240  47.670  89.770  1.00  0.00           C  
ATOM   2062  HG  LEU A 133      60.900  48.710  89.860  1.00  0.00           H  
ATOM   2063  CD1 LEU A 133      62.120  47.430  90.970  1.00  0.00           C  
ATOM   2064 HD11 LEU A 133      62.560  46.430  91.020  1.00  0.00           H  
ATOM   2065 HD12 LEU A 133      62.970  48.100  90.950  1.00  0.00           H  
ATOM   2066 HD13 LEU A 133      61.600  47.640  91.910  1.00  0.00           H  
ATOM   2067  CD2 LEU A 133      61.960  47.530  88.460  1.00  0.00           C  
ATOM   2068 HD21 LEU A 133      62.400  46.540  88.420  1.00  0.00           H  
ATOM   2069 HD22 LEU A 133      61.300  47.830  87.640  1.00  0.00           H  
ATOM   2070 HD23 LEU A 133      62.810  48.210  88.450  1.00  0.00           H  
ATOM   2071  C   LEU A 133      57.950  48.210  90.650  1.00  0.00           C  
ATOM   2072  O   LEU A 133      58.090  49.280  91.260  1.00  0.00           O  
ATOM   2073  N   ALA A 134      57.030  47.970  89.760  1.00  0.00           N  
ATOM   2074  H   ALA A 134      57.070  47.170  89.150  1.00  0.00           H  
ATOM   2075  CA  ALA A 134      56.090  49.010  89.340  1.00  0.00           C  
ATOM   2076  HA  ALA A 134      56.720  49.850  89.080  1.00  0.00           H  
ATOM   2077  CB  ALA A 134      55.270  48.570  88.080  1.00  0.00           C  
ATOM   2078  HB1 ALA A 134      54.650  47.730  88.390  1.00  0.00           H  
ATOM   2079  HB2 ALA A 134      54.750  49.440  87.700  1.00  0.00           H  
ATOM   2080  HB3 ALA A 134      56.060  48.210  87.430  1.00  0.00           H  
ATOM   2081  C   ALA A 134      55.120  49.440  90.430  1.00  0.00           C  
ATOM   2082  O   ALA A 134      54.840  50.630  90.620  1.00  0.00           O  
ATOM   2083  N   ARG A 135      54.680  48.530  91.280  1.00  0.00           N  
ATOM   2084  H   ARG A 135      54.880  47.580  90.990  1.00  0.00           H  
ATOM   2085  CA  ARG A 135      53.960  48.830  92.510  1.00  0.00           C  
ATOM   2086  HA  ARG A 135      53.230  49.560  92.170  1.00  0.00           H  
ATOM   2087  CB  ARG A 135      53.400  47.540  93.110  1.00  0.00           C  
ATOM   2088  HB1 ARG A 135      54.210  46.820  93.280  1.00  0.00           H  
ATOM   2089  HB2 ARG A 135      53.030  47.860  94.090  1.00  0.00           H  
ATOM   2090  CG  ARG A 135      52.260  47.050  92.190  1.00  0.00           C  
ATOM   2091  HG1 ARG A 135      51.640  47.820  91.750  1.00  0.00           H  
ATOM   2092  HG2 ARG A 135      52.800  46.650  91.320  1.00  0.00           H  
ATOM   2093  CD  ARG A 135      51.450  45.880  92.790  1.00  0.00           C  
ATOM   2094  HD1 ARG A 135      52.160  45.190  93.260  1.00  0.00           H  
ATOM   2095  HD2 ARG A 135      50.760  46.340  93.490  1.00  0.00           H  
ATOM   2096  NE  ARG A 135      50.880  45.100  91.670  1.00  0.00           N  
ATOM   2097  HE  ARG A 135      51.300  45.290  90.780  1.00  0.00           H  
ATOM   2098  CZ  ARG A 135      50.080  44.000  91.820  1.00  0.00           C  
ATOM   2099  NH1 ARG A 135      49.620  43.590  92.920  1.00  0.00           N  
ATOM   2100 HH11 ARG A 135      49.840  44.150  93.730  1.00  0.00           H  
ATOM   2101 HH12 ARG A 135      48.920  42.860  92.860  1.00  0.00           H  
ATOM   2102  NH2 ARG A 135      49.700  43.270  90.850  1.00  0.00           N  
ATOM   2103 HH21 ARG A 135      50.050  43.530  89.940  1.00  0.00           H  
ATOM   2104 HH22 ARG A 135      49.240  42.410  91.090  1.00  0.00           H  
ATOM   2105  C   ARG A 135      54.750  49.560  93.600  1.00  0.00           C  
ATOM   2106  O   ARG A 135      54.250  50.410  94.310  1.00  0.00           O  
ATOM   2107  N   SER A 136      56.060  49.400  93.620  1.00  0.00           N  
ATOM   2108  H   SER A 136      56.450  48.770  92.940  1.00  0.00           H  
ATOM   2109  CA  SER A 136      57.040  49.970  94.570  1.00  0.00           C  
ATOM   2110  HA  SER A 136      56.600  50.060  95.570  1.00  0.00           H  
ATOM   2111  CB  SER A 136      58.280  49.120  94.760  1.00  0.00           C  
ATOM   2112  HB1 SER A 136      58.700  49.200  95.760  1.00  0.00           H  
ATOM   2113  HB2 SER A 136      58.080  48.060  94.550  1.00  0.00           H  
ATOM   2114  OG  SER A 136      59.200  49.420  93.740  1.00  0.00           O  
ATOM   2115  HG  SER A 136      58.800  49.590  92.880  1.00  0.00           H  
ATOM   2116  C   SER A 136      57.390  51.340  94.100  1.00  0.00           C  
ATOM   2117  O   SER A 136      57.790  52.120  94.930  1.00  0.00           O  
ATOM   2118  N   TYR A 137      57.270  51.660  92.810  1.00  0.00           N  
ATOM   2119  H   TYR A 137      56.870  50.950  92.200  1.00  0.00           H  
ATOM   2120  CA  TYR A 137      57.250  53.020  92.310  1.00  0.00           C  
ATOM   2121  HA  TYR A 137      57.920  53.590  92.940  1.00  0.00           H  
ATOM   2122  CB  TYR A 137      57.790  53.070  90.860  1.00  0.00           C  
ATOM   2123  HB1 TYR A 137      57.110  52.440  90.280  1.00  0.00           H  
ATOM   2124  HB2 TYR A 137      57.740  54.080  90.450  1.00  0.00           H  
ATOM   2125  CG  TYR A 137      59.160  52.510  90.660  1.00  0.00           C  
ATOM   2126  CD1 TYR A 137      60.150  52.560  91.620  1.00  0.00           C  
ATOM   2127  HD1 TYR A 137      59.880  52.950  92.600  1.00  0.00           H  
ATOM   2128  CE1 TYR A 137      61.510  52.180  91.450  1.00  0.00           C  
ATOM   2129  HE1 TYR A 137      62.170  52.070  92.300  1.00  0.00           H  
ATOM   2130  CZ  TYR A 137      61.860  51.690  90.170  1.00  0.00           C  
ATOM   2131  OH  TYR A 137      63.140  51.370  89.910  1.00  0.00           O  
ATOM   2132  HH  TYR A 137      63.640  51.350  90.740  1.00  0.00           H  
ATOM   2133  CE2 TYR A 137      60.890  51.710  89.120  1.00  0.00           C  
ATOM   2134  HE2 TYR A 137      61.290  51.490  88.130  1.00  0.00           H  
ATOM   2135  CD2 TYR A 137      59.570  52.150  89.330  1.00  0.00           C  
ATOM   2136  HD2 TYR A 137      58.960  52.320  88.450  1.00  0.00           H  
ATOM   2137  C   TYR A 137      55.870  53.680  92.360  1.00  0.00           C  
ATOM   2138  O   TYR A 137      55.860  54.850  92.560  1.00  0.00           O  
ATOM   2139  N   GLY A 138      54.790  52.930  92.210  1.00  0.00           N  
ATOM   2140  H   GLY A 138      54.860  52.000  91.820  1.00  0.00           H  
ATOM   2141  CA  GLY A 138      53.480  53.620  92.120  1.00  0.00           C  
ATOM   2142  HA1 GLY A 138      52.630  53.050  92.490  1.00  0.00           H  
ATOM   2143  HA2 GLY A 138      53.540  54.570  92.660  1.00  0.00           H  
ATOM   2144  C   GLY A 138      53.140  54.030  90.680  1.00  0.00           C  
ATOM   2145  O   GLY A 138      52.660  55.160  90.400  1.00  0.00           O  
ATOM   2146  N   ILE A 139      53.300  53.100  89.750  1.00  0.00           N  
ATOM   2147  H   ILE A 139      53.540  52.160  90.030  1.00  0.00           H  
ATOM   2148  CA  ILE A 139      53.050  53.210  88.290  1.00  0.00           C  
ATOM   2149  HA  ILE A 139      52.260  53.910  88.030  1.00  0.00           H  
ATOM   2150  CB  ILE A 139      54.370  53.650  87.590  1.00  0.00           C  
ATOM   2151  HB  ILE A 139      54.170  53.950  86.560  1.00  0.00           H  
ATOM   2152  CG2 ILE A 139      54.860  54.950  88.250  1.00  0.00           C  
ATOM   2153 HG21 ILE A 139      55.380  54.800  89.200  1.00  0.00           H  
ATOM   2154 HG22 ILE A 139      55.580  55.490  87.630  1.00  0.00           H  
ATOM   2155 HG23 ILE A 139      54.010  55.590  88.440  1.00  0.00           H  
ATOM   2156  CG1 ILE A 139      55.490  52.580  87.540  1.00  0.00           C  
ATOM   2157 HG11 ILE A 139      55.810  52.290  88.550  1.00  0.00           H  
ATOM   2158 HG12 ILE A 139      54.940  51.720  87.150  1.00  0.00           H  
ATOM   2159  CD  ILE A 139      56.690  53.000  86.710  1.00  0.00           C  
ATOM   2160  HD1 ILE A 139      57.370  52.150  86.810  1.00  0.00           H  
ATOM   2161  HD2 ILE A 139      56.310  53.160  85.700  1.00  0.00           H  
ATOM   2162  HD3 ILE A 139      57.210  53.790  87.250  1.00  0.00           H  
ATOM   2163  C   ILE A 139      52.500  51.940  87.730  1.00  0.00           C  
ATOM   2164  O   ILE A 139      52.650  50.860  88.350  1.00  0.00           O  
ATOM   2165  N   PRO A 140      51.920  51.980  86.520  1.00  0.00           N  
ATOM   2166  CD  PRO A 140      51.380  53.130  85.810  1.00  0.00           C  
ATOM   2167  HD1 PRO A 140      52.130  53.450  85.070  1.00  0.00           H  
ATOM   2168  HD2 PRO A 140      51.170  54.020  86.410  1.00  0.00           H  
ATOM   2169  CG  PRO A 140      50.130  52.640  85.080  1.00  0.00           C  
ATOM   2170  HG1 PRO A 140      49.820  53.150  84.170  1.00  0.00           H  
ATOM   2171  HG2 PRO A 140      49.340  52.590  85.820  1.00  0.00           H  
ATOM   2172  CB  PRO A 140      50.400  51.210  84.720  1.00  0.00           C  
ATOM   2173  HB1 PRO A 140      51.050  51.260  83.850  1.00  0.00           H  
ATOM   2174  HB2 PRO A 140      49.490  50.660  84.550  1.00  0.00           H  
ATOM   2175  CA  PRO A 140      51.410  50.730  85.840  1.00  0.00           C  
ATOM   2176  HA  PRO A 140      50.990  50.170  86.690  1.00  0.00           H  
ATOM   2177  C   PRO A 140      52.580  50.010  85.130  1.00  0.00           C  
ATOM   2178  O   PRO A 140      53.700  50.570  84.940  1.00  0.00           O  
ATOM   2179  N   PHE A 141      52.320  48.740  84.710  1.00  0.00           N  
ATOM   2180  H   PHE A 141      51.380  48.430  84.880  1.00  0.00           H  
ATOM   2181  CA  PHE A 141      53.290  47.930  84.030  1.00  0.00           C  
ATOM   2182  HA  PHE A 141      54.150  48.490  83.650  1.00  0.00           H  
ATOM   2183  CB  PHE A 141      53.860  46.830  84.980  1.00  0.00           C  
ATOM   2184  HB1 PHE A 141      54.530  47.260  85.720  1.00  0.00           H  
ATOM   2185  HB2 PHE A 141      53.010  46.350  85.480  1.00  0.00           H  
ATOM   2186  CG  PHE A 141      54.480  45.670  84.350  1.00  0.00           C  
ATOM   2187  CD1 PHE A 141      55.720  45.840  83.630  1.00  0.00           C  
ATOM   2188  HD1 PHE A 141      56.300  46.740  83.590  1.00  0.00           H  
ATOM   2189  CE1 PHE A 141      56.170  44.800  82.890  1.00  0.00           C  
ATOM   2190  HE1 PHE A 141      57.090  44.820  82.320  1.00  0.00           H  
ATOM   2191  CZ  PHE A 141      55.500  43.500  82.960  1.00  0.00           C  
ATOM   2192  HZ  PHE A 141      55.990  42.730  82.410  1.00  0.00           H  
ATOM   2193  CE2 PHE A 141      54.210  43.390  83.570  1.00  0.00           C  
ATOM   2194  HE2 PHE A 141      53.630  42.480  83.450  1.00  0.00           H  
ATOM   2195  CD2 PHE A 141      53.690  44.460  84.170  1.00  0.00           C  
ATOM   2196  HD2 PHE A 141      52.760  44.350  84.680  1.00  0.00           H  
ATOM   2197  C   PHE A 141      52.730  47.200  82.810  1.00  0.00           C  
ATOM   2198  O   PHE A 141      51.700  46.520  82.940  1.00  0.00           O  
ATOM   2199  N   ILE A 142      53.380  47.290  81.680  1.00  0.00           N  
ATOM   2200  H   ILE A 142      54.280  47.750  81.680  1.00  0.00           H  
ATOM   2201  CA  ILE A 142      52.850  46.810  80.420  1.00  0.00           C  
ATOM   2202  HA  ILE A 142      51.860  46.350  80.510  1.00  0.00           H  
ATOM   2203  CB  ILE A 142      52.660  48.010  79.470  1.00  0.00           C  
ATOM   2204  HB  ILE A 142      53.630  48.540  79.450  1.00  0.00           H  
ATOM   2205  CG2 ILE A 142      52.350  47.530  78.030  1.00  0.00           C  
ATOM   2206 HG21 ILE A 142      52.050  48.330  77.350  1.00  0.00           H  
ATOM   2207 HG22 ILE A 142      53.280  47.100  77.660  1.00  0.00           H  
ATOM   2208 HG23 ILE A 142      51.510  46.850  78.100  1.00  0.00           H  
ATOM   2209  CG1 ILE A 142      51.660  49.080  79.920  1.00  0.00           C  
ATOM   2210 HG11 ILE A 142      52.070  49.530  80.810  1.00  0.00           H  
ATOM   2211 HG12 ILE A 142      51.600  49.900  79.190  1.00  0.00           H  
ATOM   2212  CD  ILE A 142      50.210  48.680  80.270  1.00  0.00           C  
ATOM   2213  HD1 ILE A 142      50.230  47.940  81.070  1.00  0.00           H  
ATOM   2214  HD2 ILE A 142      49.750  49.620  80.580  1.00  0.00           H  
ATOM   2215  HD3 ILE A 142      49.680  48.220  79.430  1.00  0.00           H  
ATOM   2216  C   ILE A 142      53.640  45.670  79.860  1.00  0.00           C  
ATOM   2217  O   ILE A 142      54.850  45.770  79.740  1.00  0.00           O  
ATOM   2218  N   GLU A 143      53.050  44.640  79.280  1.00  0.00           N  
ATOM   2219  H   GLU A 143      52.060  44.520  79.460  1.00  0.00           H  
ATOM   2220  CA  GLU A 143      53.840  43.710  78.430  1.00  0.00           C  
ATOM   2221  HA  GLU A 143      54.920  43.740  78.600  1.00  0.00           H  
ATOM   2222  CB  GLU A 143      53.420  42.280  78.710  1.00  0.00           C  
ATOM   2223  HB1 GLU A 143      52.370  42.180  78.430  1.00  0.00           H  
ATOM   2224  HB2 GLU A 143      53.950  41.760  77.910  1.00  0.00           H  
ATOM   2225  CG  GLU A 143      53.740  41.740  80.120  1.00  0.00           C  
ATOM   2226  HG1 GLU A 143      54.800  41.850  80.330  1.00  0.00           H  
ATOM   2227  HG2 GLU A 143      53.330  42.480  80.810  1.00  0.00           H  
ATOM   2228  CD  GLU A 143      53.310  40.250  80.210  1.00  0.00           C  
ATOM   2229  OE1 GLU A 143      54.150  39.320  80.430  1.00  0.00           O  
ATOM   2230  OE2 GLU A 143      52.070  40.010  80.070  1.00  0.00           O  
ATOM   2231  C   GLU A 143      53.670  44.120  76.910  1.00  0.00           C  
ATOM   2232  O   GLU A 143      52.620  44.630  76.470  1.00  0.00           O  
ATOM   2233  N   THR A 144      54.740  43.840  76.140  1.00  0.00           N  
ATOM   2234  H   THR A 144      55.630  43.500  76.470  1.00  0.00           H  
ATOM   2235  CA  THR A 144      54.900  44.380  74.820  1.00  0.00           C  
ATOM   2236  HA  THR A 144      53.930  44.470  74.330  1.00  0.00           H  
ATOM   2237  CB  THR A 144      55.630  45.760  74.820  1.00  0.00           C  
ATOM   2238  HB  THR A 144      56.510  45.720  74.170  1.00  0.00           H  
ATOM   2239  CG2 THR A 144      54.660  46.770  74.290  1.00  0.00           C  
ATOM   2240 HG21 THR A 144      54.390  46.670  73.240  1.00  0.00           H  
ATOM   2241 HG22 THR A 144      53.760  46.820  74.870  1.00  0.00           H  
ATOM   2242 HG23 THR A 144      55.240  47.700  74.430  1.00  0.00           H  
ATOM   2243  OG1 THR A 144      56.080  46.220  76.070  1.00  0.00           O  
ATOM   2244  HG1 THR A 144      56.750  45.620  76.420  1.00  0.00           H  
ATOM   2245  C   THR A 144      55.680  43.360  73.930  1.00  0.00           C  
ATOM   2246  O   THR A 144      56.540  42.650  74.380  1.00  0.00           O  
ATOM   2247  N   SER A 145      55.370  43.480  72.630  1.00  0.00           N  
ATOM   2248  H   SER A 145      54.670  44.160  72.430  1.00  0.00           H  
ATOM   2249  CA  SER A 145      56.250  42.870  71.640  1.00  0.00           C  
ATOM   2250  HA  SER A 145      57.310  42.880  71.920  1.00  0.00           H  
ATOM   2251  CB  SER A 145      55.840  41.380  71.220  1.00  0.00           C  
ATOM   2252  HB1 SER A 145      55.900  40.580  71.960  1.00  0.00           H  
ATOM   2253  HB2 SER A 145      54.810  41.450  70.860  1.00  0.00           H  
ATOM   2254  OG  SER A 145      56.590  40.950  70.080  1.00  0.00           O  
ATOM   2255  HG  SER A 145      57.360  40.510  70.440  1.00  0.00           H  
ATOM   2256  C   SER A 145      56.100  43.740  70.410  1.00  0.00           C  
ATOM   2257  O   SER A 145      55.020  43.890  69.860  1.00  0.00           O  
ATOM   2258  N   ALA A 146      57.200  44.320  69.950  1.00  0.00           N  
ATOM   2259  H   ALA A 146      57.990  44.360  70.570  1.00  0.00           H  
ATOM   2260  CA  ALA A 146      57.200  45.050  68.630  1.00  0.00           C  
ATOM   2261  HA  ALA A 146      56.320  45.680  68.590  1.00  0.00           H  
ATOM   2262  CB  ALA A 146      58.480  45.910  68.530  1.00  0.00           C  
ATOM   2263  HB1 ALA A 146      59.250  45.180  68.750  1.00  0.00           H  
ATOM   2264  HB2 ALA A 146      58.430  46.330  67.530  1.00  0.00           H  
ATOM   2265  HB3 ALA A 146      58.430  46.830  69.130  1.00  0.00           H  
ATOM   2266  C   ALA A 146      57.190  44.040  67.460  1.00  0.00           C  
ATOM   2267  O   ALA A 146      56.700  44.340  66.390  1.00  0.00           O  
ATOM   2268  N   LYS A 147      57.660  42.800  67.690  1.00  0.00           N  
ATOM   2269  H   LYS A 147      58.140  42.600  68.560  1.00  0.00           H  
ATOM   2270  CA  LYS A 147      57.730  41.810  66.590  1.00  0.00           C  
ATOM   2271  HA  LYS A 147      58.080  42.240  65.650  1.00  0.00           H  
ATOM   2272  CB  LYS A 147      58.740  40.670  67.050  1.00  0.00           C  
ATOM   2273  HB1 LYS A 147      59.720  41.110  67.180  1.00  0.00           H  
ATOM   2274  HB2 LYS A 147      58.570  40.370  68.080  1.00  0.00           H  
ATOM   2275  CG  LYS A 147      58.670  39.520  66.100  1.00  0.00           C  
ATOM   2276  HG1 LYS A 147      57.720  38.980  66.050  1.00  0.00           H  
ATOM   2277  HG2 LYS A 147      58.900  39.970  65.140  1.00  0.00           H  
ATOM   2278  CD  LYS A 147      59.840  38.490  66.490  1.00  0.00           C  
ATOM   2279  HD1 LYS A 147      60.710  39.110  66.700  1.00  0.00           H  
ATOM   2280  HD2 LYS A 147      59.500  37.820  67.270  1.00  0.00           H  
ATOM   2281  CE  LYS A 147      60.070  37.640  65.260  1.00  0.00           C  
ATOM   2282  HE1 LYS A 147      59.110  37.160  65.040  1.00  0.00           H  
ATOM   2283  HE2 LYS A 147      60.370  38.190  64.360  1.00  0.00           H  
ATOM   2284  NZ  LYS A 147      61.190  36.630  65.410  1.00  0.00           N  
ATOM   2285  HZ1 LYS A 147      62.040  37.140  65.520  1.00  0.00           H  
ATOM   2286  HZ2 LYS A 147      60.940  36.020  66.180  1.00  0.00           H  
ATOM   2287  HZ3 LYS A 147      61.320  36.120  64.550  1.00  0.00           H  
ATOM   2288  C   LYS A 147      56.340  41.210  66.160  1.00  0.00           C  
ATOM   2289  O   LYS A 147      56.180  40.860  65.040  1.00  0.00           O  
ATOM   2290  N   THR A 148      55.370  41.140  67.070  1.00  0.00           N  
ATOM   2291  H   THR A 148      55.580  41.380  68.030  1.00  0.00           H  
ATOM   2292  CA  THR A 148      53.950  40.760  66.870  1.00  0.00           C  
ATOM   2293  HA  THR A 148      53.900  40.590  65.790  1.00  0.00           H  
ATOM   2294  CB  THR A 148      53.520  39.420  67.590  1.00  0.00           C  
ATOM   2295  HB  THR A 148      52.530  39.120  67.240  1.00  0.00           H  
ATOM   2296  CG2 THR A 148      54.590  38.310  67.440  1.00  0.00           C  
ATOM   2297 HG21 THR A 148      54.880  38.200  66.400  1.00  0.00           H  
ATOM   2298 HG22 THR A 148      55.480  38.650  67.960  1.00  0.00           H  
ATOM   2299 HG23 THR A 148      54.090  37.420  67.810  1.00  0.00           H  
ATOM   2300  OG1 THR A 148      53.550  39.720  68.970  1.00  0.00           O  
ATOM   2301  HG1 THR A 148      53.260  38.920  69.420  1.00  0.00           H  
ATOM   2302  C   THR A 148      52.960  41.850  67.180  1.00  0.00           C  
ATOM   2303  O   THR A 148      51.740  41.630  67.110  1.00  0.00           O  
ATOM   2304  N   ARG A 149      53.390  43.090  67.430  1.00  0.00           N  
ATOM   2305  H   ARG A 149      54.390  43.230  67.370  1.00  0.00           H  
ATOM   2306  CA  ARG A 149      52.630  44.320  67.880  1.00  0.00           C  
ATOM   2307  HA  ARG A 149      53.310  45.020  68.360  1.00  0.00           H  
ATOM   2308  CB  ARG A 149      51.970  45.020  66.640  1.00  0.00           C  
ATOM   2309  HB1 ARG A 149      52.570  44.860  65.740  1.00  0.00           H  
ATOM   2310  HB2 ARG A 149      51.030  44.520  66.410  1.00  0.00           H  
ATOM   2311  CG  ARG A 149      51.790  46.500  66.830  1.00  0.00           C  
ATOM   2312  HG1 ARG A 149      51.290  46.640  67.790  1.00  0.00           H  
ATOM   2313  HG2 ARG A 149      52.790  46.930  66.910  1.00  0.00           H  
ATOM   2314  CD  ARG A 149      50.900  47.090  65.750  1.00  0.00           C  
ATOM   2315  HD1 ARG A 149      51.230  46.830  64.740  1.00  0.00           H  
ATOM   2316  HD2 ARG A 149      49.870  46.780  65.780  1.00  0.00           H  
ATOM   2317  NE  ARG A 149      51.070  48.540  65.660  1.00  0.00           N  
ATOM   2318  HE  ARG A 149      51.820  48.870  65.080  1.00  0.00           H  
ATOM   2319  CZ  ARG A 149      50.350  49.430  66.240  1.00  0.00           C  
ATOM   2320  NH1 ARG A 149      49.360  49.130  67.130  1.00  0.00           N  
ATOM   2321 HH11 ARG A 149      49.150  48.170  67.350  1.00  0.00           H  
ATOM   2322 HH12 ARG A 149      48.870  49.840  67.670  1.00  0.00           H  
ATOM   2323  NH2 ARG A 149      50.540  50.730  65.990  1.00  0.00           N  
ATOM   2324 HH21 ARG A 149      51.310  51.000  65.390  1.00  0.00           H  
ATOM   2325 HH22 ARG A 149      50.050  51.410  66.540  1.00  0.00           H  
ATOM   2326  C   ARG A 149      51.640  44.030  69.050  1.00  0.00           C  
ATOM   2327  O   ARG A 149      50.460  44.460  69.000  1.00  0.00           O  
ATOM   2328  N   GLN A 150      52.100  43.310  70.020  1.00  0.00           N  
ATOM   2329  H   GLN A 150      53.060  43.020  70.050  1.00  0.00           H  
ATOM   2330  CA  GLN A 150      51.330  43.050  71.230  1.00  0.00           C  
ATOM   2331  HA  GLN A 150      50.260  42.900  70.980  1.00  0.00           H  
ATOM   2332  CB  GLN A 150      51.920  41.730  71.770  1.00  0.00           C  
ATOM   2333  HB1 GLN A 150      51.780  41.010  70.970  1.00  0.00           H  
ATOM   2334  HB2 GLN A 150      52.990  41.750  71.830  1.00  0.00           H  
ATOM   2335  CG  GLN A 150      51.220  41.240  73.080  1.00  0.00           C  
ATOM   2336  HG1 GLN A 150      51.220  42.050  73.810  1.00  0.00           H  
ATOM   2337  HG2 GLN A 150      50.230  40.900  72.750  1.00  0.00           H  
ATOM   2338  CD  GLN A 150      51.960  39.990  73.630  1.00  0.00           C  
ATOM   2339  OE1 GLN A 150      52.780  39.350  73.010  1.00  0.00           O  
ATOM   2340  NE2 GLN A 150      51.540  39.480  74.770  1.00  0.00           N  
ATOM   2341 HE21 GLN A 150      50.790  39.900  75.310  1.00  0.00           H  
ATOM   2342 HE22 GLN A 150      51.900  38.590  75.040  1.00  0.00           H  
ATOM   2343  C   GLN A 150      51.590  44.150  72.210  1.00  0.00           C  
ATOM   2344  O   GLN A 150      52.690  44.680  72.290  1.00  0.00           O  
ATOM   2345  N   GLY A 151      50.540  44.640  72.960  1.00  0.00           N  
ATOM   2346  H   GLY A 151      49.640  44.250  72.730  1.00  0.00           H  
ATOM   2347  CA  GLY A 151      50.590  45.860  73.820  1.00  0.00           C  
ATOM   2348  HA1 GLY A 151      49.630  46.000  74.300  1.00  0.00           H  
ATOM   2349  HA2 GLY A 151      51.290  45.590  74.610  1.00  0.00           H  
ATOM   2350  C   GLY A 151      51.020  47.210  73.300  1.00  0.00           C  
ATOM   2351  O   GLY A 151      51.040  48.100  74.100  1.00  0.00           O  
ATOM   2352  N   VAL A 152      51.400  47.380  72.000  1.00  0.00           N  
ATOM   2353  H   VAL A 152      51.490  46.550  71.420  1.00  0.00           H  
ATOM   2354  CA  VAL A 152      51.980  48.660  71.490  1.00  0.00           C  
ATOM   2355  HA  VAL A 152      52.860  48.930  72.080  1.00  0.00           H  
ATOM   2356  CB  VAL A 152      52.260  48.460  70.000  1.00  0.00           C  
ATOM   2357  HB  VAL A 152      51.410  47.890  69.650  1.00  0.00           H  
ATOM   2358  CG1 VAL A 152      52.470  49.810  69.270  1.00  0.00           C  
ATOM   2359 HG11 VAL A 152      51.630  50.420  68.960  1.00  0.00           H  
ATOM   2360 HG12 VAL A 152      53.100  50.530  69.810  1.00  0.00           H  
ATOM   2361 HG13 VAL A 152      53.040  49.610  68.370  1.00  0.00           H  
ATOM   2362  CG2 VAL A 152      53.530  47.570  69.960  1.00  0.00           C  
ATOM   2363 HG21 VAL A 152      54.050  47.770  69.030  1.00  0.00           H  
ATOM   2364 HG22 VAL A 152      54.210  47.880  70.740  1.00  0.00           H  
ATOM   2365 HG23 VAL A 152      53.290  46.520  69.840  1.00  0.00           H  
ATOM   2366  C   VAL A 152      51.050  49.820  71.760  1.00  0.00           C  
ATOM   2367  O   VAL A 152      51.520  50.920  72.040  1.00  0.00           O  
ATOM   2368  N   ASP A 153      49.700  49.640  71.770  1.00  0.00           N  
ATOM   2369  H   ASP A 153      49.390  48.700  71.530  1.00  0.00           H  
ATOM   2370  CA  ASP A 153      48.770  50.760  72.100  1.00  0.00           C  
ATOM   2371  HA  ASP A 153      49.270  51.620  71.650  1.00  0.00           H  
ATOM   2372  CB  ASP A 153      47.350  50.640  71.540  1.00  0.00           C  
ATOM   2373  HB1 ASP A 153      46.780  50.110  72.310  1.00  0.00           H  
ATOM   2374  HB2 ASP A 153      46.950  51.640  71.570  1.00  0.00           H  
ATOM   2375  CG  ASP A 153      47.150  49.910  70.220  1.00  0.00           C  
ATOM   2376  OD1 ASP A 153      47.620  50.300  69.140  1.00  0.00           O  
ATOM   2377  OD2 ASP A 153      46.380  48.900  70.220  1.00  0.00           O  
ATOM   2378  C   ASP A 153      48.780  51.070  73.610  1.00  0.00           C  
ATOM   2379  O   ASP A 153      49.080  52.180  74.010  1.00  0.00           O  
ATOM   2380  N   ASP A 154      48.630  50.040  74.400  1.00  0.00           N  
ATOM   2381  H   ASP A 154      48.380  49.120  74.080  1.00  0.00           H  
ATOM   2382  CA  ASP A 154      48.710  50.180  75.850  1.00  0.00           C  
ATOM   2383  HA  ASP A 154      47.900  50.830  76.180  1.00  0.00           H  
ATOM   2384  CB  ASP A 154      48.470  48.910  76.570  1.00  0.00           C  
ATOM   2385  HB1 ASP A 154      49.350  48.270  76.510  1.00  0.00           H  
ATOM   2386  HB2 ASP A 154      48.370  49.130  77.630  1.00  0.00           H  
ATOM   2387  CG  ASP A 154      47.260  48.160  76.100  1.00  0.00           C  
ATOM   2388  OD1 ASP A 154      47.420  46.950  75.800  1.00  0.00           O  
ATOM   2389  OD2 ASP A 154      46.110  48.720  76.120  1.00  0.00           O  
ATOM   2390  C   ASP A 154      50.060  50.890  76.260  1.00  0.00           C  
ATOM   2391  O   ASP A 154      50.060  51.750  77.150  1.00  0.00           O  
ATOM   2392  N   ALA A 155      51.160  50.420  75.700  1.00  0.00           N  
ATOM   2393  H   ALA A 155      51.070  49.670  75.060  1.00  0.00           H  
ATOM   2394  CA  ALA A 155      52.530  50.880  75.920  1.00  0.00           C  
ATOM   2395  HA  ALA A 155      52.760  50.660  76.960  1.00  0.00           H  
ATOM   2396  CB  ALA A 155      53.570  50.090  75.080  1.00  0.00           C  
ATOM   2397  HB1 ALA A 155      53.040  50.040  74.120  1.00  0.00           H  
ATOM   2398  HB2 ALA A 155      54.490  50.640  74.850  1.00  0.00           H  
ATOM   2399  HB3 ALA A 155      53.790  49.120  75.510  1.00  0.00           H  
ATOM   2400  C   ALA A 155      52.600  52.420  75.730  1.00  0.00           C  
ATOM   2401  O   ALA A 155      53.430  53.090  76.270  1.00  0.00           O  
ATOM   2402  N   PHE A 156      51.790  53.150  74.910  1.00  0.00           N  
ATOM   2403  H   PHE A 156      51.100  52.630  74.380  1.00  0.00           H  
ATOM   2404  CA  PHE A 156      51.820  54.620  74.870  1.00  0.00           C  
ATOM   2405  HA  PHE A 156      52.480  55.070  75.610  1.00  0.00           H  
ATOM   2406  CB  PHE A 156      52.100  55.150  73.430  1.00  0.00           C  
ATOM   2407  HB1 PHE A 156      51.510  54.610  72.690  1.00  0.00           H  
ATOM   2408  HB2 PHE A 156      51.810  56.210  73.390  1.00  0.00           H  
ATOM   2409  CG  PHE A 156      53.560  55.040  73.040  1.00  0.00           C  
ATOM   2410  CD1 PHE A 156      54.450  56.100  73.190  1.00  0.00           C  
ATOM   2411  HD1 PHE A 156      54.000  57.030  73.480  1.00  0.00           H  
ATOM   2412  CE1 PHE A 156      55.850  55.920  72.900  1.00  0.00           C  
ATOM   2413  HE1 PHE A 156      56.620  56.600  73.230  1.00  0.00           H  
ATOM   2414  CZ  PHE A 156      56.250  54.620  72.360  1.00  0.00           C  
ATOM   2415  HZ  PHE A 156      57.320  54.440  72.280  1.00  0.00           H  
ATOM   2416  CE2 PHE A 156      55.330  53.590  72.190  1.00  0.00           C  
ATOM   2417  HE2 PHE A 156      55.680  52.610  71.920  1.00  0.00           H  
ATOM   2418  CD2 PHE A 156      54.000  53.790  72.520  1.00  0.00           C  
ATOM   2419  HD2 PHE A 156      53.310  52.970  72.440  1.00  0.00           H  
ATOM   2420  C   PHE A 156      50.460  55.200  75.370  1.00  0.00           C  
ATOM   2421  O   PHE A 156      50.490  56.290  75.910  1.00  0.00           O  
ATOM   2422  N   TYR A 157      49.270  54.570  75.280  1.00  0.00           N  
ATOM   2423  H   TYR A 157      49.260  53.670  74.830  1.00  0.00           H  
ATOM   2424  CA  TYR A 157      48.000  55.160  75.680  1.00  0.00           C  
ATOM   2425  HA  TYR A 157      47.900  56.180  75.330  1.00  0.00           H  
ATOM   2426  CB  TYR A 157      46.790  54.360  75.120  1.00  0.00           C  
ATOM   2427  HB1 TYR A 157      46.780  53.300  75.390  1.00  0.00           H  
ATOM   2428  HB2 TYR A 157      45.930  54.770  75.650  1.00  0.00           H  
ATOM   2429  CG  TYR A 157      46.500  54.580  73.640  1.00  0.00           C  
ATOM   2430  CD1 TYR A 157      47.490  54.870  72.630  1.00  0.00           C  
ATOM   2431  HD1 TYR A 157      48.550  54.920  72.850  1.00  0.00           H  
ATOM   2432  CE1 TYR A 157      47.150  54.820  71.270  1.00  0.00           C  
ATOM   2433  HE1 TYR A 157      47.920  55.060  70.540  1.00  0.00           H  
ATOM   2434  CZ  TYR A 157      45.840  54.580  70.840  1.00  0.00           C  
ATOM   2435  OH  TYR A 157      45.570  54.470  69.560  1.00  0.00           O  
ATOM   2436  HH  TYR A 157      44.620  54.430  69.430  1.00  0.00           H  
ATOM   2437  CE2 TYR A 157      44.870  54.310  71.830  1.00  0.00           C  
ATOM   2438  HE2 TYR A 157      43.850  54.210  71.490  1.00  0.00           H  
ATOM   2439  CD2 TYR A 157      45.180  54.310  73.180  1.00  0.00           C  
ATOM   2440  HD2 TYR A 157      44.330  54.070  73.800  1.00  0.00           H  
ATOM   2441  C   TYR A 157      47.880  55.290  77.160  1.00  0.00           C  
ATOM   2442  O   TYR A 157      47.260  56.260  77.580  1.00  0.00           O  
ATOM   2443  N   THR A 158      48.500  54.390  77.940  1.00  0.00           N  
ATOM   2444  H   THR A 158      48.980  53.640  77.480  1.00  0.00           H  
ATOM   2445  CA  THR A 158      48.470  54.520  79.410  1.00  0.00           C  
ATOM   2446  HA  THR A 158      47.460  54.700  79.780  1.00  0.00           H  
ATOM   2447  CB  THR A 158      48.880  53.190  80.140  1.00  0.00           C  
ATOM   2448  HB  THR A 158      49.960  53.050  80.120  1.00  0.00           H  
ATOM   2449  CG2 THR A 158      48.350  53.250  81.530  1.00  0.00           C  
ATOM   2450 HG21 THR A 158      48.740  52.370  82.050  1.00  0.00           H  
ATOM   2451 HG22 THR A 158      48.900  54.020  82.070  1.00  0.00           H  
ATOM   2452 HG23 THR A 158      47.270  53.260  81.610  1.00  0.00           H  
ATOM   2453  OG1 THR A 158      48.310  52.050  79.500  1.00  0.00           O  
ATOM   2454  HG1 THR A 158      48.760  51.940  78.660  1.00  0.00           H  
ATOM   2455  C   THR A 158      49.330  55.680  79.930  1.00  0.00           C  
ATOM   2456  O   THR A 158      49.000  56.370  80.870  1.00  0.00           O  
ATOM   2457  N   LEU A 159      50.440  55.990  79.190  1.00  0.00           N  
ATOM   2458  H   LEU A 159      50.740  55.310  78.500  1.00  0.00           H  
ATOM   2459  CA  LEU A 159      51.230  57.180  79.550  1.00  0.00           C  
ATOM   2460  HA  LEU A 159      51.320  57.170  80.630  1.00  0.00           H  
ATOM   2461  CB  LEU A 159      52.530  57.100  78.780  1.00  0.00           C  
ATOM   2462  HB1 LEU A 159      52.940  56.150  79.120  1.00  0.00           H  
ATOM   2463  HB2 LEU A 159      52.270  57.040  77.720  1.00  0.00           H  
ATOM   2464  CG  LEU A 159      53.500  58.230  79.120  1.00  0.00           C  
ATOM   2465  HG  LEU A 159      53.010  59.180  78.890  1.00  0.00           H  
ATOM   2466  CD1 LEU A 159      54.040  58.140  80.580  1.00  0.00           C  
ATOM   2467 HD11 LEU A 159      54.710  57.280  80.710  1.00  0.00           H  
ATOM   2468 HD12 LEU A 159      54.540  59.100  80.670  1.00  0.00           H  
ATOM   2469 HD13 LEU A 159      53.190  58.160  81.240  1.00  0.00           H  
ATOM   2470  CD2 LEU A 159      54.760  58.150  78.250  1.00  0.00           C  
ATOM   2471 HD21 LEU A 159      54.410  58.360  77.240  1.00  0.00           H  
ATOM   2472 HD22 LEU A 159      55.390  59.000  78.500  1.00  0.00           H  
ATOM   2473 HD23 LEU A 159      55.180  57.140  78.180  1.00  0.00           H  
ATOM   2474  C   LEU A 159      50.460  58.520  79.320  1.00  0.00           C  
ATOM   2475  O   LEU A 159      50.630  59.520  80.100  1.00  0.00           O  
ATOM   2476  N   VAL A 160      49.580  58.680  78.280  1.00  0.00           N  
ATOM   2477  H   VAL A 160      49.460  57.870  77.680  1.00  0.00           H  
ATOM   2478  CA  VAL A 160      48.710  59.820  77.980  1.00  0.00           C  
ATOM   2479  HA  VAL A 160      49.380  60.680  77.980  1.00  0.00           H  
ATOM   2480  CB  VAL A 160      47.940  59.710  76.610  1.00  0.00           C  
ATOM   2481  HB  VAL A 160      47.420  58.770  76.780  1.00  0.00           H  
ATOM   2482  CG1 VAL A 160      46.870  60.830  76.480  1.00  0.00           C  
ATOM   2483 HG11 VAL A 160      46.310  60.620  75.570  1.00  0.00           H  
ATOM   2484 HG12 VAL A 160      46.200  60.880  77.340  1.00  0.00           H  
ATOM   2485 HG13 VAL A 160      47.310  61.810  76.340  1.00  0.00           H  
ATOM   2486  CG2 VAL A 160      48.940  59.550  75.400  1.00  0.00           C  
ATOM   2487 HG21 VAL A 160      49.530  60.450  75.430  1.00  0.00           H  
ATOM   2488 HG22 VAL A 160      49.510  58.650  75.640  1.00  0.00           H  
ATOM   2489 HG23 VAL A 160      48.480  59.410  74.420  1.00  0.00           H  
ATOM   2490  C   VAL A 160      47.720  59.990  79.140  1.00  0.00           C  
ATOM   2491  O   VAL A 160      47.630  61.030  79.810  1.00  0.00           O  
ATOM   2492  N   ARG A 161      46.920  58.920  79.490  1.00  0.00           N  
ATOM   2493  H   ARG A 161      47.090  58.110  78.910  1.00  0.00           H  
ATOM   2494  CA  ARG A 161      46.010  58.830  80.600  1.00  0.00           C  
ATOM   2495  HA  ARG A 161      45.120  59.460  80.530  1.00  0.00           H  
ATOM   2496  CB  ARG A 161      45.540  57.350  80.670  1.00  0.00           C  
ATOM   2497  HB1 ARG A 161      46.430  56.760  80.830  1.00  0.00           H  
ATOM   2498  HB2 ARG A 161      44.920  57.260  81.560  1.00  0.00           H  
ATOM   2499  CG  ARG A 161      44.690  57.070  79.410  1.00  0.00           C  
ATOM   2500  HG1 ARG A 161      43.720  57.560  79.500  1.00  0.00           H  
ATOM   2501  HG2 ARG A 161      44.980  57.600  78.510  1.00  0.00           H  
ATOM   2502  CD  ARG A 161      44.440  55.560  79.130  1.00  0.00           C  
ATOM   2503  HD1 ARG A 161      45.430  55.190  78.860  1.00  0.00           H  
ATOM   2504  HD2 ARG A 161      44.120  55.140  80.090  1.00  0.00           H  
ATOM   2505  NE  ARG A 161      43.480  55.380  78.090  1.00  0.00           N  
ATOM   2506  HE  ARG A 161      42.820  56.120  77.950  1.00  0.00           H  
ATOM   2507  CZ  ARG A 161      43.360  54.300  77.330  1.00  0.00           C  
ATOM   2508  NH1 ARG A 161      44.180  53.290  77.450  1.00  0.00           N  
ATOM   2509 HH11 ARG A 161      44.850  53.190  78.200  1.00  0.00           H  
ATOM   2510 HH12 ARG A 161      44.300  52.570  76.780  1.00  0.00           H  
ATOM   2511  NH2 ARG A 161      42.390  54.260  76.450  1.00  0.00           N  
ATOM   2512 HH21 ARG A 161      41.690  54.980  76.530  1.00  0.00           H  
ATOM   2513 HH22 ARG A 161      42.260  53.500  75.810  1.00  0.00           H  
ATOM   2514  C   ARG A 161      46.720  59.180  81.900  1.00  0.00           C  
ATOM   2515  O   ARG A 161      46.200  60.070  82.590  1.00  0.00           O  
ATOM   2516  N   GLU A 162      48.010  58.780  82.170  1.00  0.00           N  
ATOM   2517  H   GLU A 162      48.340  57.970  81.680  1.00  0.00           H  
ATOM   2518  CA  GLU A 162      48.690  59.220  83.330  1.00  0.00           C  
ATOM   2519  HA  GLU A 162      48.010  59.090  84.180  1.00  0.00           H  
ATOM   2520  CB  GLU A 162      50.060  58.490  83.500  1.00  0.00           C  
ATOM   2521  HB1 GLU A 162      50.580  58.360  82.560  1.00  0.00           H  
ATOM   2522  HB2 GLU A 162      50.680  59.160  84.110  1.00  0.00           H  
ATOM   2523  CG  GLU A 162      49.920  57.100  84.090  1.00  0.00           C  
ATOM   2524  HG1 GLU A 162      49.440  56.450  83.360  1.00  0.00           H  
ATOM   2525  HG2 GLU A 162      50.920  56.690  84.280  1.00  0.00           H  
ATOM   2526  CD  GLU A 162      49.300  56.980  85.420  1.00  0.00           C  
ATOM   2527  OE1 GLU A 162      49.850  57.470  86.430  1.00  0.00           O  
ATOM   2528  OE2 GLU A 162      48.150  56.480  85.560  1.00  0.00           O  
ATOM   2529  C   GLU A 162      48.900  60.730  83.370  1.00  0.00           C  
ATOM   2530  O   GLU A 162      48.800  61.270  84.460  1.00  0.00           O  
ATOM   2531  N   ILE A 163      49.180  61.360  82.210  1.00  0.00           N  
ATOM   2532  H   ILE A 163      49.090  60.880  81.320  1.00  0.00           H  
ATOM   2533  CA  ILE A 163      49.500  62.790  82.120  1.00  0.00           C  
ATOM   2534  HA  ILE A 163      50.150  63.000  82.970  1.00  0.00           H  
ATOM   2535  CB  ILE A 163      50.220  63.290  80.830  1.00  0.00           C  
ATOM   2536  HB  ILE A 163      49.560  63.110  79.990  1.00  0.00           H  
ATOM   2537  CG2 ILE A 163      50.280  64.840  80.610  1.00  0.00           C  
ATOM   2538 HG21 ILE A 163      50.740  65.180  79.690  1.00  0.00           H  
ATOM   2539 HG22 ILE A 163      49.240  65.170  80.620  1.00  0.00           H  
ATOM   2540 HG23 ILE A 163      50.640  65.440  81.440  1.00  0.00           H  
ATOM   2541  CG1 ILE A 163      51.700  62.700  80.780  1.00  0.00           C  
ATOM   2542 HG11 ILE A 163      52.280  63.290  81.490  1.00  0.00           H  
ATOM   2543 HG12 ILE A 163      51.870  61.720  81.220  1.00  0.00           H  
ATOM   2544  CD  ILE A 163      52.350  62.650  79.370  1.00  0.00           C  
ATOM   2545  HD1 ILE A 163      53.300  62.120  79.400  1.00  0.00           H  
ATOM   2546  HD2 ILE A 163      51.670  62.050  78.780  1.00  0.00           H  
ATOM   2547  HD3 ILE A 163      52.380  63.680  78.990  1.00  0.00           H  
ATOM   2548  C   ILE A 163      48.170  63.600  82.340  1.00  0.00           C  
ATOM   2549  O   ILE A 163      48.200  64.550  83.100  1.00  0.00           O  
ATOM   2550  N   ARG A 164      47.010  63.070  81.810  1.00  0.00           N  
ATOM   2551  H   ARG A 164      47.090  62.350  81.100  1.00  0.00           H  
ATOM   2552  CA  ARG A 164      45.660  63.640  81.970  1.00  0.00           C  
ATOM   2553  HA  ARG A 164      45.600  64.690  81.680  1.00  0.00           H  
ATOM   2554  CB  ARG A 164      44.600  62.800  81.170  1.00  0.00           C  
ATOM   2555  HB1 ARG A 164      44.820  61.730  81.190  1.00  0.00           H  
ATOM   2556  HB2 ARG A 164      43.630  62.910  81.660  1.00  0.00           H  
ATOM   2557  CG  ARG A 164      44.600  63.380  79.730  1.00  0.00           C  
ATOM   2558  HG1 ARG A 164      44.190  64.390  79.690  1.00  0.00           H  
ATOM   2559  HG2 ARG A 164      45.590  63.530  79.290  1.00  0.00           H  
ATOM   2560  CD  ARG A 164      43.810  62.290  78.970  1.00  0.00           C  
ATOM   2561  HD1 ARG A 164      44.260  61.290  79.050  1.00  0.00           H  
ATOM   2562  HD2 ARG A 164      42.880  62.230  79.540  1.00  0.00           H  
ATOM   2563  NE  ARG A 164      43.600  62.630  77.530  1.00  0.00           N  
ATOM   2564  HE  ARG A 164      43.910  63.480  77.100  1.00  0.00           H  
ATOM   2565  CZ  ARG A 164      43.230  61.670  76.680  1.00  0.00           C  
ATOM   2566  NH1 ARG A 164      42.480  60.700  77.100  1.00  0.00           N  
ATOM   2567 HH11 ARG A 164      42.270  60.580  78.080  1.00  0.00           H  
ATOM   2568 HH12 ARG A 164      42.260  59.990  76.410  1.00  0.00           H  
ATOM   2569  NH2 ARG A 164      43.430  61.700  75.400  1.00  0.00           N  
ATOM   2570 HH21 ARG A 164      43.740  62.590  75.010  1.00  0.00           H  
ATOM   2571 HH22 ARG A 164      43.060  60.960  74.840  1.00  0.00           H  
ATOM   2572  C   ARG A 164      45.340  63.540  83.450  1.00  0.00           C  
ATOM   2573  O   ARG A 164      45.100  64.600  83.970  1.00  0.00           O  
ATOM   2574  N   LYS A 165      45.480  62.380  84.160  1.00  0.00           N  
ATOM   2575  H   LYS A 165      45.610  61.520  83.660  1.00  0.00           H  
ATOM   2576  CA  LYS A 165      45.230  62.240  85.620  1.00  0.00           C  
ATOM   2577  HA  LYS A 165      44.210  62.600  85.750  1.00  0.00           H  
ATOM   2578  CB  LYS A 165      45.270  60.680  85.990  1.00  0.00           C  
ATOM   2579  HB1 LYS A 165      46.210  60.270  85.640  1.00  0.00           H  
ATOM   2580  HB2 LYS A 165      45.110  60.520  87.050  1.00  0.00           H  
ATOM   2581  CG  LYS A 165      44.290  59.830  85.150  1.00  0.00           C  
ATOM   2582  HG1 LYS A 165      43.250  59.850  85.490  1.00  0.00           H  
ATOM   2583  HG2 LYS A 165      44.090  60.290  84.180  1.00  0.00           H  
ATOM   2584  CD  LYS A 165      44.670  58.320  85.070  1.00  0.00           C  
ATOM   2585  HD1 LYS A 165      43.860  57.650  84.760  1.00  0.00           H  
ATOM   2586  HD2 LYS A 165      45.480  58.110  84.380  1.00  0.00           H  
ATOM   2587  CE  LYS A 165      45.080  57.770  86.440  1.00  0.00           C  
ATOM   2588  HE1 LYS A 165      45.850  58.450  86.780  1.00  0.00           H  
ATOM   2589  HE2 LYS A 165      44.200  57.790  87.070  1.00  0.00           H  
ATOM   2590  NZ  LYS A 165      45.600  56.420  86.380  1.00  0.00           N  
ATOM   2591  HZ1 LYS A 165      44.910  55.750  86.100  1.00  0.00           H  
ATOM   2592  HZ2 LYS A 165      46.400  56.380  85.760  1.00  0.00           H  
ATOM   2593  HZ3 LYS A 165      45.940  56.230  87.310  1.00  0.00           H  
ATOM   2594  C   LYS A 165      46.130  63.070  86.540  1.00  0.00           C  
ATOM   2595  O   LYS A 165      45.750  63.520  87.650  1.00  0.00           O  
ATOM   2596  N   HIE A 166      47.370  63.290  86.110  1.00  0.00           N  
ATOM   2597  H   HIE A 166      47.630  62.880  85.220  1.00  0.00           H  
ATOM   2598  CA  HIE A 166      48.410  64.170  86.730  1.00  0.00           C  
ATOM   2599  HA  HIE A 166      48.560  63.910  87.770  1.00  0.00           H  
ATOM   2600  CB  HIE A 166      49.770  63.940  86.160  1.00  0.00           C  
ATOM   2601  HB1 HIE A 166      50.060  62.890  86.180  1.00  0.00           H  
ATOM   2602  HB2 HIE A 166      49.760  64.140  85.090  1.00  0.00           H  
ATOM   2603  CG  HIE A 166      50.980  64.570  86.840  1.00  0.00           C  
ATOM   2604  ND1 HIE A 166      51.530  65.860  86.700  1.00  0.00           N  
ATOM   2605  CE1 HIE A 166      52.510  65.940  87.570  1.00  0.00           C  
ATOM   2606  HE1 HIE A 166      53.240  66.740  87.680  1.00  0.00           H  
ATOM   2607  NE2 HIE A 166      52.770  64.730  88.180  1.00  0.00           N  
ATOM   2608  HE2 HIE A 166      53.280  64.610  89.050  1.00  0.00           H  
ATOM   2609  CD2 HIE A 166      51.780  63.890  87.730  1.00  0.00           C  
ATOM   2610  HD2 HIE A 166      51.510  62.940  88.150  1.00  0.00           H  
ATOM   2611  C   HIE A 166      48.040  65.700  86.690  1.00  0.00           C  
ATOM   2612  O   HIE A 166      47.930  66.350  87.750  1.00  0.00           O  
ATOM   2613  N   LYS A 167      47.690  66.180  85.480  1.00  0.00           N  
ATOM   2614  H   LYS A 167      47.870  65.660  84.640  1.00  0.00           H  
ATOM   2615  CA  LYS A 167      47.060  67.560  85.390  1.00  0.00           C  
ATOM   2616  HA  LYS A 167      47.620  68.310  85.920  1.00  0.00           H  
ATOM   2617  CB  LYS A 167      46.760  67.930  83.910  1.00  0.00           C  
ATOM   2618  HB1 LYS A 167      46.280  67.120  83.370  1.00  0.00           H  
ATOM   2619  HB2 LYS A 167      46.090  68.790  83.990  1.00  0.00           H  
ATOM   2620  CG  LYS A 167      48.020  68.230  83.040  1.00  0.00           C  
ATOM   2621  HG1 LYS A 167      48.430  69.150  83.470  1.00  0.00           H  
ATOM   2622  HG2 LYS A 167      48.740  67.420  83.090  1.00  0.00           H  
ATOM   2623  CD  LYS A 167      47.620  68.480  81.600  1.00  0.00           C  
ATOM   2624  HD1 LYS A 167      47.190  67.630  81.090  1.00  0.00           H  
ATOM   2625  HD2 LYS A 167      47.000  69.370  81.700  1.00  0.00           H  
ATOM   2626  CE  LYS A 167      48.880  68.890  80.730  1.00  0.00           C  
ATOM   2627  HE1 LYS A 167      49.450  69.600  81.310  1.00  0.00           H  
ATOM   2628  HE2 LYS A 167      49.530  68.030  80.570  1.00  0.00           H  
ATOM   2629  NZ  LYS A 167      48.380  69.420  79.470  1.00  0.00           N  
ATOM   2630  HZ1 LYS A 167      47.590  68.850  79.200  1.00  0.00           H  
ATOM   2631  HZ2 LYS A 167      48.050  70.370  79.580  1.00  0.00           H  
ATOM   2632  HZ3 LYS A 167      49.070  69.470  78.720  1.00  0.00           H  
ATOM   2633  C   LYS A 167      45.730  67.560  86.170  1.00  0.00           C  
ATOM   2634  O   LYS A 167      45.500  68.500  86.850  1.00  0.00           O  
ATOM   2635  N   GLU A 168      44.880  66.560  86.150  1.00  0.00           N  
ATOM   2636  H   GLU A 168      45.020  65.890  85.400  1.00  0.00           H  
ATOM   2637  CA  GLU A 168      43.630  66.540  87.060  1.00  0.00           C  
ATOM   2638  HA  GLU A 168      43.000  67.400  86.880  1.00  0.00           H  
ATOM   2639  CB  GLU A 168      42.840  65.210  86.840  1.00  0.00           C  
ATOM   2640  HB1 GLU A 168      43.440  64.330  86.980  1.00  0.00           H  
ATOM   2641  HB2 GLU A 168      42.100  65.280  87.650  1.00  0.00           H  
ATOM   2642  CG  GLU A 168      42.030  65.120  85.540  1.00  0.00           C  
ATOM   2643  HG1 GLU A 168      41.540  66.080  85.330  1.00  0.00           H  
ATOM   2644  HG2 GLU A 168      42.590  64.840  84.660  1.00  0.00           H  
ATOM   2645  CD  GLU A 168      40.800  64.230  85.680  1.00  0.00           C  
ATOM   2646  OE1 GLU A 168      39.650  64.490  85.190  1.00  0.00           O  
ATOM   2647  OE2 GLU A 168      40.830  63.090  86.250  1.00  0.00           O  
ATOM   2648  C   GLU A 168      43.900  66.590  88.550  1.00  0.00           C  
ATOM   2649  O   GLU A 168      43.210  67.270  89.280  1.00  0.00           O  
ATOM   2650  N   LYS A 169      45.010  65.990  88.960  1.00  0.00           N  
ATOM   2651  H   LYS A 169      45.460  65.330  88.340  1.00  0.00           H  
ATOM   2652  CA  LYS A 169      45.630  66.150  90.260  1.00  0.00           C  
ATOM   2653  HA  LYS A 169      44.830  65.990  90.990  1.00  0.00           H  
ATOM   2654  CB  LYS A 169      46.640  65.060  90.550  1.00  0.00           C  
ATOM   2655  HB1 LYS A 169      46.280  64.110  90.160  1.00  0.00           H  
ATOM   2656  HB2 LYS A 169      47.550  65.250  89.970  1.00  0.00           H  
ATOM   2657  CG  LYS A 169      47.020  64.970  92.010  1.00  0.00           C  
ATOM   2658  HG1 LYS A 169      47.480  65.890  92.370  1.00  0.00           H  
ATOM   2659  HG2 LYS A 169      46.090  64.790  92.560  1.00  0.00           H  
ATOM   2660  CD  LYS A 169      47.980  63.850  92.380  1.00  0.00           C  
ATOM   2661  HD1 LYS A 169      48.360  63.870  93.400  1.00  0.00           H  
ATOM   2662  HD2 LYS A 169      47.430  62.930  92.210  1.00  0.00           H  
ATOM   2663  CE  LYS A 169      49.290  63.820  91.520  1.00  0.00           C  
ATOM   2664  HE1 LYS A 169      48.990  63.940  90.480  1.00  0.00           H  
ATOM   2665  HE2 LYS A 169      49.820  64.710  91.830  1.00  0.00           H  
ATOM   2666  NZ  LYS A 169      50.020  62.600  91.760  1.00  0.00           N  
ATOM   2667  HZ1 LYS A 169      49.600  61.790  91.310  1.00  0.00           H  
ATOM   2668  HZ2 LYS A 169      50.970  62.620  91.460  1.00  0.00           H  
ATOM   2669  HZ3 LYS A 169      50.100  62.450  92.760  1.00  0.00           H  
ATOM   2670  C   LYS A 169      46.150  67.540  90.560  1.00  0.00           C  
ATOM   2671  O   LYS A 169      45.860  68.050  91.640  1.00  0.00           O  
ATOM   2672  N   MET A 170      46.750  68.220  89.590  1.00  0.00           N  
ATOM   2673  H   MET A 170      47.040  67.700  88.760  1.00  0.00           H  
ATOM   2674  CA  MET A 170      47.260  69.540  89.640  1.00  0.00           C  
ATOM   2675  HA  MET A 170      47.600  69.760  90.660  1.00  0.00           H  
ATOM   2676  CB  MET A 170      48.610  69.720  88.850  1.00  0.00           C  
ATOM   2677  HB1 MET A 170      48.570  69.520  87.790  1.00  0.00           H  
ATOM   2678  HB2 MET A 170      48.960  70.740  89.000  1.00  0.00           H  
ATOM   2679  CG  MET A 170      49.800  68.880  89.360  1.00  0.00           C  
ATOM   2680  HG1 MET A 170      49.790  67.940  88.790  1.00  0.00           H  
ATOM   2681  HG2 MET A 170      50.670  69.400  88.980  1.00  0.00           H  
ATOM   2682  SD  MET A 170      49.930  68.450  91.160  1.00  0.00           S  
ATOM   2683  CE  MET A 170      51.440  67.570  91.120  1.00  0.00           C  
ATOM   2684  HE1 MET A 170      51.350  66.970  92.030  1.00  0.00           H  
ATOM   2685  HE2 MET A 170      51.380  66.950  90.210  1.00  0.00           H  
ATOM   2686  HE3 MET A 170      52.210  68.320  91.050  1.00  0.00           H  
ATOM   2687  C   MET A 170      46.220  70.630  89.280  1.00  0.00           C  
ATOM   2688  O   MET A 170      46.590  71.810  89.320  1.00  0.00           O  
ATOM   2689  N   SER A 171      44.960  70.240  88.840  1.00  0.00           N  
ATOM   2690  H   SER A 171      44.790  69.280  88.560  1.00  0.00           H  
ATOM   2691  CA  SER A 171      43.930  71.220  88.380  1.00  0.00           C  
ATOM   2692  HA  SER A 171      43.180  70.660  87.850  1.00  0.00           H  
ATOM   2693  CB  SER A 171      43.170  71.950  89.420  1.00  0.00           C  
ATOM   2694  HB1 SER A 171      43.920  72.520  89.980  1.00  0.00           H  
ATOM   2695  HB2 SER A 171      42.570  72.660  88.860  1.00  0.00           H  
ATOM   2696  OG  SER A 171      42.440  71.030  90.230  1.00  0.00           O  
ATOM   2697  HG  SER A 171      42.440  71.250  91.160  1.00  0.00           H  
ATOM   2698  C   SER A 171      44.470  72.050  87.240  1.00  0.00           C  
ATOM   2699  O   SER A 171      44.430  73.270  87.280  1.00  0.00           O  
ATOM   2700  N   LYS A 172      45.060  71.400  86.270  1.00  0.00           N  
ATOM   2701  H   LYS A 172      45.070  70.390  86.280  1.00  0.00           H  
ATOM   2702  CA  LYS A 172      45.570  72.020  85.030  1.00  0.00           C  
ATOM   2703  HA  LYS A 172      45.460  73.110  85.140  1.00  0.00           H  
ATOM   2704  CB  LYS A 172      47.070  71.750  84.730  1.00  0.00           C  
ATOM   2705  HB1 LYS A 172      47.210  70.680  84.610  1.00  0.00           H  
ATOM   2706  HB2 LYS A 172      47.390  72.290  83.840  1.00  0.00           H  
ATOM   2707  CG  LYS A 172      47.940  72.160  85.910  1.00  0.00           C  
ATOM   2708  HG1 LYS A 172      47.680  73.190  86.170  1.00  0.00           H  
ATOM   2709  HG2 LYS A 172      47.750  71.520  86.760  1.00  0.00           H  
ATOM   2710  CD  LYS A 172      49.440  72.060  85.490  1.00  0.00           C  
ATOM   2711  HD1 LYS A 172      49.610  71.100  85.020  1.00  0.00           H  
ATOM   2712  HD2 LYS A 172      49.550  72.850  84.740  1.00  0.00           H  
ATOM   2713  CE  LYS A 172      50.450  72.140  86.700  1.00  0.00           C  
ATOM   2714  HE1 LYS A 172      50.440  73.150  87.120  1.00  0.00           H  
ATOM   2715  HE2 LYS A 172      50.120  71.450  87.480  1.00  0.00           H  
ATOM   2716  NZ  LYS A 172      51.840  71.910  86.170  1.00  0.00           N  
ATOM   2717  HZ1 LYS A 172      52.170  72.780  85.770  1.00  0.00           H  
ATOM   2718  HZ2 LYS A 172      52.440  71.710  86.960  1.00  0.00           H  
ATOM   2719  HZ3 LYS A 172      51.940  71.150  85.520  1.00  0.00           H  
ATOM   2720  C   LYS A 172      44.600  71.680  83.890  1.00  0.00           C  
ATOM   2721  O   LYS A 172      44.130  70.540  83.920  1.00  0.00           O  
ATOM   2722  N   ASP A 173      44.470  72.570  82.870  1.00  0.00           N  
ATOM   2723  H   ASP A 173      45.010  73.420  82.850  1.00  0.00           H  
ATOM   2724  CA  ASP A 173      43.870  72.140  81.540  1.00  0.00           C  
ATOM   2725  HA  ASP A 173      43.610  73.080  81.030  1.00  0.00           H  
ATOM   2726  CB  ASP A 173      44.940  71.420  80.690  1.00  0.00           C  
ATOM   2727  HB1 ASP A 173      45.080  70.390  81.030  1.00  0.00           H  
ATOM   2728  HB2 ASP A 173      44.490  71.370  79.700  1.00  0.00           H  
ATOM   2729  CG  ASP A 173      46.210  72.280  80.600  1.00  0.00           C  
ATOM   2730  OD1 ASP A 173      46.000  73.550  80.580  1.00  0.00           O  
ATOM   2731  OD2 ASP A 173      47.330  71.710  80.610  1.00  0.00           O  
ATOM   2732  C   ASP A 173      42.520  71.350  81.520  1.00  0.00           C  
ATOM   2733  O   ASP A 173      42.300  70.410  80.720  1.00  0.00           O  
ATOM   2734  N   GLY A 174      41.510  71.740  82.340  1.00  0.00           N  
ATOM   2735  H   GLY A 174      41.680  72.480  83.010  1.00  0.00           H  
ATOM   2736  CA  GLY A 174      40.150  71.200  82.320  1.00  0.00           C  
ATOM   2737  HA1 GLY A 174      39.550  71.650  83.100  1.00  0.00           H  
ATOM   2738  HA2 GLY A 174      40.160  70.130  82.400  1.00  0.00           H  
ATOM   2739  C   GLY A 174      39.360  71.500  81.020  1.00  0.00           C  
ATOM   2740  O   GLY A 174      39.790  72.240  80.090  1.00  0.00           O  
ATOM   2741  N   LYS A 175      38.030  71.130  80.990  1.00  0.00           N  
ATOM   2742  H   LYS A 175      37.590  71.400  80.120  1.00  0.00           H  
ATOM   2743  CA  LYS A 175      37.330  70.160  81.780  1.00  0.00           C  
ATOM   2744  HA  LYS A 175      37.890  69.790  82.650  1.00  0.00           H  
ATOM   2745  CB  LYS A 175      37.210  68.850  80.940  1.00  0.00           C  
ATOM   2746  HB1 LYS A 175      36.510  68.130  81.380  1.00  0.00           H  
ATOM   2747  HB2 LYS A 175      36.770  69.250  80.010  1.00  0.00           H  
ATOM   2748  CG  LYS A 175      38.490  68.180  80.520  1.00  0.00           C  
ATOM   2749  HG1 LYS A 175      38.950  68.740  79.700  1.00  0.00           H  
ATOM   2750  HG2 LYS A 175      39.180  68.200  81.360  1.00  0.00           H  
ATOM   2751  CD  LYS A 175      38.160  66.740  80.130  1.00  0.00           C  
ATOM   2752  HD1 LYS A 175      37.450  66.400  80.880  1.00  0.00           H  
ATOM   2753  HD2 LYS A 175      37.720  66.610  79.140  1.00  0.00           H  
ATOM   2754  CE  LYS A 175      39.360  65.790  80.340  1.00  0.00           C  
ATOM   2755  HE1 LYS A 175      40.250  66.210  79.900  1.00  0.00           H  
ATOM   2756  HE2 LYS A 175      39.570  65.720  81.400  1.00  0.00           H  
ATOM   2757  NZ  LYS A 175      39.070  64.390  79.770  1.00  0.00           N  
ATOM   2758  HZ1 LYS A 175      39.760  63.740  80.120  1.00  0.00           H  
ATOM   2759  HZ2 LYS A 175      38.110  64.090  79.940  1.00  0.00           H  
ATOM   2760  HZ3 LYS A 175      39.270  64.460  78.790  1.00  0.00           H  
ATOM   2761  C   LYS A 175      35.920  70.730  82.260  1.00  0.00           C  
ATOM   2762  O   LYS A 175      35.340  71.560  81.600  1.00  0.00           O  
ATOM   2763  N   LYS A 176      35.410  70.050  83.280  1.00  0.00           N  
ATOM   2764  H   LYS A 176      36.020  69.350  83.700  1.00  0.00           H  
ATOM   2765  CA  LYS A 176      34.050  70.290  83.880  1.00  0.00           C  
ATOM   2766  HA  LYS A 176      33.630  71.150  83.350  1.00  0.00           H  
ATOM   2767  CB  LYS A 176      33.030  69.150  83.680  1.00  0.00           C  
ATOM   2768  HB1 LYS A 176      32.030  69.610  83.760  1.00  0.00           H  
ATOM   2769  HB2 LYS A 176      33.140  68.610  82.740  1.00  0.00           H  
ATOM   2770  CG  LYS A 176      32.980  68.060  84.810  1.00  0.00           C  
ATOM   2771  HG1 LYS A 176      33.970  67.700  85.030  1.00  0.00           H  
ATOM   2772  HG2 LYS A 176      32.640  68.590  85.720  1.00  0.00           H  
ATOM   2773  CD  LYS A 176      32.050  66.850  84.450  1.00  0.00           C  
ATOM   2774  HD1 LYS A 176      31.070  67.330  84.330  1.00  0.00           H  
ATOM   2775  HD2 LYS A 176      32.280  66.310  83.540  1.00  0.00           H  
ATOM   2776  CE  LYS A 176      32.110  65.870  85.610  1.00  0.00           C  
ATOM   2777  HE1 LYS A 176      33.040  65.310  85.480  1.00  0.00           H  
ATOM   2778  HE2 LYS A 176      32.090  66.460  86.520  1.00  0.00           H  
ATOM   2779  NZ  LYS A 176      31.010  64.840  85.640  1.00  0.00           N  
ATOM   2780  HZ1 LYS A 176      31.180  64.180  86.390  1.00  0.00           H  
ATOM   2781  HZ2 LYS A 176      30.110  65.300  85.790  1.00  0.00           H  
ATOM   2782  HZ3 LYS A 176      30.950  64.350  84.770  1.00  0.00           H  
ATOM   2783  C   LYS A 176      34.160  70.670  85.320  1.00  0.00           C  
ATOM   2784  O   LYS A 176      33.270  71.450  85.720  1.00  0.00           O  
ATOM   2785  N   LYS A 177      35.180  70.270  86.100  1.00  0.00           N  
ATOM   2786  H   LYS A 177      35.900  69.750  85.600  1.00  0.00           H  
ATOM   2787  CA  LYS A 177      35.420  70.670  87.480  1.00  0.00           C  
ATOM   2788  HA  LYS A 177      34.560  71.220  87.870  1.00  0.00           H  
ATOM   2789  CB  LYS A 177      35.600  69.390  88.360  1.00  0.00           C  
ATOM   2790  HB1 LYS A 177      36.210  68.700  87.790  1.00  0.00           H  
ATOM   2791  HB2 LYS A 177      36.060  69.640  89.310  1.00  0.00           H  
ATOM   2792  CG  LYS A 177      34.210  68.650  88.640  1.00  0.00           C  
ATOM   2793  HG1 LYS A 177      33.570  69.350  89.190  1.00  0.00           H  
ATOM   2794  HG2 LYS A 177      33.740  68.510  87.670  1.00  0.00           H  
ATOM   2795  CD  LYS A 177      34.230  67.330  89.410  1.00  0.00           C  
ATOM   2796  HD1 LYS A 177      34.680  66.570  88.760  1.00  0.00           H  
ATOM   2797  HD2 LYS A 177      34.790  67.490  90.330  1.00  0.00           H  
ATOM   2798  CE  LYS A 177      32.890  66.710  89.760  1.00  0.00           C  
ATOM   2799  HE1 LYS A 177      32.270  66.400  88.910  1.00  0.00           H  
ATOM   2800  HE2 LYS A 177      33.060  65.750  90.250  1.00  0.00           H  
ATOM   2801  NZ  LYS A 177      31.920  67.510  90.540  1.00  0.00           N  
ATOM   2802  HZ1 LYS A 177      31.440  68.110  89.890  1.00  0.00           H  
ATOM   2803  HZ2 LYS A 177      31.240  66.950  91.020  1.00  0.00           H  
ATOM   2804  HZ3 LYS A 177      32.280  68.120  91.260  1.00  0.00           H  
ATOM   2805  C   LYS A 177      36.720  71.560  87.460  1.00  0.00           C  
ATOM   2806  O   LYS A 177      37.400  71.630  86.430  1.00  0.00           O  
ATOM   2807  N   LYS A 178      37.050  72.270  88.550  1.00  0.00           N  
ATOM   2808  H   LYS A 178      36.360  72.200  89.280  1.00  0.00           H  
ATOM   2809  CA  LYS A 178      38.340  73.000  88.890  1.00  0.00           C  
ATOM   2810  HA  LYS A 178      38.150  73.650  89.740  1.00  0.00           H  
ATOM   2811  CB  LYS A 178      39.460  72.020  89.370  1.00  0.00           C  
ATOM   2812  HB1 LYS A 178      39.720  71.330  88.570  1.00  0.00           H  
ATOM   2813  HB2 LYS A 178      40.340  72.600  89.640  1.00  0.00           H  
ATOM   2814  CG  LYS A 178      39.020  71.340  90.700  1.00  0.00           C  
ATOM   2815  HG1 LYS A 178      38.200  70.710  90.330  1.00  0.00           H  
ATOM   2816  HG2 LYS A 178      39.880  70.740  90.970  1.00  0.00           H  
ATOM   2817  CD  LYS A 178      38.770  72.250  91.930  1.00  0.00           C  
ATOM   2818  HD1 LYS A 178      39.610  72.940  91.930  1.00  0.00           H  
ATOM   2819  HD2 LYS A 178      37.810  72.770  91.880  1.00  0.00           H  
ATOM   2820  CE  LYS A 178      38.770  71.530  93.260  1.00  0.00           C  
ATOM   2821  HE1 LYS A 178      38.060  70.730  93.090  1.00  0.00           H  
ATOM   2822  HE2 LYS A 178      39.690  70.980  93.450  1.00  0.00           H  
ATOM   2823  NZ  LYS A 178      38.340  72.470  94.370  1.00  0.00           N  
ATOM   2824  HZ1 LYS A 178      37.990  72.030  95.210  1.00  0.00           H  
ATOM   2825  HZ2 LYS A 178      38.970  73.230  94.630  1.00  0.00           H  
ATOM   2826  HZ3 LYS A 178      37.540  72.960  93.970  1.00  0.00           H  
ATOM   2827  C   LYS A 178      38.750  73.950  87.800  1.00  0.00           C  
ATOM   2828  O   LYS A 178      39.930  74.280  87.680  1.00  0.00           O  
ATOM   2829  N   LYS A 179      37.800  74.510  87.040  1.00  0.00           N  
ATOM   2830  H   LYS A 179      36.840  74.280  87.270  1.00  0.00           H  
ATOM   2831  CA  LYS A 179      38.110  75.260  85.800  1.00  0.00           C  
ATOM   2832  HA  LYS A 179      38.820  74.750  85.150  1.00  0.00           H  
ATOM   2833  CB  LYS A 179      36.800  75.630  85.090  1.00  0.00           C  
ATOM   2834  HB1 LYS A 179      36.160  76.270  85.700  1.00  0.00           H  
ATOM   2835  HB2 LYS A 179      37.060  76.130  84.160  1.00  0.00           H  
ATOM   2836  CG  LYS A 179      35.890  74.390  84.670  1.00  0.00           C  
ATOM   2837  HG1 LYS A 179      36.460  73.870  83.900  1.00  0.00           H  
ATOM   2838  HG2 LYS A 179      35.780  73.750  85.540  1.00  0.00           H  
ATOM   2839  CD  LYS A 179      34.550  74.770  84.080  1.00  0.00           C  
ATOM   2840  HD1 LYS A 179      34.640  75.440  83.230  1.00  0.00           H  
ATOM   2841  HD2 LYS A 179      34.060  73.870  83.690  1.00  0.00           H  
ATOM   2842  CE  LYS A 179      33.610  75.270  85.130  1.00  0.00           C  
ATOM   2843  HE1 LYS A 179      33.290  74.400  85.690  1.00  0.00           H  
ATOM   2844  HE2 LYS A 179      34.090  75.860  85.900  1.00  0.00           H  
ATOM   2845  NZ  LYS A 179      32.390  75.920  84.530  1.00  0.00           N  
ATOM   2846  HZ1 LYS A 179      31.660  75.270  84.290  1.00  0.00           H  
ATOM   2847  HZ2 LYS A 179      31.950  76.580  85.150  1.00  0.00           H  
ATOM   2848  HZ3 LYS A 179      32.620  76.520  83.740  1.00  0.00           H  
ATOM   2849  C   LYS A 179      38.900  76.560  86.110  1.00  0.00           C  
ATOM   2850  O   LYS A 179      39.520  77.060  85.200  1.00  0.00           O  
ATOM   2851  N   LYS A 180      38.910  77.110  87.310  1.00  0.00           N  
ATOM   2852  H   LYS A 180      38.260  76.750  87.980  1.00  0.00           H  
ATOM   2853  CA  LYS A 180      39.480  78.440  87.620  1.00  0.00           C  
ATOM   2854  HA  LYS A 180      39.090  79.130  86.880  1.00  0.00           H  
ATOM   2855  CB  LYS A 180      39.040  78.900  88.950  1.00  0.00           C  
ATOM   2856  HB1 LYS A 180      38.900  79.980  88.930  1.00  0.00           H  
ATOM   2857  HB2 LYS A 180      38.070  78.500  89.240  1.00  0.00           H  
ATOM   2858  CG  LYS A 180      40.150  78.700  90.010  1.00  0.00           C  
ATOM   2859  HG1 LYS A 180      40.420  77.640  90.080  1.00  0.00           H  
ATOM   2860  HG2 LYS A 180      41.060  79.270  89.860  1.00  0.00           H  
ATOM   2861  CD  LYS A 180      39.530  79.070  91.400  1.00  0.00           C  
ATOM   2862  HD1 LYS A 180      39.320  80.150  91.380  1.00  0.00           H  
ATOM   2863  HD2 LYS A 180      38.590  78.550  91.530  1.00  0.00           H  
ATOM   2864  CE  LYS A 180      40.470  78.780  92.560  1.00  0.00           C  
ATOM   2865  HE1 LYS A 180      41.360  79.390  92.420  1.00  0.00           H  
ATOM   2866  HE2 LYS A 180      40.000  79.180  93.460  1.00  0.00           H  
ATOM   2867  NZ  LYS A 180      40.690  77.250  92.730  1.00  0.00           N  
ATOM   2868  HZ1 LYS A 180      41.080  77.010  93.610  1.00  0.00           H  
ATOM   2869  HZ2 LYS A 180      39.810  76.780  92.830  1.00  0.00           H  
ATOM   2870  HZ3 LYS A 180      41.220  76.880  91.950  1.00  0.00           H  
ATOM   2871  C   LYS A 180      41.040  78.430  87.410  1.00  0.00           C  
ATOM   2872  O   LYS A 180      41.650  77.360  87.630  1.00  0.00           O  
ATOM   2873  N   SER A 181      41.700  79.470  86.980  1.00  0.00           N  
ATOM   2874  H   SER A 181      41.080  80.260  86.830  1.00  0.00           H  
ATOM   2875  CA  SER A 181      43.060  79.530  86.580  1.00  0.00           C  
ATOM   2876  HA  SER A 181      43.330  78.750  85.870  1.00  0.00           H  
ATOM   2877  CB  SER A 181      43.300  80.810  85.790  1.00  0.00           C  
ATOM   2878  HB1 SER A 181      44.290  80.830  85.320  1.00  0.00           H  
ATOM   2879  HB2 SER A 181      42.630  80.900  84.940  1.00  0.00           H  
ATOM   2880  OG  SER A 181      43.280  81.970  86.690  1.00  0.00           O  
ATOM   2881  HG  SER A 181      42.490  82.420  86.350  1.00  0.00           H  
ATOM   2882  C   SER A 181      44.080  79.480  87.690  1.00  0.00           C  
ATOM   2883  O   SER A 181      45.260  79.320  87.390  1.00  0.00           O  
ATOM   2884  N   LYS A 182      43.640  79.590  88.900  1.00  0.00           N  
ATOM   2885  H   LYS A 182      42.650  79.730  89.030  1.00  0.00           H  
ATOM   2886  CA  LYS A 182      44.410  79.670  90.140  1.00  0.00           C  
ATOM   2887  HA  LYS A 182      45.460  79.770  89.830  1.00  0.00           H  
ATOM   2888  CB  LYS A 182      43.990  81.010  90.840  1.00  0.00           C  
ATOM   2889  HB1 LYS A 182      42.900  80.990  90.850  1.00  0.00           H  
ATOM   2890  HB2 LYS A 182      44.430  81.000  91.840  1.00  0.00           H  
ATOM   2891  CG  LYS A 182      44.290  82.330  90.100  1.00  0.00           C  
ATOM   2892  HG1 LYS A 182      43.600  82.400  89.260  1.00  0.00           H  
ATOM   2893  HG2 LYS A 182      44.130  83.140  90.810  1.00  0.00           H  
ATOM   2894  CD  LYS A 182      45.750  82.410  89.630  1.00  0.00           C  
ATOM   2895  HD1 LYS A 182      46.440  82.310  90.470  1.00  0.00           H  
ATOM   2896  HD2 LYS A 182      45.910  81.640  88.850  1.00  0.00           H  
ATOM   2897  CE  LYS A 182      46.070  83.680  88.940  1.00  0.00           C  
ATOM   2898  HE1 LYS A 182      45.720  84.510  89.550  1.00  0.00           H  
ATOM   2899  HE2 LYS A 182      47.140  83.880  88.900  1.00  0.00           H  
ATOM   2900  NZ  LYS A 182      45.600  83.640  87.490  1.00  0.00           N  
ATOM   2901  HZ1 LYS A 182      46.160  82.940  87.020  1.00  0.00           H  
ATOM   2902  HZ2 LYS A 182      44.630  83.360  87.550  1.00  0.00           H  
ATOM   2903  HZ3 LYS A 182      45.680  84.520  87.020  1.00  0.00           H  
ATOM   2904  C   LYS A 182      44.230  78.510  91.120  1.00  0.00           C  
ATOM   2905  O   LYS A 182      43.090  78.050  91.290  1.00  0.00           O  
ATOM   2906  N   THR A 183      45.210  77.940  91.810  1.00  0.00           N  
ATOM   2907  H   THR A 183      46.120  78.370  91.720  1.00  0.00           H  
ATOM   2908  CA  THR A 183      45.250  76.830  92.730  1.00  0.00           C  
ATOM   2909  HA  THR A 183      44.290  76.310  92.860  1.00  0.00           H  
ATOM   2910  CB  THR A 183      46.030  75.620  92.090  1.00  0.00           C  
ATOM   2911  HB  THR A 183      46.300  74.920  92.870  1.00  0.00           H  
ATOM   2912  CG2 THR A 183      45.170  74.980  90.970  1.00  0.00           C  
ATOM   2913 HG21 THR A 183      45.690  74.170  90.460  1.00  0.00           H  
ATOM   2914 HG22 THR A 183      44.320  74.540  91.490  1.00  0.00           H  
ATOM   2915 HG23 THR A 183      44.810  75.690  90.240  1.00  0.00           H  
ATOM   2916  OG1 THR A 183      47.170  75.950  91.350  1.00  0.00           O  
ATOM   2917  HG1 THR A 183      47.320  75.270  90.670  1.00  0.00           H  
ATOM   2918  C   THR A 183      45.690  77.090  94.160  1.00  0.00           C  
ATOM   2919  O   THR A 183      45.890  76.180  94.960  1.00  0.00           O  
ATOM   2920  N   LYS A 184      45.760  78.380  94.460  1.00  0.00           N  
ATOM   2921  H   LYS A 184      45.430  79.060  93.800  1.00  0.00           H  
ATOM   2922  CA  LYS A 184      46.090  78.930  95.790  1.00  0.00           C  
ATOM   2923  HA  LYS A 184      45.940  78.130  96.530  1.00  0.00           H  
ATOM   2924  CB  LYS A 184      47.470  79.580  95.880  1.00  0.00           C  
ATOM   2925  HB1 LYS A 184      47.680  80.230  95.030  1.00  0.00           H  
ATOM   2926  HB2 LYS A 184      47.520  80.190  96.780  1.00  0.00           H  
ATOM   2927  CG  LYS A 184      48.680  78.560  95.930  1.00  0.00           C  
ATOM   2928  HG1 LYS A 184      48.610  78.130  96.930  1.00  0.00           H  
ATOM   2929  HG2 LYS A 184      48.680  77.760  95.200  1.00  0.00           H  
ATOM   2930  CD  LYS A 184      50.020  79.300  96.010  1.00  0.00           C  
ATOM   2931  HD1 LYS A 184      49.850  80.270  96.490  1.00  0.00           H  
ATOM   2932  HD2 LYS A 184      50.700  78.840  96.730  1.00  0.00           H  
ATOM   2933  CE  LYS A 184      50.790  79.400  94.730  1.00  0.00           C  
ATOM   2934  HE1 LYS A 184      51.170  78.400  94.480  1.00  0.00           H  
ATOM   2935  HE2 LYS A 184      50.190  79.730  93.890  1.00  0.00           H  
ATOM   2936  NZ  LYS A 184      51.950  80.310  94.810  1.00  0.00           N  
ATOM   2937  HZ1 LYS A 184      52.420  80.350  93.910  1.00  0.00           H  
ATOM   2938  HZ2 LYS A 184      51.660  81.220  95.120  1.00  0.00           H  
ATOM   2939  HZ3 LYS A 184      52.620  80.010  95.520  1.00  0.00           H  
ATOM   2940  C   LYS A 184      44.970  80.000  96.140  1.00  0.00           C  
ATOM   2941  O   LYS A 184      44.530  80.690  95.200  1.00  0.00           O  
ATOM   2942  N   FCY A 185      44.530  80.070  97.390  1.00  0.00           N  
ATOM   2943  H   FCY A 185      45.030  79.570  98.110  1.00  0.00           H  
ATOM   2944  CA  FCY A 185      43.330  80.750  97.860  1.00  0.00           C  
ATOM   2945  CB  FCY A 185      43.150  80.350  99.290  1.00  0.00           C  
ATOM   2946  SG  FCY A 185      41.660  80.710 100.250  1.00  0.00           S  
ATOM   2947  CD  FCY A 185      42.040  79.910 101.880  1.00  0.00           C  
ATOM   2948  CE  FCY A 185      41.840  78.380 101.800  1.00  0.00           C  
ATOM   2949  CZ  FCY A 185      42.780  77.400 101.890  1.00  0.00           C  
ATOM   2950  CH1 FCY A 185      44.340  77.680 102.010  1.00  0.00           C  
ATOM   2951  CQ  FCY A 185      44.900  77.530 103.440  1.00  0.00           C  
ATOM   2952  CI  FCY A 185      45.990  78.470 103.960  1.00  0.00           C  
ATOM   2953  CK  FCY A 185      47.330  78.190 104.060  1.00  0.00           C  
ATOM   2954  CL1 FCY A 185      48.290  79.180 104.650  1.00  0.00           C  
ATOM   2955  CM  FCY A 185      48.420  79.140 106.140  1.00  0.00           C  
ATOM   2956  CN  FCY A 185      49.390  80.130 106.730  1.00  0.00           C  
ATOM   2957  CX  FCY A 185      50.730  79.880 106.720  1.00  0.00           C  
ATOM   2958  CO1 FCY A 185      51.380  78.560 106.370  1.00  0.00           C  
ATOM   2959 HO11 FCY A 185      52.380  78.790 105.960  1.00  0.00           H  
ATOM   2960 HO12 FCY A 185      51.480  77.960 107.270  1.00  0.00           H  
ATOM   2961 HO13 FCY A 185      50.800  77.970 105.640  1.00  0.00           H  
ATOM   2962  CO2 FCY A 185      51.730  80.900 107.310  1.00  0.00           C  
ATOM   2963 HO21 FCY A 185      52.180  80.570 108.240  1.00  0.00           H  
ATOM   2964 HO22 FCY A 185      51.280  81.860 107.560  1.00  0.00           H  
ATOM   2965 HO23 FCY A 185      52.410  81.040 106.480  1.00  0.00           H  
ATOM   2966  HF  FCY A 185      49.120  81.140 106.970  1.00  0.00           H  
ATOM   2967  HM1 FCY A 185      47.420  79.380 106.520  1.00  0.00           H  
ATOM   2968  HM2 FCY A 185      48.610  78.120 106.500  1.00  0.00           H  
ATOM   2969 HL12 FCY A 185      49.280  78.960 104.230  1.00  0.00           H  
ATOM   2970 HL11 FCY A 185      48.000  80.200 104.400  1.00  0.00           H  
ATOM   2971  CL2 FCY A 185      47.840  76.750 103.680  1.00  0.00           C  
ATOM   2972 HL21 FCY A 185      48.800  76.910 103.170  1.00  0.00           H  
ATOM   2973 HL22 FCY A 185      47.150  76.260 103.000  1.00  0.00           H  
ATOM   2974 HL23 FCY A 185      47.870  76.060 104.530  1.00  0.00           H  
ATOM   2975  HI  FCY A 185      45.670  79.470 104.250  1.00  0.00           H  
ATOM   2976  HQ1 FCY A 185      45.220  76.530 103.710  1.00  0.00           H  
ATOM   2977  HQ2 FCY A 185      44.040  77.770 104.060  1.00  0.00           H  
ATOM   2978 HH11 FCY A 185      44.890  76.980 101.380  1.00  0.00           H  
ATOM   2979 HH12 FCY A 185      44.490  78.690 101.650  1.00  0.00           H  
ATOM   2980  CH2 FCY A 185      42.320  75.990 102.080  1.00  0.00           C  
ATOM   2981 HH21 FCY A 185      42.470  75.600 103.080  1.00  0.00           H  
ATOM   2982 HH22 FCY A 185      42.900  75.360 101.410  1.00  0.00           H  
ATOM   2983 HH23 FCY A 185      41.260  75.950 101.790  1.00  0.00           H  
ATOM   2984  HE  FCY A 185      40.800  78.090 101.770  1.00  0.00           H  
ATOM   2985  HD1 FCY A 185      43.080  80.150 102.140  1.00  0.00           H  
ATOM   2986  HD2 FCY A 185      41.400  80.330 102.650  1.00  0.00           H  
ATOM   2987  HB1 FCY A 185      43.300  79.280  99.480  1.00  0.00           H  
ATOM   2988  HB2 FCY A 185      43.990  80.860  99.770  1.00  0.00           H  
ATOM   2989  HA  FCY A 185      42.500  80.320  97.320  1.00  0.00           H  
ATOM   2990  C   FCY A 185      43.250  82.260  97.620  1.00  0.00           C  
ATOM   2991  O   FCY A 185      44.170  82.950  98.030  1.00  0.00           O  
ATOM   2992  N   NME A 186      42.210  82.720  96.930  1.00  0.00           N  
ATOM   2993  H   NME A 186      41.480  82.080  96.620  1.00  0.00           H  
ATOM   2994  CH3 NME A 186      42.010  84.090  96.500  1.00  0.00           C  
ATOM   2995 HH31 NME A 186      42.100  84.720  97.400  1.00  0.00           H  
ATOM   2996 HH32 NME A 186      42.840  84.310  95.830  1.00  0.00           H  
ATOM   2997 HH33 NME A 186      41.070  84.380  96.030  1.00  0.00           H  
TER    2998      NME A 186 
ATOM   2998  O1G gtp B 187      70.420  51.030  70.500  1.00  0.00           O  
ATOM   2999  PG  gtp B 187      69.170  51.570  71.100  1.00  0.00           P  
ATOM   3000  O2G gtp B 187      68.560  52.660  70.330  1.00  0.00           O  
ATOM   3001  O3G gtp B 187      69.190  51.860  72.540  1.00  0.00           O  
ATOM   3002  O3B gtp B 187      68.200  50.400  71.030  1.00  0.00           O  
ATOM   3003  PB  gtp B 187      66.670  50.310  71.040  1.00  0.00           P  
ATOM   3004  O1B gtp B 187      66.230  50.070  72.430  1.00  0.00           O  
ATOM   3005  O2B gtp B 187      66.110  51.420  70.320  1.00  0.00           O  
ATOM   3006  O3A gtp B 187      66.540  48.970  70.220  1.00  0.00           O  
ATOM   3007  PA  gtp B 187      65.980  48.880  68.810  1.00  0.00           P  
ATOM   3008  O1A gtp B 187      64.640  49.430  68.790  1.00  0.00           O  
ATOM   3009  O2A gtp B 187      67.000  49.550  67.980  1.00  0.00           O  
ATOM   3010  O5' gtp B 187      66.000  47.320  68.420  1.00  0.00           O  
ATOM   3011  C5' gtp B 187      67.200  46.520  68.720  1.00  0.00           C  
ATOM   3012 H5'1 gtp B 187      67.510  46.600  69.760  1.00  0.00           H  
ATOM   3013 H5'2 gtp B 187      68.090  46.860  68.180  1.00  0.00           H  
ATOM   3014  C4' gtp B 187      67.200  45.030  68.470  1.00  0.00           C  
ATOM   3015  H4' gtp B 187      68.120  44.520  68.760  1.00  0.00           H  
ATOM   3016  O4' gtp B 187      66.080  44.520  69.230  1.00  0.00           O  
ATOM   3017  C1' gtp B 187      65.200  43.850  68.280  1.00  0.00           C  
ATOM   3018  H1' gtp B 187      65.510  42.820  68.150  1.00  0.00           H  
ATOM   3019  N9  gtp B 187      63.810  43.900  68.780  1.00  0.00           N  
ATOM   3020  C8  gtp B 187      63.140  45.060  69.100  1.00  0.00           C  
ATOM   3021  H8  gtp B 187      63.570  46.050  68.950  1.00  0.00           H  
ATOM   3022  N7  gtp B 187      61.860  44.870  69.400  1.00  0.00           N  
ATOM   3023  C5  gtp B 187      61.710  43.480  69.360  1.00  0.00           C  
ATOM   3024  C6  gtp B 187      60.640  42.580  69.830  1.00  0.00           C  
ATOM   3025  O6  gtp B 187      59.580  42.830  70.380  1.00  0.00           O  
ATOM   3026  N1  gtp B 187      60.940  41.260  69.670  1.00  0.00           N  
ATOM   3027  H1  gtp B 187      60.260  40.630  70.100  1.00  0.00           H  
ATOM   3028  C2  gtp B 187      62.170  40.760  69.180  1.00  0.00           C  
ATOM   3029  N2  gtp B 187      62.280  39.530  69.040  1.00  0.00           N  
ATOM   3030  H21 gtp B 187      61.470  38.950  69.200  1.00  0.00           H  
ATOM   3031  H22 gtp B 187      63.110  39.240  68.530  1.00  0.00           H  
ATOM   3032  N3  gtp B 187      63.180  41.520  68.740  1.00  0.00           N  
ATOM   3033  C4  gtp B 187      62.920  42.870  68.930  1.00  0.00           C  
ATOM   3034  C3' gtp B 187      66.880  44.830  67.000  1.00  0.00           C  
ATOM   3035  O3' gtp B 187      67.440  43.550  66.700  1.00  0.00           O  
ATOM   3036  H3T gtp B 187      66.860  43.150  66.050  1.00  0.00           H  
ATOM   3037  H3' gtp B 187      67.130  45.710  66.410  1.00  0.00           H  
ATOM   3038  C2' gtp B 187      65.390  44.650  67.010  1.00  0.00           C  
ATOM   3039 H2'1 gtp B 187      64.900  45.640  67.000  1.00  0.00           H  
ATOM   3040  O2' gtp B 187      64.910  43.880  65.910  1.00  0.00           O  
ATOM   3041 HO'2 gtp B 187      64.360  44.410  65.330  1.00  0.00           H  
ATOM   3042 Mg    Mg C 188      66.950  53.030  69.500  1.00  0.00          MG  
TER    3043       Mg C 188 
END   
